# Supplementary material for: Phylogeographic Structure of the White-Footed Mouse and the Deer Mouse, Two Lyme Disease Reservoir Hosts in Québec
Source: PLoS One. 2015 Dec 3;10(12):e0144112. doi: 10.1371/journal.pone.0144112 (PMC4669108; doi:10.1371/journal.pone.0144112)
Supplement: S1 Table — (TXT) [file pone.0144112.s007.txt]

#NEXUS
begin data;
dimensions ntax=87 nchar=2893;
format datatype=nucleotide gap=-;

matrix
Pleuc_558.Henriville
GGACTAACCCCCACCATCAACACCCAAAGCTGATATTCTATTTAAACTACTTCTTGTACATAAAATTATATAGTACATTAATACATTTATGTATATCGTACATTAAATTACATTCCCCTAGCATATAAGCATGTAATATAAATCAATGAAATACGACATAAGTTATATATTAAATGATAATTAAAATCAACATGAATATTAAACAAGTATAATTAGATTAATGTAAAAAAGACATATCTGCGTTATCTTACATACACCATACTGTCATAACCCTGCTTGTCCAAACGTCTATCCCCTTCCCCAATTAGTCGATTAATCTACCATCCTCCGTGAAATCAGCAACCCGCCCACTCGTGCTCCTCTTCTCGCTCCGAGCCCATTAAACTTGGGGGTAACTAACCTGAAACTTTACCAGGCATCTGGTCTTCGACTCACCATCGCCGTAAAGGCATGAAGGATCACCTCATAGTCTAGCTGGACTTTTCAATTCAAGCTTCTGGATCCACTAATACAATTACTGTCAATACTAAAGTTAATGATTCTTAGACATATATAATTAATGTTTGTTAGACATATATTTTACTATTTTAACTTATCTACCCATCAAACCCCCCCTTCCCCCCACCTAAATATTTAGTATCCTTGACAAACCCCAAAAGCAAGGACCACAATTCAGGCTCTCACACATTCTAATAATTTATAAAACAAAACTTAAAATTCAGTATTGGGAGAATTTTTTTATACACTCCCCTCATATGCTTTTTACTAGTTGTCTTAAAATCACTTAACACTGGTGGTATATTATACATACAGCTTATGTAGCTTATCGATAAAGCAAAGGCCTATTCTTAGCCATACACTACACATCCGACACAACTACAGCATTCTCATCCGTAACACATATCTGCCGAGACGTAAACTACGGATGACTAATCCGATATATACACGCAAACGGAGCCTCAATATTCTTTATCTGCTTATTCCTGCACGTAGGACGAGGAATATACTACGGATCCTACACATTCAAAGAAACATGAAACATTGGAGTAGTGCTCCTATTTGCCGTAATAGCAACAGCATTCATAGGATATGTACTCCCATGAGGCCAAATATCATTCTGAGGGAGGAACCACCCTAGTAGAATGAATCTGAGGGGGATTCTCAGTAGACAAAGCAACACTAACCCGATTCTTCGCATTCCACTTCATCCTACCATTTATTATTACAGCCCTAGTAGTAGTCCACCTACTATTTTTACATGAAACAGGATCTAACAACCCATCAGGATTAAACTCCGACGCAGACAAAATCCCATTCCATCCCTACTACACCATCAAAGATATTCTAGGGATCCTCCTGCTATTAATAGTTCTCATAATTTTGGTTTTATTTTTCCCAGATATTCTCGGAGACCCTGATAATTACACTCCTGCAAATCCACTCAATACTCCCGCACACATTAAACCAGAATGATACTTCCTATTTGCCTACGCCATCCTACGCTCAATCCCCAACAAGCTAGGAGGAGTGATAGCCTTAGTACTATCAATTCTCATTCTAGCCCTCCTACCCCTCCTACAAACCTCAAAACAACGAGGATTAATATTCCGACCAATCTCACAAGTTCTTTTCTGAATTCTAGTAGCCAACCTATTTGTCCTCACATGAATCGGAGGACAACCTGTCGAATACCCATTCGTTATAATTGGACAGCTAGCCTCAATCAGCTATTTCACAATTATTATTATCCTAATACCAGTAGCCGGCATTATTGAAAACAACATACTAAAATTCACCCATTGCCCTGATAGTATAATTAATTACTTTGGGATTCATCACTATTTTATCTACCATTATTACACTATTTGTGCTTATACAACTAAAAATCTCCACAATTAATTTTCCACTTAGCCCCTCAATCAAATCTACTGAATTAGTAAAAACTGATAACCCTTGAGAAACAAAATGAACGAAAATCTATACGCCATAGGATTGCGCTGTTATCCCTAGGGTAACTTGGTCCGTTGATCAAAAAAAATTGGGTCAATTGGATTTAGGTGCTTAGACTTGTGTGTCTTGGCTATAATCTTTCGGAGGTTTTTTTATTCTCCGAGGTCACCCCAACCGAAATTTAAACTTAAGTTTTTATGTGTTTAGTCCAGTAGGTGTATTGATTTAAAATGTTAAGTTATAAATTAAAGCTCCATAGGGTCTTCTCGTCTTATTTTTTTATTCCCGCCTCTTCACGGGAAGGTCAATTTCACTGACACTATAACTCATACACCCTACTAACCCTGGGCTTACTAGCAAACACCCTTACTATATACCAATGATGACGAGATATTGTGCGAGAAGGGACCTACCAAGGCCACCACACACCAATTGTACAAAAGGGACTCCGCTATGGAATAATCCTATTTATCGTATCAGAAGTATTTTTCTTCGCAGGATTCTTCTGAGCCTTCTACCACTCTAGTCTAGCACCAACTCATGACTTAGGTGGATGCTGACCCCCTACAGGAATCACCCCTCTTAACCCTCTAGAGGTACCCCTACTCAACACATCAGTACTTCTAGCATCTGGAGTATCTATCACATGAGCTCACCACAGCTTAATAGAAGGAAAACGAAGCAATATAAACCAAGCCCTTCTTATTACAATCCTACTTGGAATCTATTTTACTATTCTTCAAGCCTCAGAATACTTTGAAACTCCATTCTCTATTTCTGACGGAGTTTATGGATCTACTTTTTTTATAGCAACAGGATTTCACGGCCTACATGTAATTATCGGAACTACATTTCTAATAGTGTGCCTCCTACGCCAACTTAAATACCACTTTACATCCAAACACCACTTTGGCTTCGAAGCCGCAGCATGATACTGACATTT
Pleuc_559.Henriville
GGACTAACCCCCACCATCAACACCCAAAGCTGATATTCTATTTAAACTACTTCTTGTACATAAAATTATATAGTACATTAATACATTTATGTATATCGTACATTAAATTACATTCCCCTAGCATATAAGCATGTAATATAAATCAATGAAATACGACATAAATTATATATTAAATGATAATTAAAATCAACATGAATATTAAACAAGTATAATTAAATTAATGTAAAAAGGACATATCTGCGTTATCTTACATACACCATATTGTCATAGTCCTGCTTGTCCAAACGTCTATCCCCTTCCCCAATTAGTCGATTAATCTACCATCCTCCGTGAAATCAGCAACCCGCCCACTCGTACTCCTCTTCTCGCTCCGGGCCCATTAAACTTGGGGGTAACTAACCTGAAACTTTACCAGGCATCTGGTCTTCGACTCACCATCGCCGTAAAGGCATGAAGGATCACCTCATAGTCTAGCTGGACTTTTCAATTCAAGCTTCTGGATCCACTAGTACAATTACCGTCAATACTGAAGTTAATGGTTCTTAGACATATATAATTAATGTTTGTTAGACATATATTTTACTATTTTAACCTATCTACCCATCAAACCCCCCCTTCCCCCCACCTAAATATTTAGTATCCTTGACAAACCCCAAAAGCAAGGACCACAATTCAGGCTCTCACACATTCTAATAATTTATAAAACAAAACTTAAAATTCAGTATTGGGAGAATTTTTTTATACACTCCCCTCATATGCTTTTTACTAGTTGTCTTAAAATCACTTAACACTGGTGGTATATTATACATACAGCTTATGTAGCTTATCGATAAAGCAAAGGCCTATTCTTAGCCATACACTACACATCCGACACAACTACAGCATTCTCATCCGTAACACATATCTGCCGAGACGTAAACTACGGATGACTAATCCGATATATACACGCAAACGGAGCCTCAATATTCTTTATCTGCTTATTCCTGCACGTAGGACGAGGAATATACTACGGATCCTACACATTCAAAGAAACATGAAACATTGGAGTAGTGCTCCTATTTGCCGTAATAGCAACAGCATTCATAGGATATGTACTCCCATGAGGCCAAATATCATTCTGAGGGAGGAACCACCCTAGTAGAATGAATCTGAGGGGGATTCTCAGTAGACAAAGCAACACTAACCCGATTCTTCGCATTCCACTTCATCCTACCATTTATTATTACAGCCCTAGTAGTAGTCCACCTACTATTTTTACATGAAACAGGATCTAACAACCCATCAGGATTAAACTCCGACGCAGACAAAATCCCATTCCATCCCTACTACACCATCAAAGATATTCTAGGGATCCTCCTGCTATTAATAGTTCTCATAATTTTGGTTTTATTTTTCCCAGATATTCTCGGAGACCCTGATAATTACACTCCTGCAAATCCACTCAATACTCCCGCACACATTAAACCAGAATGATACTTCCTATTTGCCTACGCCATCCTACGCTCAATCCCCAACAAGCTAGGAGGAGTGATAGCCTTAGTACTATCAATTCTCATTCTAGCCCTCCTACCCCTCCTACAAACCTCAAAACAACGAGGATTAATATTCCGACCAATCTCACAAGTTCTTTTCTGAATTCTAGTAGCCAACCTATTTGTCCTCACATGAATCGGAGGACAACCTGTCGAATACCCATTCGTTATAATTGGACAGCTAGCCTCAATCAGCTATTTCACAATTATTATTATCCTAATACCAGTAGCCGGCATTATTGAAAACAACATACTAAAATTCACCCATTGCCCTGATAGTATAATTAATTACTTTGGGATTCATCACTATTTTATCTACCATTATTACACTATTTGTGCTTATACAACTAAAAATCTCCACAATTAATTTTCCACTTAGCCCCTCAATCAAATCTACTGAATTAGTAAAAACTGATAACCCTTGAGAAACAAAATGAACGAAAATCTATTCGCCATAGGATTGCGCTGTTATCCCTAGGGTAACTTGGTCCGTTGATCAAAAAAAATTGGGTCAATTGGATTTAGGTGCTTAGACTTGTGTGTCTTGGCTATAATCTTTCGGAGGTTTTTTTATTCTCCGAGGTCACCCCAACCGAAATTTAAACTTAAGTTTTTATGTGTTTAGTCCAGTAGGTGTATTGATTTAAAATGTTAAGTTATAAATTAAAGCTCCATAGGGTCTTCTCGTCTTATTTTTTTATTCCCGCCTCTTCACGGGAAGGTCAATTTCACTGACACTATAACTCATACACCCTACTAACCCTGGGCTTACTAGCAAACACCCTTACTATATACCAATGATGACGAGATATTGTGCGAGAAGGGACCTACCAAGGCCACCACACACCAATTGTACAAAAGGGACTCCGCTATGGAATAATCCTATTTATCGTATCAGAAGTATTTTTCTTCGCAGGATTCTTCTGAGCCTTCTACCACTCTAGTCTAGCACCAACTCATGACTTAGGTGGATGCTGACCCCCTACAGGAATCACCCCTCTTAACCCTCTAGAGGTACCCCTACTCAACACATCAGTACTTCTAGCATCTGGAGTATCTATCACATGAGCCCACCACAGCTTAATAGAAGGGAAACGAAGCAATATAAACCAAGCCCTTCTTATTACAATCCTACTTGGAATCTATTTTACTATTCTTCAAGCCTCAGAATACTTTGAAACTCCATTCTCTATTTCTGACGGAGTTTATGGATCTACTTTTTTTATAGCAACAGGATTTCACGGCCTACATGTAATTATCGGAACTACATTTCTAATAGTGTGCCTCCTACGCCAACTTAAATACCACTTTACATCCAAACACCACTTTGGCTTCGAAGCCGCAGCATGATACTGACATTT
Pleuc_560.Henriville
GGACTAACCCCCACCATCAACACCCAAAGCTGATATTCTATTTAAACTACTTCTTGTACATAAAATTATATAGTACATTAATACATTTATGTATATCGTACATTAAATTACATTCCCCTAGCATATAAGCATGTAATATAAATCAATGAAATACGACATAAATTATATATTAAATGATAATTAAAATCAACATGAATATTAAACAAGTATAATTAAATTAATGTAAAAAGGACATATCTGCGTTATCTTACATACACCATATTGTCATAGTCCTGCTTGTCCAAACGTCTATCCCCTTCCCCAATTAGTCGATTAATCTACCATCCTCCGTGAAATCAGCAACCCGCCCACTCGTACTCCTCTTCTCGCTCCGGGCCCATTAAACTTGGGGGTAACTAACCTGAAACTTTACCAGGCATCTGGTCTTCGACTCACCATCGCCGTAAAGGCATGAAGGATCACCTCATAGTCTAGCTGGACTTTTCAATTCAAGCTTCTGGATCCACTAGTACAATTACCGTCAATACTGAAGTTAATGGTTCTTAGACATATATAATTAATGTTTGTTAGACATATATTTTACTATTTTAACCTATCTACCCATCAAACCCCCCCTTCCCCCCACCTAAATATTTAGTATCCTTGACAAACCCCAAAAGCAAGGACCACAATTCAGGCTCTCACACATTCTAATAATTTATAAAACAAAACTTAAAATTCAGTATTGGGAGAATTTTTTTATACACTCCCCTCATATGCTTTTTACTAGTTGTCTTAAAATCACTTAACACTGGTGGTATATTATACATACAGCTTATGTAGCTTATCGATAAAGCAAAGGCCTATTCTTAGCCATACACTACACATCCGACACAACTACAGCATTCTCATCCGTAACACATATCTGCCGAGACGTAAACTACGGATGACTAATCCGATATATACACGCAAACGGAGCCTCAATATTCTTTATCTGCTTATTCCTGCACGTAGGACGAGGAATATACTACGGATCCTACACATTCAAAGAAACATGAAACATTGGAGTAGTGCTCCTATTTGCCGTAATAGCAACAGCATTCATAGGATATGTACTCCCATGAGGCCAAATATCATTCTGAGGGAGGAACCACCCTAGTAGAATGAATCTGAGGGGGATTCTCAGTAGACAAAGCAACACTAACCCGATTCTTCGCATTCCACTTCATCCTACCATTTATTATTACAGCCCTAGTAGTAGTCCACCTACTATTTTTACATGAAACAGGATCTAACAACCCATCAGGATTAAACTCCGACGCAGACAAAATCCCATTCCATCCCTACTACACCATCAAAGATATTCTAGGGATCCTCCTGCTATTAATAGTTCTCATAATTTTGGTTTTATTTTTCCCAGATATTCTCGGAGACCCTGATAATTACACTCCTGCAAATCCACTCAATACTCCCGCACACATTAAACCAGAATGATACTTCCTATTTGCCTACGCCATCCTACGCTCAATCCCCAACAAGCTAGGAGGAGTGATAGCCTTAGTACTATCAATTCTCATTCTAGCCCTCCTACCCCTCCTACAAACCTCAAAACAACGAGGATTAATATTCCGACCAATCTCACAAGTTCTTTTCTGAATTCTAGTAGCCAACCTATTTGTCCTCACATGAATCGGAGGACAACCTGTCGAATACCCATTCGTTATAATTGGACAGCTAGCCTCAATCAGCTATTTCACAATTATTATTATCCTAATACCAGTAGCCGGCATTATTGAAAACAACATACTAAAATTCACCCATTGCCCTGATAGTATAATTAATTACTTTGGGATTCATCACTATTTTATCTACCATTATTACACTATTTGTGCTTATACAACTAAAAATCTCCACAATTAATTTTCCACTTAGCCCCTCAATCAAATCTACTGAATTAGTAAAAACTGATAACCCTTGAGAAACAAAATGAACGAAAATCTATTCGCCATAGGATTGCGCTGTTATCCCTAGGGTAACTTGGTCCGTTGATCAAAAAAAATTGGGTCAATTGGATTTAGGTGCTTAGACTTGTGTGTCTTGGCTATAATCTTTCGGAGGTTTTTTTATTCTCCGAGGTCACCCCAACCGAAATTTAAACTTAAGTTTTTATGTGTTTAGTCCAGTAGGTGTATTGATTTAAAATGTTAAGTTATAAATTAAAGCTCCATAGGGTCTTCTCGTCTTATTTTTTTATTCCCGCCTCTTCACGGGAAGGTCAATTTCACTGACACTATAACTCATACACCCTACTAACCCTGGGCTTACTAGCAAACACCCTTACTATATACCAATGATGACGAGATATTGTGCGAGAAGGGACCTACCAAGGCCACCACACACCAATTGTACAAAAGGGACTCCGCTATGGAATAATCCTATTTATCGTATCAGAAGTATTTTTCTTCGCAGGATTCTTCTGAGCCTTCTACCACTCTAGTCTAGCACCAACTCATGACTTAGGTGGATGCTGACCCCCTACAGGAATCACCCCTCTTAACCCTCTAGAGGTACCCCTACTCAACACATCAGTACTTCTAGCATCTGGAGTATCTATCACATGAGCCCACCACAGCTTAATAGAAGGGAAACGAAGCAATATAAACCAAGCCCTTCTTATTACAATCCTACTTGGAATCTATTTTACTATTCTTCAAGCCTCAGAATACTTTGAAACTCCATTCTCTATTTCTGACGGAGTTTATGGATCTACTTTTTTTATAGCAACAGGATTTCACGGCCTACATGTAATTATCGGAACTACATTTCTAATAGTGTGCCTCCTACGCCAACTTAAATACCACTTTACATCCAAACACCACTTTGGCTTCGAAGCCGCAGCATGATACTGACATTT
Pleuc_562.Henriville
GGACTAACCCCCACCATCAACACCCAAAGCTGATATTCTATTTAAACTACTTCTTGTACATAAAATTATATAGTACATTAATACATTTATGTATATCGTACATTAAATTACATTCCCCTAGCATATAAGCATGTAATATAAATCAATGAAATACGACATAAATTATATATTAAATGATAATTAAAATCAACATGAATATTAAACAAGTATAATTAAATTAATGTAAAAAAGACATATCTGCGTTATCTTACATACACCATATTGTCATAGCCCTGCTTGTCCAAACGTCTATCCCCTTCCCCAATTAGTCGATTAATCTACCATCCTCCGTGAAATCAGCAACCCGCCCACTCGTGCTCCTCTTCTCGCTCCGGGCCCATTAAACTTGGGGGTAACTAACCTGAAACTTTACCAGGCATCTGGTCTTCGACTCACCATCGCCGTAAAGGCATGAAGGATCACCTCATAGTCTAGCTGGACTTTTCAATTCAAGCTTCTGGATCCACTAATACAATTACTGTCAATACTGAAGTTAATGGTTCTTAGACATATATAATTAATGTTTGTTAGACATATATTTTACTATTTTAACCTATCTACCCATCAAACCCCCCCTTCCCCCCACCTAAATATTTAGTATCCTTGACAAACCCCAAAAGCAAGGACCACAATTCAGGCTCTCACACATTCTAATAATTTATAAAACAAAACTTAAAATTCAGTATTGGGAGAATTTTTTTATACACTCCCCTCATATGCTTTTTACTAGTTGTCTTAAAATCACTTAACACTGGTGGTATATTATACATACAGCTTATGTAGCTTATCGATAAAGCAAAGGCCTATTCTTAGCCATACACTACACATCCGACACAACTACAGCATTCTCATCCGTAACACATATCTGCCGAGACGTAAACTACGGATGACTAATCCGATATATACACGCAAACGGAGCCTCAATATTCTTTATCTGCTTATTCCTGCACGTAGGACGAGGAATATACTACGGATCCTACACATTCAAAGAAACATGAAACATTGGAGTAGTGCTCCTATTTGCCGTAATAGCAACAGCATTCATAGGATATGTACTCCCATGAGGCCAAATATCATTCTGAGGGAGGAACCACCCTAGTAGAATGAATCTGAGGGGGATTCTCAGTAGACAAAGCAACACTAACCCGATTCTTCGCATTCCACTTCATCCTACCATTTATTATTACAGCCCTAGTAGTAGTCCACCTACTATTTTTACATGAAACAGGATCTAACAACCCATCAGGATTAAACTCCGACGCAGACAAAATCCCATTCCATCCCTACTACACCATCAAAGATATTCTAGGGATCCTCCTGCTATTAATAGTTCTCATAATTTTGGTTTTATTTTTCCCAGATATTCTCGGAGACCCTGATAATTACACTCCTGCAAATCCACTCAATACTCCCGCACACATTAAACCAGAATGATACTTCCTATTTGCCTACGCCATCCTACGTTCAATCCCCAACAAGCTAGGAGGAGTGATAGCCTTAGTACTATCAATTCTCATTCTAGCCCTCCTACCCCTCCTACAAACCTCAAAACAACGAGGATTAATATTCCGACCAATCTCACAAGTTCTTTTCTGAATTCTAGTAGCCAACCTATTTGTCCTCACATGAATCGGAGGACAACCTGTCGAATATCCATTCGTTATAATTGGACAGCTAGCCTCAATCAGCTATTTCACAATTATTATCATCCTAATACCAGTAGCCGGCATCATTGAAAACAACATACTAAAATTCACCCATTGCCCTGATAGTATAATTAATTACTTTGGGATTCATCACTATTTTATCTACCATTATTACACTATTTGTGCTTATACAACTAAAAATCTCCACAATTAATTTTCCACTTAGCCCCTCAATCAAATCTACTGAATTAGTAAAAACTGATAACCCTTGAGAAACAAAATGAACGAAAATCTATTCGCCATAGGATTGCGCTGTTATCCCTAGGGTAACTTGGTCCGTTGATCAAAAAAAATTGGGTCAATTGGATTTAGGTGCTTAGACTTGTGTGTCTTGGCTATAATCTTTCGGAGGTTTTTTTATTCTCCGAGGTCACCCCAACCGAAATTTAAACTTAAGTTTTTATGTGTTTAGTCCAGTAGGTGTATTGATTTAAAATGTTAAGTTATAAATTAAAGCTCCATAGGGTCTTCTCGTCTTATTTTTTTATTCCCGCCTCTTCACGGGAAGGTCAATTTCACTGACACTATAACTCATACACCCTACTAACCCTGGGCTTACTAGCAAACACCCTTACTATATACCAATGATGACGAGATATTGTGCGAGAAGGGACCTACCAAGGCCACCACACACCAATTGTACAAAAGGGACTCCGCTATGGAATAATTCTATTTATCGTATCAGAAGTATTTTTCTTCGCAGGATTCTTCTGAGCCTTCTACCACTCTAGTCTAGCACCAACTCATGACTTAGGTGGATGCTGACCCCCTACAGGAATCACCCCTCTTAACCCTCTAGAGGTACCCCTACTCAACACATCAGTACTTCTAGCATCTGGAGTATCTATCACATGAGCTCACCACAGCTTAATAGAAGGGAAACGAAGCAATATAAACCAAGCCCTTCTTATTACAATCCTACTTGGAATCTATTTTACTATTCTTCAAGCCTCAGAATACTTTGAAACTCCATTCTCTATTTCTGACGGAGTTTATGGATCTACTTTTTTTATAGCAACAGGATTTCACGGCCTACATGTAATTATCGGAACTACATTTCTAATAGTGTGCCTCCTACGCCAACTTAAATACCACTTTACATCCAAACACCACTTTGGCTTCGAAGCCGCAGCATGATACTGACATTT
Pleuc_565.Henriville
GGACTAACCCCCACCATCAACACCCAAAGCTGATATTCTATTTAAACTACTTCTTGTACATAAAATTATATAGTACATTAATACATTTATGTATATCGTACATTAAATTACATTCCCCTAGCATATAAGCATGTAATATAAATCAATGAAATACGACATAAATTATATATTAAATGATAATTAAAATCAACATGAATATTAAACAAGTATAATTAAATTAATGTAAAAAGGACATATCTGCGTTATCTTACATACACCATATTGTCATAGTCCTGCTTGTCCAAACGTCTATCCCCTTCCCCAATTAGTCGATTAATCTACCATCCTCCGTGAAATCAGCAACCCGCCCACTCGTACTCCTCTTCTCGCTCCGGGCCCATTAAACTTGGGGGTAACTAACCTGAAACTTTACCAGGCATCTGGTCTTCGACTCACCATCGCCGTAAAGGCATGAAGGATCACCTCATAGTCTAGCTGGACTTTTCAATTCAAGCTTCTGGATCCACTAGTACAATTACCGTCAATACTGAAGTTAATGGTTCTTAGACATATATAATTAATGTTTGTTAGACATATATTTTACTATTTTAACCTATCTACCCATCAAACCCCCCCTTCCCCCCACCTAAATATTTAGTATCCTTGACAAACCCCAAAAGCAAGGACCACAATTCAGGCTCTCACACATTCTAATAATTTATAAAACAAAACTTAAAATTCAGTATTGGGAGAATTTTTTTATACACTCCCCTCATATGCTTTTTACTAGTTGTCTTAAAATCACTTAACACTGGTGGTATATTATACATACAGCTTATGTAGCTTATCGATAAAGCAAAGGCCTATTCTTAGCCATACACTACACATCCGACACAACTACAGCATTCTCATCCGTAACACATATCTGCCGAGACGTAAACTACGGATGACTAATCCGATATATACACGCAAACGGAGCCTCAATATTCTTTATCTGCTTATTCCTGCACGTAGGACGAGGAATATACTACGGATCCTACACATTCAAAGAAACATGAAACATTGGAGTAGTGCTCCTATTTGCCGTAATAGCAACAGCATTCATAGGATATGTACTCCCATGAGGCCAAATATCATTCTGAGGGAGGAACCACCCTAGTAGAATGAATCTGAGGGGGATTCTCAGTAGACAAAGCAACACTAACCCGATTCTTCGCATTCCACTTCATCCTACCATTTATTATTACAGCCCTAGTAGTAGTCCACCTACTATTTTTACATGAAACAGGATCTAACAACCCATCAGGATTAAACTCCGACGCAGACAAAATCCCATTCCATCCCTACTACACCATCAAAGATATTCTAGGGATCCTCCTGCTATTAATAGTTCTCATAATTTTGGTTTTATTTTTCCCAGATATTCTCGGAGACCCTGATAATTACACTCCTGCAAATCCACTCAATACTCCCGCACACATTAAACCAGAATGATACTTCCTATTTGCCTACGCCATCCTACGCTCAATCCCCAACAAGCTAGGAGGAGTGATAGCCTTAGTACTATCAATTCTCATTCTAGCCCTCCTACCCCTCCTACAAACCTCAAAACAACGAGGATTAATATTCCGACCAATCTCACAAGTTCTTTTCTGAATTCTAGTAGCCAACCTATTTGTCCTCACATGAATCGGAGGACAACCTGTCGAATACCCATTCGTTATAATTGGACAGCTAGCCTCAATCAGCTATTTCACAATTATTATTATCCTAATACCAGTAGCCGGCATTATTGAAAACAACATACTAAAATTCACCCATTGCCCTGATAGTATAATTAATTACTTTGGGATTCATCACTATTTTATCTACCATTATTACACTATTTGTGCTTATACAACTAAAAATCTCCACAATTAATTTTCCACTTAGCCCCTCAATCAAATCTACTGAATTAGTAAAAACTGATAACCCTTGAGAAACAAAATGAACGAAAATCTATTCGCCATAGGATTGCGCTGTTATCCCTAGGGTAACTTGGTCCGTTGATCAAAAAAAATTGGGTCAATTGGATTTAGGTGCTTAGACTTGTGTGTCTTGGCTATAATCTTTCGGAGGTTTTTTTATTCTCCGAGGTCACCCCAACCGAAATTTAAACTTAAGTTTTTATGTGTTTAGTCCAGTAGGTGTATTGATTTAAAATGTTAAGTTATAAATTAAAGCTCCATAGGGTCTTCTCGTCTTATTTTTTTATTCCCGCCTCTTCACGGGAAGGTCAATTTCACTGACACTATAACTCATACACCCTACTAACCCTGGGCTTACTAGCAAACACCCTTACTATATACCAATGATGACGAGATATTGTGCGAGAAGGGACCTACCAAGGCCACCACACACCAATTGTACAAAAGGGACTCCGCTATGGAATAATCCTATTTATCGTATCAGAAGTATTTTTCTTCGCAGGATTCTTCTGAGCCTTCTACCACTCTAGTCTAGCACCAACTCATGACTTAGGTGGATGCTGACCCCCTACAGGAATCACCCCTCTTAACCCTCTAGAGGTACCCCTACTCAACACATCAGTACTTCTAGCATCTGGAGTATCTATCACATGAGCCCACCACAGCTTAATAGAAGGGAAACGAAGCAATATAAACCAAGCCCTTCTTATTACAATCCTACTTGGAATCTATTTTACTATTCTTCAAGCCTCAGAATACTTTGAAACTCCATTCTCTATTTCTGACGGAGTTTATGGATCTACTTTTTTTATAGCAACAGGATTTCACGGCCTACATGTAATTATCGGAACTACATTTCTAATAGTGTGCCTCCTACGCCAACTTAAATACCACTTTACATCCAAACACCACTTTGGCTTCGAAGCCGCAGCATGATACTGACATTT
Pleuc_566.Noyan
GGACTAACCCCCACCATCAACACCCAAAGCTGATATTCTATTTAAACTACTTCTTGTACATAAAATTATATAGTACATTAATACATTTATGTATATCGTACATTAAATTACATTCCCCTAGCATATAAGCATGTAATATAAATCAATGAAATACGACATAAGTTATATATTAAATGATAATTAAAATCAACATGAATATTAAACAAGTATAATTAGATTAATGTAAAAAAGACATATCTGCGTTATCTTACATACACCATACTGTCATAGCCCTGCTTGTCCAAACGTCTATCCCCTTCCCCAATTAGTCGATTAATCTACCATCCTCCGTGAAATCAGCAACCCGCCCACTCGTGCTCCTCTTCTCGCTCCGAGCCCATTAAACTTGGGGGTAACTAACCTGAAACTTTACCAGGCATCTGGTCTTCGACTCACCATCGCCGTAAAGGCATGAAGGATCACCTCATAGTCTAGCTGGACTTTTCAATTCAAGCTTCTGGATCCACTAATACAATTACTGTCAATACTAAAGTTAATGATTCTTAGACATATATAATTAATGTTTGTTAGACATATATTTTACTATTTTAACTTATCTACCCATCAAACCCCCCCTTCCCCCCACCTAAATATTTAGTATCCTTGACAAACCCCAAAAGCAAGGACCACAATTCAGGCTCTCACACATTCTAATAATTTATAAAACAAAACTTAAAATTCAGTATTGGGAGAATTTTTTTATACACTCCCCTCATATGCTTTTTACTAGTTGTCTTAAAATCACTTAACACTGGTGGTATATTATACATACAGCTTATGTAGCTTATCGATAAAGCAAAGGCCTATTCTTAGCCATACACTACACATCCGACACAACTACAGCATTCTCATCCGTAACACATATCTGCCGAGACGTAAACTACGGATGACTAATCCGATATATACACGCAAACGGAGCCTCAATATTCTTTATCTGCTTATTCCTGCACGTAGGACGAGGAATATACTACGGATCCTACACATTCAAAGAAACATGAAACATTGGAGTAGTGCTCCTATTTGCCGTAATAGCAACAGCATTCATAGGATATGTACTCCCATGAGGCCAAATATCATTCTGAGGGAGGAACCACCCTAGTAGAATGAATCTGAGGGGGATTCTCAGTAGACAAAGCAACACTAACCCGATTCTTCGCATTCCACTTCATCCTACCATTTATTATTACAGCCCTAGTAGTAGTCCACCTACTATTTTTACATGAAACAGGATCTAACAACCCATCAGGATTAAACTCCGACGCAGACAAAATCCCATTCCATCCCTACTACACCATCAAAGATATTCTAGGGATCCTCCTGCTATTAATAGTTCTCATAATTTTGGTTTTATTTTTCCCAGATATTCTCGGAGACCCTGATAATTACACTCCTGCAAATCCACTCAATACTCCCGCACACATTAAACCAGAATGATACTTCCTATTTGCCTACGCCATCCTACGCTCAATCCCCAACAAGCTAGGAGGAGTGATAGCCTTAGTACTATCAATTCTCATTCTAGCCCTCCTACCCCTCCTACAAACCTCAAAACAACGAGGATTAATATTCCGACCAATCTCACAAGTTCTTTTCTGAATTCTAGTAGCCAACCTATTTGTCCTCACATGAATCGGAGGACAACCTGTCGAATACCCATTCGTTATAATTGGACAGCTAGCCTCAATCAGCTATTTCACAATTATTATTATCCTAATACCAGTAGCCGGCATTATTGAAAACAACATACTAAAATTCACCCATTGCCCTGATAGTATAATTAATTACTTTGGGATTCATCACTATTTTATCTACCATTATTACACTATTTGTGCTTATACAACTAAAAATCTCCACAATTAATTTTCCACTTAGCCCCTCAATCAAATCTACTGAATTAGTAAAAACTGATAACCCTTGAGAAACAAAATGAACGAAAATCTATTCGCCATAGGATTGCGCTGTTATCCCTAGGGTAACTTGGTCCGTTGATCAAAAAAAATTGGGTCAATTGGATTTAGGTGCTTAGACTTGTGTGTCTTGGCTATAATCTTTCGGAGGTTTTTTTATTCTCCGAGGTCACCCCAACCGAAATTTAAACTTAAGTTTTTATGTGTTTAGTCCAGTAGGTGTATTGATTTAAAATGTTAAGTTATAAATTAAAGCTCCATAGGGTCTTCTCGTCTTATTTTTTTATTCCCGCCTCTTCACGGGAAGGTCAATTTCACTGACACTATAACTCATACACCCTACTAACCCTGGGCTTACTAGCAAACACCCTTACTATATACCAATGATGACGAGATATTGTGCGAGAAGGGACCTACCAAGGCCACCACACACCAATTGTACAAAAGGGACTCCGCTATGGAATAATCCTATTTATCGTATCAGAAGTATTTTTCTTCGCAGGATTCTTCTGAGCCTTCTACCACTCTAGTCTAGCACCAACTCATGACTTAGGTGGATGCTGACCCCCTACAGGAATCACCCCTCTTAACCCTCTAGAGGTACCCCTACTCAACACATCAGTACTTCTAGCATCTGGAGTATCTATCACATGAGCTCACCACAGCTTAATAGAAGGAAAACGAAGCAATATAAACCAAGCCCTTCTTATTACAATCCTACTTGGAATCTATTTTACTATTCTTCAAGCCTCAGAATACTTTGAAACTCCATTCTCTATTTCTGACGGAGTTTATGGATCTACTTTTTTTATAGCAACAGGATTTCACGGCCTACATGTAATTATCGGAACTACATTTCTAATAGTGTGCCTCCTACGCCAACTTAAATACCACTTTACATCCAAACACCACTTTGGCTTCGAAGCCGCAGCATGATACTGACATTT
Pleuc_567.Noyan
GGACTAACCCCCACCATCAACACCCAAAGCTGATATTCTATTTAAACTACTTCTTGTACATAAAATTATATAGTACATTAATACATTTATGTATATCGTACATTAAATTACATTCCCCTAGCATATAAGCATGTAATATAAATCAATGAAATACGACATAAGTTATATATTAAATGATAATTAAAATCAACATGAATATTAAACAAGTATAATTAGATTAATGTAAAAAAGACATATCTGCGTTATCTTACATACACCATACTGTCATAGCCCTGCTTGTCCAAACGTCTATCCCCTTCCCCAATTAGTCGATTAATCTACCATCCTCCGTGAAATCAGCAACCCGCCCACTCGTGCTCCTCTTCTCGCTCCGAGCCCATTAAACTTGGGGGTAACTAACCTGAAACTTTACCAGGCATCTGGTCTTCGACTCACCATCGCCGTAAAGGCATGAAGGATCACCTCATAGTCTAGCTGGACTTTTCAATTCAAGCTTCTGGATCCACTAATACAATTACTGTCAATACTAAAGTTAATGATTCTTAGACATATATAATTAATGTTTGTTAGACATATATTTTACTATTTTAACTTATCTACCCATCAAACCCCCCCTTCCCCCCACCTAAATATTTAGTATCCTTGACAAACCCCAAAAGCAAGGACCACAATTCAGGCTCTCACACATTCTAATAATTTATAAAACAAAACTTAAAATTCAGTATTGGGAGAATTTTTTTATACACTCCCCTCATATGCTTTTTACTAGTTGTCTTAAAATCACTTAACACTGGTGGTATATTATACATACAGCTTATGTAGCTTATCGATAAAGCAAAGGCCTATTCTTAGCCATACACTACACATCCGACACAACTACAGCATTCTCATCCGTAACACATATCTGCCGAGACGTAAACTACGGATGACTAATCCGATATATACACGCAAACGGAGCCTCAATATTCTTTATCTGCTTATTCCTGCACGTAGGACGAGGAATATACTACGGATCCTACACATTCAAAGAAACATGAAACATTGGAGTAGTGCTCCTATTTGCCGTAATAGCAACAGCATTCATAGGATATGTACTCCCATGAGGCCAAATATCATTCTGAGGGAGGAACCACCCTAGTAGAATGAATCTGAGGGGGATTCTCAGTAGACAAAGCAACACTAACCCGATTCTTCGCATTCCACTTCATCCTACCATTTATTATTACAGCCCTAGTAGTAGTCCACCTACTATTTTTACATGAAACAGGATCTAACAACCCATCAGGATTAAACTCCGACGCAGACAAAATCCCATTCCATCCCTACTACACCATCAAAGATATTCTAGGGATCCTCCTGCTATTAATAGTTCTCATAATTTTGGTTTTATTTTTCCCAGATATTCTCGGAGACCCTGATAATTACACTCCTGCAAATCCACTCAATACTCCCGCACACATTAAACCAGAATGATACTTCCTATTTGCCTACGCCATCCTACGCTCAATCCCCAACAAGCTAGGAGGAGTGATAGCCTTAGTACTATCAATTCTCATTCTAGCCCTCCTACCCCTCCTACAAACCTCAAAACAACGAGGATTAATATTCCGACCAATCTCACAAGTTCTTTTCTGAATTCTAGTAGCCAACCTATTTGTCCTCACATGAATCGGAGGACAACCTGTCGAATACCCATTCGTTATAATTGGACAGCTAGCCTCAATCAGCTATTTCACAATTATTATTATCCTAATACCAGTAGCCGGCATTATTGAAAACAACATACTAAAATTCACCCATTGCCCTGATAGTATAATTAATTACTTTGGGATTCATCACTATTTTATCTACCATTATTACACTATTTGTGCTTATACAACTAAAAATCTCCACAATTAATTTTCCACTTAGCCCCTCAATCAAATCTACTGAATTAGTAAAAACTGATAACCCTTGAGAAACAAAATGAACGAAAATCTATTCGCCATAGGATTGCGCTGTTATCCCTAGGGTAACTTGGTCCGTTGATCAAAAAAAATTGGGTCAATTGGATTTAGGTGCTTAGACTTGTGTGTCTTGGCTATAATCTTTCGGAGGTTTTTTTATTCTCCGAGGTCACCCCAACCGAAATTTAAACTTAAGTTTTTATGTGTTTAGTCCAGTAGGTGTATTGATTTAAAATGTTAAGTTATAAATTAAAGCTCCATAGGGTCTTCTCGTCTTATTTTTTTATTCCCGCCTCTTCACGGGAAGGTCAATTTCACTGACACTATAACTCATACACCCTACTAACCCTGGGCTTACTAGCAAACACCCTTACTATATACCAATGATGACGAGATATTGTGCGAGAAGGGACCTACCAAGGCCACCACACACCAATTGTACAAAAGGGACTCCGCTATGGAATAATCCTATTTATCGTATCAGAAGTATTTTTCTTCGCAGGATTCTTCTGAGCCTTCTACCACTCTAGTCTAGCACCAACTCATGACTTAGGTGGATGCTGACCCCCTACAGGAATCACCCCTCTTAACCCTCTAGAGGTACCCCTACTCAACACATCAGTACTTCTAGCATCTGGAGTATCTATCACATGAGCTCACCACAGCTTAATAGAAGGAAAACGAAGCAATATAAACCAAGCCCTTCTTATTACAATCCTACTTGGAATCTATTTTACTATTCTTCAAGCCTCAGAATACTTTGAAACTCCATTCTCTATTTCTGACGGAGTTTATGGATCTACTTTTTTTATAGCAACAGGATTTCACGGCCTACATGTAATTATCGGAACTACATTTCTAATAGTGTGCCTCCTACGCCAACTTAAATACCACTTTACATCCAAACACCACTTTGGCTTCGAAGCCGCAGCATGATACTGACATTT
Pleuc_569.Noyan
GGACTAACCCCCACCATCAACACCCAAAGCTGATATTCTATTTAAACTACTTCTTGTACATAAAATTATATAGTACATTAATACATTTATGTATATCGTACATTAAATTACATTCCCCTAGCATATAAGCATGTAATATAAATCAATGAAATACGACATAAATTATATATTAAATGATAATTAAAATCAACATGAATATTAAACAAGTATAATTAAATTAATGTAAAAAAGACATATCTGCGTTATCTTACATACACCATATTGTCATAGCCCTGCTTGTCCAAACGTCTATCCCCTTCCCCAATTAGTCGATTAATCTACCATCCTCCGTGAAATCAGCAACCCGCCCACTCGTGCTCCTCTTCTCGCTCCGGGCCCATTAAACTTGGGGGTAACTAACCTGAAACTTTACCAGGCATCTGGTCTTCGACTCACCATCGCCGTAAAGGCATGAAGGATCACCTCATAGTCTAGCTGGACTTTTCAATTCAAGCTTCTGGATCCACTAATACAATTACTGTCAATACTGAAGTTAATGGTTCTTAGACATATATAATTAATGTTTGTTAGACATATATTTTACTATTTTAACCTATCTACCCATCAAACCCCCCCTTCCCCCCACCTAAATATTTAGTATCCTTGACAAACCCCAAAAGCAAGGACCACAATTCAGGCTCTCACACATTCTAATAATTTATAAAACAAAACTTAAAATTCAGTATTGGGAGAATTTTTTTATACACTCCCCTCATATGCTTTTTACTAGTTGTCTTAAAATCACTTAACACTGGTGGTATATTATACATACAGCTTATGTAGCTTATCGATAAAGCAAAGGCCTATTCTTAGCCATACACTACACATCCGACACAACTACAGCATTCTCATCCGTAACACATATCTGCCGAGACGTAAACTACGGATGACTAATCCGATATATACACGCAAACGGAGCCTCAATATTCTTTATCTGCTTATTCCTGCACGTAGGACGAGGAATATACTACGGATCCTACACATTCAAAGAAACATGAAACATTGGAGTAGTGCTCCTATTTGCCGTAATAGCAACAGCATTCATAGGATATGTACTCCCATGAGGCCAAATATCATTCTGAGGGAGGAACCACCCTAGTAGAATGAATCTGAGGGGGATTCTCAGTAGACAAAGCAACACTAACCCGATTCTTCGCATTCCACTTCATCCTACCATTTATTATTACAGCCCTAGTAGTAGTCCACCTACTATTTTTACATGAAACAGGATCTAACAACCCATCAGGATTAAACTCCGACGCAGACAAAATCCCATTCCATCCCTACTACACCATCAAAGATATTCTAGGGATCCTCCTGCTATTAATAGTTCTCATAATTTTGGTTTTATTTTTCCCAGATATTCTCGGAGACCCTGATAATTACACTCCTGCAAATCCACTCAATACTCCCGCACACATTAAACCAGAATGATACTTCCTATTTGCCTACGCCATCCTACGTTCAATCCCCAACAAGCTAGGAGGAGTGATAGCCTTAGTACTATCAATTCTCATTCTAGCCCTCCTACCCCTCCTACAAACCTCAAAACAACGAGGATTAATATTCCGACCAATCTCACAAGTTCTTTTCTGAATTCTAGTAGCCAACCTATTTGTCCTCACATGAATCGGAGGACAACCTGTCGAATATCCATTCGTTATAATTGGACAGCTAGCCTCAATCAGCTATTTCACAATTATTATCATCCTAATACCAGTAGCCGGCATCATTGAAAACAACATACTAAAATTCACCCATTGCCCTGATAGTATAATTAATTACTTTGGGATTCATCACTATTTTATCTACCATTATTACACTATTTGTGCTTATACAACTAAAAATCTCCACAATTAATTTTCCACTTAGCCCCTCAATCAAATCTACTGAATTAGTAAAAACTGATAACCCTTGAGAAACAAAATGAACGAAAATCTATTCGCCATAGGATTGCGCTGTTATCCCTAGGGTAACTTGGTCCGTTGATCAAAAAAAATTGGGTCAATTGGATTTAGGTGCTTAGACTTGTGTGTCTTGGCTATAATCTTTCGGAGGTTTTTTTATTCTCCGAGGTCACCCCAACCGAAATTTAAACTTAAGTTTTTATGTGTTTAGTCCAGTAGGTGTATTGATTTAAAATGTTAAGTTATAAATTAAAGCTCCATAGGGTCTTCTCGTCTTATTTTTTTATTCCCGCCTCTTCACGGGAAGGTCAATTTCACTGACACTATAACTCATACACCCTACTAACCCTGGGCTTACTAGCAAACACCCTTACTATATACCAATGATGACGAGATATTGTGCGAGAAGGGACCTACCAAGGCCACCACACACCAATTGTACAAAAGGGACTCCGCTATGGAATAATTCTATTTATCGTATCAGAAGTATTTTTCTTCGCAGGATTCTTCTGAGCCTTCTACCACTCTAGTCTAGCACCAACTCATGACTTAGGTGGATGCTGACCCCCTACAGGAATCACCCCTCTTAACCCTCTAGAGGTACCCCTACTCAACACATCAGTACTTCTAGCATCTGGAGTATCTATCACATGAGCTCACCACAGCTTAATAGAAGGGAAACGAAGCAATATAAACCAAGCCCTTCTTATTACAATCCTACTTGGAATCTATTTTACTATTCTTCAAGCCTCAGAATACTTTGAAACTCCATTCTCTATTTCTGACGGAGTTTATGGATCTACTTTTTTTATAGCAACAGGATTTCACGGCCTACATGTAATTATCGGAACTACATTTCTAATAGTGTGCCTCCTACGCCAACTTAAATACCACTTTACATCCAAACACCACTTTGGCTTCGAAGCCGCAGCATGATACTGACATTT
Pleuc_571.Noyan
GGACTAACCCCCACCATCAACACCCAAAGCTGATATTCTATTTAAACTACTTCTTGTACATAAAATTATATAGTACATTAATACATTTATGTATATCGTACATTAAATTACATTCCCCTAGCATATAAGCATGTAATATAAATCAATGAAATACGACATAAGTTATATATTAAATGATAATTAAAATCAACATGAATATTAAACAAGTATAATTAGATTAATGTAAAAAAGACATATCTGCGTTATCTTACATACACCATACTGTCATAGCCCTGCTTGTCCAAACGTCTATCCCCTTCCCCAATTAGTCGATTAATCTACCATCCTCCGTGAAATCAGCAACCCGCCCACTCGTGCTCCTCTTCTCGCTCCGAGCCCATTAAACTTGGGGGTAACTAACCTGAAACTTTACCAGGCATCTGGTCTTCGACTCACCATCGCCGTAAAGGCATGAAGGATCACCTCATAGTCTAGCTGGACTTTTCAATTCAAGCTTCTGGATCCACTAATACAATTACTGTCAATACTAAAGTTAATGATTCTTAGACATATATAATTAATGTTTGTTAGACATATATTTTACTATTTTAACTTATCTACCCATCAAACCCCCCCTTCCCCCCACCTAAATATTTAGTATCCTTGACAAACCCCAAAAGCAAGGACCACAATTCAGGCTCTCACACATTCTAATAATTTATAAAACAAAACTTAAAATTCAGTATTGGGAGAATTTTTTTATACACTCCCCTCATATGCTTTTTACTAGTTGTCTTAAAATCACTTAACACTGGTGGTATATTATACATACAGCTTATGTAGCTTATCGATAAAGCAAAGGCCTATTCTTAGCCATACACTACACATCCGACACAACTACAGCATTCTCATCCGTAACACATATCTGCCGAGACGTAAACTACGGATGACTAATCCGATATATACACGCAAACGGAGCCTCAATATTCTTTATCTGCTTATTCCTGCACGTAGGACGAGGAATATACTACGGATCCTACACATTCAAAGAAACATGAAACATTGGAGTAGTGCTCCTATTTGCCGTAATAGCAACAGCATTCATAGGATATGTACTCCCATGAGGCCAAATATCATTCTGAGGGAGGAACCACCCTAGTAGAATGAATCTGAGGGGGATTCTCAGTAGACAAAGCAACACTAACCCGATTCTTCGCATTCCACTTCATCCTACCATTTATTATTACAGCCCTAGTAGTAGTCCACCTACTATTTTTACATGAAACAGGATCTAACAACCCATCAGGATTAAACTCCGACGCAGACAAAATCCCATTCCATCCCTACTACACCATCAAAGATATTCTAGGGATCCTCCTGCTATTAATAGTTCTCATAATTTTGGTTTTATTTTTCCCAGATATTCTCGGAGACCCTGATAATTACACTCCTGCAAATCCACTCAATACTCCCGCACACATTAAACCAGAATGATACTTCCTATTTGCCTACGCCATCCTACGCTCAATCCCCAACAAGCTAGGAGGAGTGATAGCCTTAGTACTATCAATTCTCATTCTAGCCCTCCTACCCCTCCTACAAACCTCAAAACAACGAGGATTAATATTCCGACCAATCTCACAAGTTCTTTTCTGAATTCTAGTAGCCAACCTATTTGTCCTCACATGAATCGGAGGACAACCTGTCGAATACCCATTCGTTATAATTGGACAGCTAGCCTCAATCAGCTATTTCACAATTATTATTATCCTAATACCAGTAGCCGGCATTATTGAAAACAACATACTAAAATTCACCCATTGCCCTGATAGTATAATTAATTACTTTGGGATTCATCACTATTTTATCTACCATTATTACACTATTTGTGCTTATACAACTAAAAATCTCCACAATTAATTTTCCACTTAGCCCCTCAATCAAATCTACTGAATTAGTAAAAACTGATAACCCTTGAGAAACAAAATGAACGAAAATCTATTCGCCATAGGATTGCGCTGTTATCCCTAGGGTAACTTGGTCCGTTGATCAAAAAAAATTGGGTCAATTGGATTTAGGTGCTTAGACTTGTGTGTCTTGGCTATAATCTTTCGGAGGTTTTTTTATTCTCCGAGGTCACCCCAACCGAAATTTAAACTTAAGTTTTTATGTGTTTAGTCCAGTAGGTGTATTGATTTAAAATGTTAAGTTATAAATTAAAGCTCCATAGGGTCTTCTCGTCTTATTTTTTTATTCCCGCCTCTTCACGGGAAGGTCAATTTCACTGACACTATAACTCATACACCCTACTAACCCTGGGCTTACTAGCAAACACCCTTACTATATACCAATGATGACGAGATATTGTGCGAGAAGGGACCTACCAAGGCCACCACACACCAATTGTACAAAAGGGACTCCGCTATGGAATAATCCTATTTATCGTATCAGAAGTATTTTTCTTCGCAGGATTCTTCTGAGCCTTCTACCACTCTAGTCTAGCACCAACTCATGACTTAGGTGGATGCTGACCCCCTACAGGAATCACCCCTCTTAACCCTCTAGAGGTACCCCTACTCAACACATCAGTACTTCTAGCATCTGGAGTATCTATCACATGAGCTCACCACAGCTTAATAGAAGGAAAACGAAGCAATATAAACCAAGCCCTTCTTATTACAATCCTACTTGGAATCTATTTTACTATTCTTCAAGCCTCAGAATACTTTGAAACTCCATTCTCTATTTCTGACGGAGTTTATGGATCTACTTTTTTTATAGCAACAGGATTTCACGGCCTACATGTAATTATCGGAACTACATTTCTAATAGTGTGCCTCCTACGCCAACTTAAATACCACTTTACATCCAAACACCACTTTGGCTTCGAAGCCGCAGCATGATACTGACATTT
Pleuc_573.Noyan
GGACTAACCCCCACCATCAACACCCAAAGCTGATATTCTATTTAAACTACTTCTTGTACATAAAATTATATAGTACATTAATACATTTATGTATATCGTACATTAAATTACATTCCCCTAGCATATAAGCATGTAATATAAATCAATGAAATACGACATAAATTATATATTAAATGATAATTAAAATCAACATGAATATTAAACAAGTATAATTAAATTAATGTAAAAAAGACATATCTGCGTTATCTTACATACACCATATTGTCATAGCCCTGCTTGTCCAAACGTCTATCCCCTTCCCCAATTAGTCGATTAATCTACCATCCTCCGTGAAATCAGCAACCCGCCCACTCGTGCTCCTCTTCTCGCTCCGGGCCCATTAAACTTGGGGGTAACTAACCTGAAACTTTACCAGGCATCTGGTCTTCGACTCACCATCGCCGTAAAGGCATGAAGGATCACCTCATAGTCTAGCTGGACTTTTCAATTCAAGCTTCTGGATCCACTAATACAATTACTGTCAATACTGAAGTTAATGGTTCTTAGACATATATAATTAATGTTTGTTAGACATATATTTTACTATTTTAACCTATCTACCCATCAAACCCCCCCTTCCCCCCACCTAAATATTTAGTATCCTTGACAAACCCCAAAAGCAAGGACCACAATTCAGGCTCTCACACATTCTAATAATTTATAAAACAAAACTTAAAATTCAGTATTGGGAGAATTTTTTTATACACTCCCCTCATATGCTTTTTACTAGTTGTCTTAAAATCACTTAACACTGGTGGTATATTATACATACAGCTTATGTAGCTTATCGATAAAGCAAAGGCCTATTCTTAGCCATACACTACACATCCGACACAACTACAGCATTCTCATCCGTAACACATATCTGCCGAGACGTAAACTACGGATGACTAATCCGATATATACACGCAAACGGAGCCTCAATATTCTTTATCTGCTTATTCCTGCACGTAGGACGAGGAATATACTACGGATCCTACACATTCAAAGAAACATGAAACATTGGAGTAGTGCTCCTATTTGCCGTAATAGCAACAGCATTCATAGGATATGTACTCCCATGAGGCCAAATATCATTCTGAGGGAGGAACCACCCTAGTAGAATGAATCTGAGGGGGATTCTCAGTAGACAAAGCAACACTAACCCGATTCTTCGCATTCCACTTCATCCTACCATTTATTATTACAGCCCTAGTAGTAGTCCACCTACTATTTTTACATGAAACAGGATCTAACAACCCATCAGGATTAAACTCCGACGCAGACAAAATCCCATTCCATCCCTACTACACCATCAAAGATATTCTAGGGATCCTCCTGCTATTAATAGTTCTCATAATTTTGGTTTTATTTTTCCCAGATATTCTCGGAGACCCTGATAATTACACTCCTGCAAATCCACTCAATACTCCCGCACACATTAAACCAGAATGATACTTCCTATTTGCCTACGCCATCCTACGTTCAATCCCCAACAAGCTAGGAGGAGTGATAGCCTTAGTACTATCAATTCTCATTCTAGCCCTCCTACCCCTCCTACAAACCTCAAAACAACGAGGATTAATATTCCGACCAATCTCACAAGTTCTTTTCTGAATTCTAGTAGCCAACCTATTTGTCCTCACATGAATCGGAGGACAACCTGTCGAATATCCATTCGTTATAATTGGACAGCTAGCCTCAATCAGCTATTTCACAATTATTATCATCCTAATACCAGTAGCCGGCATCATTGAAAACAACATACTAAAATTCACCCATTGCCCTGATAGTATAATTAATTACTTTGGGATTCATCACTATTTTATCTACCATTATTACACTATTTGTGCTTATACAACTAAAAATCTCCACAATTAATTTTCCACTTAGCCCCTCAATCAAATCTACTGAATTGGTAAAAACTGATAACCCTTGAGAAACAAAATGAACGAAAATCTATTCGCCAAAGGATTGCGCTGTTATCCCTAGGGTAACTTGGTCCGTTGATCAAAAAAAATTGGGTCAATTGGATTTAGGTGCTTATACTTGTGTGTCTTGGCTATAATCTTTCGGAGGTTTTTTTATTCTCCGAGGTCACCCCAACCGAAATTTAAACTTAAGTTTTTATGTGTTTAGTCCAGTAGGTGTATTGATTTAAAATGTTAAGTTATAAATTAAAGCTCCATAGGGTCTTCTCGTCTTATTTTTTTATTCCCGCCTCTTCACGGGAAGGTCAATTTCACTGACACTATAACTCATACACCCTACTAACCCTGGGCTTACTAGCAAACACCCTTACTATATACCAATGATGACGAGATATTGTGCGAGAAGGGACCTACCAAGGCCACCACACACCAATTGTACAAAAGGGACTCCGCTATGGAATAATTCTATTTATCGTATCAGAAGTATTTTTCTTCGCAGGATTCTTCTGAGCCTTCTACCACTCTAGTCTAGCACCAACTCATGACTTAGGTGGATGCTGACCCCCTACAGGAATCACCCCTCTTAACCCTCTAGAGGTACCCCTACTCAACACATCAGTACTTCTAGCATCTGGAGTATCTATCACATGAGCTCACCACAGCTTAATAGAAGGGAAACGAAGCAATATAAACCAAGCCCTTCTTATTACAATCCTACTTGGAATCTATTTTACTATTCTTCAAGCCTCAGAATACTTTGAAACTCCATTCTCTATTTCTGACGGAGTTTATGGATCTACTTTTTTTATAGCAACAGGATTTCACGGCCTACATGTAATTATCGGAACTACATTTCTAATAGTGTGCCTCCTACGCCAACTTAAATACCACTTTACATCCAAACACCACTTTGGCTTCGAAGCCGCAGCATGATACTGACATTT
Pleuc_574.Noyan
GGACTAACCCCCACCATCAACACCCAAAGCTGATATTCTATTTAAACTACTTCTTGTACATAAAATTATATAGTACATTAATACATTTATGTATATCGTACATTAAATTACATTCCCCTAGCATATAAGCATGTAATATAAATCAATGAAATACGACATAAATTATATATTAAATGATAATTAAAATCAACATGAATATTAAACAGGTATAATTAAATTAATGTAAAAAAGACATATCTGCGTTATCTTACATACACCATATTGTCATAACCCTGCTTGTCCAAACGTCTATCCCCTTCCCCAATTAGTCGATTAATCTACCATCCTCCGTGAAATCAGCAACCCGCCCACTCGTGCTCCTCTTCTCGCTCCGAGCCCATTAAACTTGGGGGTAACTAACCTGAAACTTTACCAGGCATCTGGTCTTCGACTCACCATCGCCGTAAAGGCATGAAGGATCACCTCATAGTCTAGCTGGACTTTTCAATTCAAGCTTCTGGATCCACTAATACAATTACCGTCAATACTGAAGTTAATGGTTCTTAGACATATATAATTAATGTTTGTTAGACATATATTTTACTATTTTAACCTATCTACCCATCAAACCCCCCCTTCCCCCCACCTAAATATTTAGTATCCTTGACAAACCCCAAAAGCAAGGACCACAATTCAGGCTCTCACACATTCTAATAATTTATAAAACAAAACTTAAAATTCAGTATTGGGAGAATTTTTTTATACACTCCCCTCATATGCTTTTTACTAGTTGTCTTAAAATCACTTAACACTGGTGGTATATTATACATACAGCTTATGTAGCTTATCGATAAAGCAAAGGCCTATTCTTAGCCATACACTACACATCCGACACAACTACAGCATTCTCATCCGTAACACATATCTGCCGAGACGTAAACTACGGATGACTAATCCGATATATACACGCAAACGGAGCCTCAATATTCTTTATCTGCTTATTCCTGCACGTAGGACGAGGAATATACTACGGATCCTACACATTCAAAGAAACATGAAACATTGGAGTAGTGCTCCTATTTGCCGTAATAGCAACAGCATTCATAGGATATGTACTCCCATGAGGCCAAATATCATTCTGAGGGAGGAACCACCCTAGTAGAATGAATCTGAGGGGGATTCTCAGTAGACAAAGCAACACTAACCCGATTCTTCGCATTCCACTTCATCCTACCATTTATTATTACAGCCCTAGTAGTAGTCCACCTACTATTTTTACATGAAACAGGATCTAACAACCCATCAGGATTAAACTCCGACGCAGACAAAATCCCATTCCATCCCTACTACACCATCAAAGATATTCTAGGGATCCTCCTGCTATTAATAGTTCTCATAATTTTGGTTTTATTTTTCCCAGATATTCTCGGAGACCCTGATAATTACACTCCTGCAAATCCACTCAATACTCCCGCACACATTAAACCAGAATGATACTTCCTATTTGCCTACGCCATCCTACGCTCAATCCCCAACAAGCTAGGAGGAGTGATAGCCTTAGTACTATCAATTCTCATTCTAGCCCTCCTACCCCTCCTACAAACCTCAAAACAACGAGGATTAATATTCCGACCAATCTCACAAGTTCTTTTCTGAATTCTAGTAGCCAACCTATTTGTCCTCACATGAATCGGAGGACAACCTGTCGAATACCCATTCGTTATAATTGGACAGCTAGCCTCAATCAGCTATTTCACAATTATTATTATCCTAATACCAGTAGCCGGCATTATTGAAAACAACATACTAAAATTCACCCATTGCCCTGATAGTATAATTAATTACTTTGGGATTCATCACTATTTTATCTACCATTATTACACTATTTGTGCTTATACAACTAAAAATCTCCACAATTAATTTTCCACTTAGCCCCTCAATCAAATCTACTGAATTAGTAAAAACTGATAACCCTTGAGAAACAAAATGAACGAAAATCTATTCGCCATAGGATTGCGCTGTTATCCCTAGGGTAACTTGGTCCGTTGATCAAAAAAAATTGGGTCAATTGGATTTAGGTGCTTAGACTTGTGTGTCTTGGCTATAATCTTTCGGAGGTTTTTTTATTCTCCGAGGTCACCCCAACCGAAATTTAAACTTAAGTTTTTATGTGTTTAGTCCAGTAGGTGTATTGATTTAAAATGTTAAGTTATAAATTAAAGCTCCATAGGGTCTTCTCGTCTTATTTTTTTATTCCCGCCTCTTCACGGGAAGGTCAATTTCACTGACACTATAACTCATACACCCTACTAACCCTGGGCTTACTAGCAAACACCCTTACTATATACCAATGATGACGAGATATTGTGCGAGAAGGGACATACCAAGGCCACCACACACCAATTGTACAAAAGGGACTCCGCTATGGAATAATCCTATTTATCGTATCAGAAGTATTTTTCTTCGCAGGATTCTTCTGAGCCTTCTACCACTCTAGTCTAGCACCAACTCATGACTTAGGTGGATGCTGACCCCCTACAGGAATCACCCCTCTTAACCCTCTAGAGGTACCCCTACTCAACACATCAGTACTTCTAGCATCTGGAGTATCTATCACATGAGCTCACCACAGCTTAATAGAAGGGAAACGAAGCAATATAAACCAAGCCCTTCTTATTACAATTCTACTTGGAATCTATTTTACTATTCTTCAAGCCTCAGAATACTTTGAAACTCCATTCTCTATTTCTGACGGAGTTTATGGATCTACTTTTTTTATAGCAACAGGATTTCACGGCCTACATGTAATTATCGGAACTACATTTCTAATAGTGTGCCTCCTACGCCAACTTAAATACCACTTTACATCCAAACACCACTTTGGCTTCGAAGCCGCAGCATGATACTGACATTT
Pleuc_579.St-Jacques
GGACTAACCCCCACCATCAACACCCAAAGCTGATATTCTATTTAAACTACTTCTTGTACATAAAATTATATAGTACATTAATACATTTATGTATATCGTACATTAAATTACATTCCCCTAGCATATAAGCATGTAATATAAATCAATGAAATACGACATAAATCATATATCAAATGATAATTAAAATCAACATGAATATTAAACAAGTATAATTAGATTAATGTAAAAAAGACATATCTGCGTTATCTTACATACACCATATTGTCATAACCCTGCTCGTCCAAACGTCTATCCCCCTCCCCAATTAGTCGATTAATCTACCATCCTCCGTGAAATCAGCAACCCGCCCACTCGTGCTCCTCTTCTCGCTCCGGGCCCATTAAACTTGGGGGTAACTAACCTGAAACTTTACCAGGCATCTGGTCTTCGACTCACCATCGCCGTAAAGGCATGAAGGATCACCTCACAGTCTAGCTGGACTTTTCAATTCAAGCTTCTGGATCCACTAATACAATTACTGTCAATACTGAAGTTAATGATTCTCAGACATATATAATTAATGTTTGTTAGACATATATTTTACTATTTTAACCTATCTATCCATCAAACCCCCCCTTCCCCCCACCTAAATATTTAGTATCCTTGACAAACCCCAAAAGCAAGGACCACAATTCAGGCTCTCACACATTCTAATAATTTATAAAACAAAACTTAAAATTCAGTATTGGGAGAATTTTTTTATACACTCCCCTCATATGCTTTTTACTAGTTGTCTTAAAATCACTTAACACTGGTGGTATATTATACATACAGCTTATGTAGCTTATCGATAAAGCAAAGGCCTATTCTTAGCCATACACTACACATCCGACACAACTACAGCATTCTCATCCGTAACACATATCTGCCGAGACGTAAACTACGGATGACTAATCCGATATATACACGCAAACGGAGCCTCAGTATTCTTTATCTGCTTATTCCTGCACGTAGGACGAGGAATATACTACGGATCCTACACATTCAAAGAAACATGAAACATTGGAGTAGTGCTCCTATTTGCCGTAATAGCAACAGCATTCATAGGATATGTACTCCCATGAGGCCAAATATCATTCTGAGGGAGGAACCACCCTAGTAGAATGAATCTGAGGAGGATTCTCAGTAGACAAAGCAACACTAACCCGATTCTTCGCATTCCACTTCATCCTACCATTTATTATTACAGCCCTAGTAGTAGTCCACCTACTATTTTTACATGAAACAGGATCTAACAACCCATCAGGATTAAACTCCGACGCAGACAAAATCCCATTCCATCCCTACTACACCATCAAAGATATTCTAGGGATCCTCCTGCTATTAATAGTTCTCATAATTTTGGTTTTATTTTTCCCAGATATTCTCGGAGACCCTGATAATTACACTCCTGCAAATCCACTCAATACTCCCGCACACATTAAACCAGAATGATACTTCCTATTTGCCTACGCCATCCTACGCTCAATCCCCAACAAGCTAGGAGGAGTGATAGCCTTAGTACTATCAATTCTCATTCTAGCCCTCCTACCCCTCCTACAAACCTCAAAACAACGAGGATTAATATTCCGACCAATCTCACAAGTTCTTTTCTGAATTCTAGTAGCCAACCTATTTGTCCTCACATGAATCGGAGGACAACCTGTCGAATACCCATTCGTTATAATTGGACAGCTAGCCTCAATCAGCTATTTCACAATTATTATTATCCTAATACCAGTAGCCGGCATTATTGAAAACAACATACTAAAATTCACCCATTGCCCTGATAGTATAATTAATTACTTTGGGATTCATCACTATTTTATCTACCATTATTACACTATTTGTGCTTATACAACTAAAAATCTCCACAATTAACTTTCCACTTAACCCCTCAATCAAATCTACTGAATTAGTAAAAACTGATAACCCTTGAGAAACAAAATGAACGAAAATCTATTCGCCAAAGGATTGCGCTGTTATCCCTAGGGTAACTTGGTCCGTTGATCAAAAAAAATTGGGTCAATTGGATTTAGGTGCTTAGACTTGTGTGTCTTGGCTATAATCTTTCGGAGGTTTTTTTATTCTCCGAGGTCACCCCAACCGAAATTTAAACTTAAGTTTTTATGTGTTTAGTCCAGTAGGTGTATTGATTTAAAATGTTAAGTTATAAATTAAAGCTCCATAGGGTCTTCTCGTCTTATTTTTTTATTCCCGCCTCTTCACGGGAAGGTCAATTTCACTGACACTATAACTCATACACCCTACTAACCCTGGGCTTACTAGCAAACACCCTTACTATATACCAATGATGACGAGATATTGTGCGAGAAGGGACCTACCAAGGCCACCACACACCAATTGTACAAAAGGGACTCCGCTATGGAATAATCCTATTTATCGTATCAGAAGTATTTTTCTTCGCAGGATTCTTCTGAGCCTTCTACCACTCTAGTCTAGCACCAACTCATGACTTAGGTGGATGTTGACCCCCTACAGGAATCACCCCTCTTAACCCTCTAGAGGTACCCCTACTCAACACATCAGTACTTCTAGCATCTGGAGTATCTATCACATGAGCTCACCACAGCTTAATAGAAGGGAAACGAAGCAATATAAACCAAGCCCTTCTTATTACAATCCTACTTGGAATCTATTTTACTATTCTTCAAGCCTCAGAATACTTTGAAACTCCATTCTCTATTTCTGACGGAGTTTATGGATCTACTTTTTTTATAGCAACAGGATTTCACGGCCTACATGTAATTATCGGAACTACATTTCTAATAGTGTGCCTCCTACGCCAACTTAAATACCACTTTACATCCAAACACCACTTTGGCTTCGAAGCCGCAGCATGATACTGACATTT
Pleuc_580.St-Jacques
GGACTAACCCCCACCATCAACACCCAAAGCTGATATTCTATTTAAACTACTTCTTGTACATAAAATTATATAGTACATTAATACATTTATGTATATCGTACATTAAATTACATTCCCCTAGCATATAAGCATGTAATATAAATCAATGAAATACGACATAAATCATATATCAAATGATAATTAAAATCAACATGAATATTAAACAAGTATAATTAGATTAATGTAAAAAAGACATATCTGCGTTATCTTACATACACCATATTGTCATAACCCTGCTCGTCCAAACGTCTATCCCCCTCCCCAATTAGTCGATTAATCTACCATCCTCCGTGAAATCAGCAACCCGCCCACTCGTGCTCCTCTTCTCGCTCCGGGCCCATTAAACTTGGGGGTAACTAACCTGAAACTTTACCAGGCATCTGGTCTTCGACTCACCATCGCCGTAAAGGCATGAAGGATCACCTCACAGTCTAGCTGGACTTTTCAATTCAAGCTTCTGGATCCACTAATACAATTACTGTCAATACTGAAGTTAATGATTCTCAGACATATATAATTAATGTTTGTTAGACATATATTTTACTATTTTAACCTATCTATCCATCAAACCCCCCCTTCCCCCCACCTAAATATTTAGTATCCTTGACAAACCCCAAAAGCAAGGACCACAATTCAGGCTCTCACACATTCTAATAATTTATAAAACAAAACTTAAAATTCAGTATTGGGAGAATTTTTTTATACACTCCCCTCATATGCTTTTTACTAGTTGTCTTAAAATCACTTAACACTGGTGGTATATTATACATACAGCTTATGTAGCTTATCGATAAAGCAAAGGCCTATTCTTAGCCATACACTACACATCCGACACAACTACAGCATTCTCATCCGTAACACATATCTGCCGAGACGTAAACTACGGATGACTAATCCGATATATACACGCAAACGGAGCCTCAGTATTCTTTATCTGCTTATTCCTGCACGTAGGACGAGGAATATACTACGGATCCTACACATTCAAAGAAACATGAAACATTGGAGTAGTGCTCCTATTTGCCGTAATAGCAACAGCATTCATAGGATATGTACTCCCATGAGGCCAAATATCATTCTGAGGGAGGAACCACCCTAGTAGAATGAATCTGAGGAGGATTCTCAGTAGACAAAGCAACACTAACCCGATTCTTCGCATTCCACTTCATCCTACCATTTATTATTACAGCCCTAGTAGTAGTCCACCTACTATTTTTACATGAAACAGGATCTAACAACCCATCAGGATTAAACTCCGACGCAGACAAAATCCCATTCCATCCCTACTACACCATCAAAGATATTCTAGGGATCCTCCTGCTATTAATAGTTCTCATAATTTTGGTTTTATTTTTCCCAGATATTCTCGGAGACCCTGATAATTACACTCCTGCAAATCCACTCAATACTCCCGCACACATTAAACCAGAATGATACTTCCTATTTGCCTACGCCATCCTACGCTCAATCCCCAACAAGCTAGGAGGAGTGATAGCCTTAGTACTATCAATTCTCATTCTAGCCCTCCTACCCCTCCTACAAACCTCAAAACAACGAGGATTAATATTCCGACCAATCTCACAAGTTCTTTTCTGAATTCTAGTAGCCAACCTATTTGTCCTCACATGAATCGGAGGACAACCTGTCGAATACCCATTCGTTATAATTGGACAGCTAGCCTCAATCAGCTATTTCACAATTATTATTATCCTAATACCAGTAGCCGGCATTATTGAAAACAACATACTAAAATTCACCCATTGCCCTGATAGTATAATTAATTACTTTGGGATTCATCACTATTTTATCTACCATTATTACACTATTTGTGCTTATACAACTAAAAATCTCCACAATTAACTTTCCACTTAACCCCTCAATCAAATCTACTGAATTAGTAAAAACTGATAACCCTTGAGAAACAAAATGAACGAAAATCTATTCGCCATAGGATTGCGCTGTTATCCCTAGGGTAACTTGGTCCGTTGATCAAAAAAAATTGGGTCAATTGGATTTAGGTGCTTAGACTTGTGTGTCTTGGCTATAATCTTTCGGAGGTTTTTTTATTCTCCGAGGTCACCCCAACCGAAATTTAAACTTAAGTTTTTATGTGTTTAGTCCAGTAGGTGTATTGATTTAAAATGTTAAGTTATAAATTAAAGCTCCATAGGGTCTTCTCGTCTTATTTTTTTATTCCCGCCTCTTCACGGGAAGGTCAATTTCACTGACACTATAACTCATACACCCTACTAACCCTGGGCTTACTAGCAAACACCCTTACTATATACCAATGATGACGAGATATTGTGCGAGAAGGGACCTACCAAGGCCACCACACACCAATTGTACAAAAGGGACTCCGCTATGGAATAATCCTATTTATCGTATCAGAAGTATTTTTCTTCGCAGGATTCTTCTGAGCCTTCTACCACTCTAGTCTAGCACCAACTCATGACTTAGGTGGATGTTGACCCCCTACAGGAATCACCCCTCTTAACCCTCTAGAGGTACCCCTACTCAACACATCAGTACTTCTAGCATCTGGAGTATCTATCACATGAGCTCACCACAGCTTAATAGAAGGGAAACGAAGCAATATAAACCAAGCCCTTCTTATTACAATCCTACTTGGAATCTATTTTACTATTCTTCAAGCCTCAGAATACTTTGAAACTCCATTCTCTATTTCTGACGGAGTTTATGGATCTACTTTTTTTATAGCAACAGGATTTCACGGCCTACATGTAATTATCGGAACTACATTTCTAATAGTGTGCCTCCTACGCCAACTTAAATACCACTTTACATCCAAACACCACTTTGGCTTCGAAGCCGCAGCATGATACTGACATTT
Pleuc_581.LAssomption
GGACTAACCCCCACCATCAACACCCAAAGCTGATATTCTATTTAAACTACTTCTTGTACATAAAATTATATAGTACATTAATACATTTATGTATATCGTACATTAAATTATATTCCCCTAGCATATAAGCATGTAATATAAATCAATGAAATATGACATAACTTACATATCAAATGATAATTAAAATCAACATGAATATTAAACAAGTACAATTAAGTCAATGTAAAAAGAACATATCTGCGTTATCTTACATACACCATACTGTCATAACCCTGCTTGTCCAAATGTCTATCCCCTTCCCCAATTGGTCGATTAATCTACCATCCTCCGTGAAACCAGCAACCCGCCCACTCGTGCTCCTCTTCTCGCTCCGGGCCCATTAAACTTGGGGGTAACTAACTTGAAACTTTATCAGGCATCTGGTCTTCGACTCACCATCGCCGTAAAGGCATGAAGGATCACCTTACAGTCTAGCTGGACTTTTCAATTCAAGCTTCTGGATCCACTAATACAATTACCGTCAATACTGAAGTTAATGATTCTTAGACATATATAATTAATGTTTGTTAGACATATATTTTACTATTTTAACCTAATTATCCATCAAACCCCCCCTTCCCCCCACCTAAACATTTAGTATCCTTGACAAACCCCAAAAGCAAGGACCACAATTCAGGCTCTCACGCATTCTAATAATTTATAAAACAAAACTTAAAATTCAGTATTGGGAGAATTTTTTTATACACTCCCCTCATATGCTTTTTACTAGTTGTCTTAAAATCACTTAACACTGGTGGTATATTATACATACAGCTTATGTAGCTTATCGATAAAGCAAAGGCCTATTCTTAGCCATACACTACACATCCGACACAACTACAGCATTCTCATCCGTAACACATATCTGCCGAGACGTAAACTACGGATGACTAATCCGATATATACACGCAAACGGAGCCTCAATATTCTTTATCTGCTTATTCCTACACGTAGGACGAGGAATATACTACGGATCCTACACATTCAAAGAAACATGAAACATTGGAGTAGTGCTCCTATTTGCCGTAATAGCAACAGCATTCATAGGATATGTACTCCCATGAGGCCAAATATCATTCTGAGGGAGGAACCACCCTAGTAGAATGAATCTGAGGGGGATTTTCAGTAGACAAAGCAACACTAACCCGATTCTTCGCATTCCACTTCATCCTACCATTTATTATTACAGCCCTAGTAGTAGTCCACCTACTATTTTTACATGAAACAGGATCTAACAACCCATCAGGACTAAACTCCGACGCAGACAAAATCCCATTCCATCCCTACTACACCATCAAAGATATTCTAGGAATCCTCCTGCTATTAATAGTTCTCATAATTTTGGTTTTATTTTTCCCAGATATTCTCGGAGACCCTGATAATTACACTCCTGCAAATCCACTCAATACTCCCGCACACATTAAACCAGAATGATACTTCCTATTTGCCTACGCCATCCTACGCTCAATCCCCAACAAGCTAGGAGGAGTAATAGCCCTAGTACTATCAATTCTTATTCTAGCCCTCCTACCTCTCCTACAAACCTCAAAACAACGAGGGTTAATATTCCGACCAATCTCACAAGTTCTTTTCTGAATTCTAGTAGCCAACCTATTTGTCCTCACATGAATCGGAGGACAACCTGTCGAATACCCATTCGTTATAATTGGACAGCTAGCCTCAATCAGCTATTTCACAATTATCATTATCCTAATACCAGTAGCCGGCATTATTGAAAACAACATACTAAAATTCACCCATTGCCCTGATAGTATAATTAATTACTTTGGGATTCATCACTATTTTATCTACCATTATTACACTATTTGTGCTTATACAACTAAAAATCTCCACAATTAATTTTCCACTTAGCCCCTCAATCAAATCTACTGAATTAGTAAAAACCGATAACCCTTGAGAAACAAAATGAACGAAAATCTATTCGCCATAGGATTGCGCTGTTATCCCTAGGGTAACTTGGTCCGTTGATCAAAAAAAATTGGGTCAATTGGATTTAGGTGCTTAGACTTGTGTGTCTTGGCTATAATCTTTCGGAGGTTTTTTTATTCTCCGAGGTCACCCCAACCGAAATTTAAACTTAAGTTTTTATGTGTTTAGTCCAGTAGGTCTGTTGATTTAAAATGTTAAGTTATAAATTAAAGCTCCATAGGGTCTTCTCGTCTTATTTTTTTATTCCCGCCTCTTCACGGGAAGGTCAATTTCACTGACACTATAACTCATACACCCTACTAACCTTGGGCTTACTAGCAAATACCCTTACTATATACCAATGATGACGAGATATTGTGCGAGAAGGGACCTACCAAGGCCACCACACACCAATTGTACAAAAGGGACTCCGCTATGGAATAATCCTATTTATCGTATCAGAAGTATTTTTCTTCGCAGGATTCTTCTGAGCCTTCTACCACTCTAGTCTAGCACCAACTCATGACTTAGGTGGATGCTGACCCCCTACAGGAATCACCCCTCTTAACCCTCTAGAAGTACCCCTACTTAACACATCAGTACTTCTAGCATCTGGAGTATCTATCACATGAGCTCACCACAGCTTAATAGAAGGAAAACGAAGCAATATAAACCAAGCCCTTCTTATTACAATCCTACTTGGAATCTATTTTACTATTCTTCAAGCCTCAGAATACTTTGAAACCCCATTCTCTATTTCCGATGGAGTTTATGGATCTACTTTTTTTATAGCAACAGGATTTCACGGCCTACATGTAATTATCGGAACCACATTTCTAATAGTATGCCTCCTACGCCAACTTAAATACCACTTTACATCCAAACACCACTTTGGCTTCGAAGCCGCAGCATGATACTGACATTT
Pleuc_582.LAssomption
GGACTAACCCCCACCATCAACACCCAAAGCTGATATTCTATTTAAACTACTTCTTGTACATAAAATTATATAGTACATTAATACATCTATGTATATCGTACATTAAATTATATTCCCCTAGCATATAAGCATGTAATATAAATCAATGAAATATGACATAACTCATATATCAAATGATAATTAAAATCAACATGAATATTAAACAAGTATAATTAAATCAATGTAAAAAAGACATATCTGCGTTATCTTACATACACCATATTGTCATAACCCTGCTCGTCCAAATGTCTATCCCCTTCCCCAATTGGTCGATTAATCTACCATCCTCCGTGAAACCAGCAACCCACCCACTCGTGCTCCTCTTCTCGCTCCGGGCCCATTAAACTTGGGGGTAACTAACTTGAAACTTTATCAGGCATCTGGTCTTCGACTCACCATCGCCGTAAAGGCATGAAGGATCACCTTACAGTCTAGCTGGACTTTTCAATTCAAGCTTCTGGATCCACTAATACAATTACCGTCAATACTGAAGTTAATGATTCTTAGACATATATAATTAATGTTTGTTAGACATATATTTTACTATTTTAACCTAATTATCCATCAAACCCCCCCTTCCCCCCACCTAAACATTTAGTATCCTTGACAAACCCCAAAAGCAAGGACCACAATTCAGGCTCTCACGCATTCTAATAATTTATAAAACAAAACTTAAAATTCAGTATTGGGAGAATTTTTTTATACACTCCCCTCATATGCTTTTTACTAGTTGTCTTAAAATCACTTAACACTGGTGGTATATTATACATACAGCTTATGTAGCTTATCGATAAAGCAAAGGCCTATTCTTAGCCATACACTACACATCCGACACAACTACAGCATTCTCATCCGTAACACATATCTGCCGAGACGTAAACTACGGATGACTAATCCGATATATACACGCAAACGGAGCCTCAATATTCTTTATCTGCTTATTCCTACACGTAGGACGAGGAATATACTACGGATCCTACACATTCAAAGAAACATGAAACATTGGAGTAGTGCTCCTATTTGCCGTAATAGCAACAGCATTCATAGGATATGTACTCCCATGAGGCCAAATATCATTCTGAGGGAGGAACCACCCTAGTAGAATGAATCTGAGGGGGGTTTTCAGTAGACAAAGCAACACTAACCCGATTCTTCGCATTCCACTTCATCCTACCATTTATTATTACAGCCCTAGTAGTAGTCCACCTACTATTTTTACATGAAACAGGATCTAACAACCCATCAGGACTAAACTCCGACGCAGACAAAATCCCATTCCATCCCTACTACACCATCAAAGATATTCTAGGAATCCTCCTGCTATTAATAGTTCTCATAATTTTGGTTTTATTTTTCCCAGATATTCTCGGAGACCCTGATAATTATACTCCTGCAAATCCACTCAATACTCCCGCACACATTAAACCAGAATGATACTTCCTATTTGCCTACGCCATCCTACGCTCAATCCCCAACAAGCTAGGAGGAGTAATAGCCCTAGTACTATCAATTCTTATTCTAGCCCTCCTACCTCTCCTACAAACCTCAAAACAACGAGGGTTAATATTCCGACCAATCTCACAAGTTCTTTTCTGAATTCTAGTAGCCAACCTATTTGTCCTCACATGAATCGGAGGACAACCTGTCGAATACCCATTCGTTATAATTGGACAGCTAGCCTCAATCAGCTATTTCACAATTATCATTATCCTAATACCAGTAGCCGGCATTATTGAAAACAACATACTAAAATTCACCCATTGCCCTGATAGTATAATTAATTACTTTGGGATTCATCACTATTTTATCTACCATTATTACACTATTTGTGCTTATACAACTAAAAATCTCCACAATTAATTTTCCACTTAGCCCCTCAATCAAATCTACTGAATTAGTAAAAACTGATAACCCTTGAGAAACAAAATGAACGAAAATCTATTCGCCATAGGATTGCGCTGTTATCCCTAGGGTAACTTGGTCCGTTGATCAAAAAAAATTGGGTCAATTGGATTTAGGTGCTTAGACTTGTGTGTCTTGGCTATAATCTTTCGGAGGTTTTTTTATTCTCCGAGGTCACCCCAACCGAAATTTAAACTTAAGTTTTTATGTGTTTAGTCCAGTAGGTCTGTTGATTTAAAATGTTAAGTTATAAATTAAAGCTCCATAGGGTCTTCTCGTCTTATTTTTTTATTCCCGCCTCTTCACGGGAAGGTCAATTTCACTGACACTATAACTCATACACCCTACTAACCCTGGGCTTACTAGCAAATACCCTTACTATATACCAATGATGACGAGATATTGTGCGAGAAGGGACCTACCAAGGCCACCACACACCAATTGTACAAAAGGGACTCCGCTATGGAATAATCCTATTTATCGTATCAGAAGTATTTTTCTTCGCAGGATTCTTCTGAGCCTTCTACCACTCTAGTCTAGCACCAACTCATGACTTAGGTGGATGTTGACCCCCTACAGGAATCACCCCTCTTAACCCTCTAGAAGTACCCCTACTTAACACATCAGTACTTCTAGCATCTGGAGTATCTATCACATGAGCTCACCACAGCTTAATAGAAGGAAAACGAAGCAATATAAACCAAGCCCTTCTTATTACAATCCTACTTGGAATCTATTTTACTATTCTTCAAGCCTCAGAATACTTTGAAACCCCATTCTCTATTTCCGATGGAGTTTATGGATCTACTTTTTTTATAGCAACAGGATTTCACGGCCTACATGTAATTATCGGAACCACATTTCTAATAGTATGCCTCCTACGCCAACTTAAATACCACTTTACATCCAAACACCACTTTGGCTTCGAAGCCGCAGCATGATACTGACATTT
Pleuc_583.LAssomption
GGACTAACCCCCACCATCAACACCCAAAGCTGATATTCTATTTAAACTACTTCTTGTACATAAAATTATATAGTACATTAATACATTTATGTATATCGTACATTAAATTATATTCCCCTAGCATATAAGCATGTAATATAAATCAATGAAATATGACATAACTTACATATCAAATGATAATTAAAATCAACATGAATATTAAACAAGTACAATTAAGTCAATGTAAAAAGAACATATCTGCGTTATCTTACATACACCATACTGTCATAACCCTGCTTGTCCAAATGTCTATCCCCTTCCCCAATTGGTCGATTAATCTACCATCCTCCGTGAAACCAGCAACCCGCCCACTCGTGCTCCTCTTCTCGCTCCGGGCCCATTAAACTTGGGGGTAACTAACTTGAAACTTTATCAGGCATCTGGTCTTCGACTCACCATCGCCGTAAAGGCATGAAGGATCACCTTACAGTCTAGCTGGACTTTTCAATTCAAGCTTCTGGATCCACTAATACAATTACCGTCAATACTGAAGTTAATGATTCTTAGACATATATAATTAATGTTTGTTAGACATATATTTTACTATTTTAACCTAATTATCCATCAAACCCCCCCTTCCCCCCACCTAAACATTTAGTATCCTTGACAAACCCCAAAAGCAAGGACCACAATTCAGGCTCTCACGCATTCTAATAATTTATAAAACAAAACTTAAAATTCAGTATTGGGAGAATTTTTTTATACACTCCCCTCATATGCTTTTTACTAGTTGTCTTAAAATCACTTAACACTGGTGGTATATTATACATACAGCTTATGTAGCTTATCGATAAAGCAAAGGCCTATTCTTAGCCATACACTACACATCCGACACAACTACAGCATTCTCATCCGTAACACATATCTGCCGAGACGTAAACTACGGATGACTAATCCGATATATACACGCAAACGGAGCCTCAATATTCTTTATCTGCTTATTCCTACACGTAGGACGAGGAATATACTACGGATCCTACACATTCAAAGAAACATGAAACATTGGAGTAGTGCTCCTATTTGCCGTAATAGCAACAGCATTCATAGGATATGTACTCCCATGAGGCCAAATATCATTCTGAGGGAGGAACCACCCTAGTAGAATGAATCTGAGGGGGATTTTCAGTAGACAAAGCAACACTAACCCGATTCTTCGCATTCCACTTCATCCTACCATTTATTATTACAGCCCTAGTAGTAGTCCACCTACTATTTTTACATGAAACAGGATCTAACAACCCATCAGGACTAAACTCCGACGCAGACAAAATCCCATTCCATCCCTACTACACCATCAAAGATATTCTAGGAATCCTCCTGCTATTAATAGTTCTCATAATTTTGGTTTTATTTTTCCCAGATATTCTCGGAGACCCTGATAATTACACTCCTGCAAATCCACTCAATACTCCCGCACACATTAAACCAGAATGATACTTCCTATTTGCCTACGCCATCCTACGCTCAATCCCCAACAAGCTAGGAGGAGTAATAGCCCTAGTACTATCAATTCTTATTCTAGCCCTCCTACCTCTCCTACAAACCTCAAAACAACGAGGGTTAATATTCCGACCAATCTCACAAGTTCTTTTCTGAATTCTAGTAGCCAACCTATTTGTCCTCACATGAATCGGAGGACAACCTGTCGAATACCCATTCGTTATAATTGGACAGCTAGCCTCAATCAGCTATTTCACAATTATCATTATCCTAATACCAGTAGCCGGCATTATTGAAAACAACATACTAAAATTCACCCATTGCCCTGATAGTATAATTAATTACTTTGGGATTCATCACTATTTTATCTACCATTATTACACTATTTGTGCTTATACAACTAAAAATCTCCACAATTAATTTTCCACTTAGCCCCTCAATCAAATCTACTGAATTAGTAAAAACCGATAACCCTTGAGAAACAAAATGAACGAAAATCTATTCGCCAAAGGATTGCGCTGTTATCCCTAGGGTAACTTGGTCCGTTGATCAAAAAAAATTGGGTCAATTGGATTTAGGTGCTTAGACTTGTGTGTCTTGGCTATAATCTTTCGGAGGTTTTTTTATTCTCCGAGGTCACCCCAACCGAAATTTAAACTTAAGTTTTTATGTGTTTAGTCCAGTAGGTCTGTTGATTTAAAATGTTAAGTTATAAATTAAAGCTCCATAGGGTCTTCTCGTCTTATTTTTTTATTCCCGCCTCTTCACGGGAAGGTCAATTTCACTGACACTATAACTCATACACCCTACTAACCTTGGGCTTACTAGCAAATACCCTTACTATATACCAATGATGACGAGATATTGTGCGAGAAGGGACCTACCAAGGCCACCACACACCAATTGTACAAAAGGGACTCCGCTATGGAATAATCCTATTTATCGTATCAGAAGTATTTTTCTTCGCAGGATTCTTCTGAGCCTTCTACCACTCTAGTCTAGCACCAACTCATGACTTAGGTGGATGCTGACCCCCTACAGGAATCACCCCTCTTAACCCTCTAGAAGTACCCCTACTTAACACATCAGTACTTCTAGCATCTGGAGTATCTATCACATGAGCTCACCACAGCTTAATAGAAGGAAAACGAAGCAATATAAACCAAGCCCTTCTTATTACAATCCTACTTGGAATCTATTTTACTATTCTTCAAGCCTCAGAATACTTTGAAACCCCATTCTCTATTTCCGATGGAGTTTATGGATCTACTTTTTTTATAGCAACAGGATTTCACGGCCTACATGTAATTATCGGAACCACATTTCTAATAGTATGCCTCCTACGCCAACTTAAATACCACTTTACATCCAAACACCACTTTGGCTTCGAAGCCGCAGCATGATACTGACATTT
Pleuc_584.LAssomption
GGACTAACCCCCACCATCAACACCCAAAGCTGATATTCTATTTAAACTACTTCTTGTACATAAAATTATATAGTACATTAATACATTTATGTATATCGTACATTAAATTATATTCCCCTAGCATATAAGCATGTAATATAAATCAATGAAATATGACATAACTTACATATCAAATGATAATTAAAATCAACATGAATATTAAACAAGTACAATTAAGTCAATGTAAAAAGAACATATCTGCGTTATCTTACATACACCATACTGTCATAACCCTGCTTGTCCAAATGTCTATCCCCTTCCCCAATTGGTCGATTAATCTACCATCCTCCGTGAAACCAGCAACCCGCCCACTCGTGCTCCTCTTCTCGCTCCGGGCCCATTAAACTTGGGGGTAACTAACTTGAAACTTTATCAGGCATCTGGTCTTCGACTCACCATCGCCGTAAAGGCATGAAGGATCACCTTACAGTCTAGCTGGACTTTTCAATTCAAGCTTCTGGATCCACTAATACAATTACCGTCAATACTGAAGTTAATGATTCTTAGACATATATAATTAATGTTTGTTAGACATATATTTTACTATTTTAACCTAATTATCCATCAAACCCCCCCTTCCCCCCACCTAAACATTTAGTATCCTTGACAAACCCCAAAAGCAAGGACCACAATTCAGGCTCTCACGCATTCTAATAATTTATAAAACAAAACTTAAAATTCAGTATTGGGAGAATTTTTTTATACACTCCCCTCATATGCTTTTTACTAGTTGTCTTAAAATCACTTAACACTGGTGGTATATTATACATACAGCTTATGTAGCTTATCGATAAAGCAAAGGCCTATTCTTAGCCATACACTACACATCCGACACAACTACAGCATTCTCATCCGTAACACATATCTGCCGAGACGTAAACTACGGATGACTAATCCGATATATACACGCAAACGGAGCCTCAATATTCTTTATCTGCTTATTCCTACACGTAGGACGAGGAATATACTACGGATCCTACACATTCAAAGAAACATGAAACATTGGAGTAGTGCTCCTATTTGCCGTAATAGCAACAGCATTCATAGGATATGTACTCCCATGAGGCCAAATATCATTCTGAGGGAGGAACCACCCTAGTAGAATGAATCTGAGGGGGATTTTCAGTAGACAAAGCAACACTAACCCGATTCTTCGCATTCCACTTCATCCTACCATTTATTATTACAGCCCTAGTAGTAGTCCACCTACTATTTTTACATGAAACAGGATCTAACAACCCATCAGGACTAAACTCCGACGCAGACAAAATCCCATTCCATCCCTACTACACCATCAAAGATATTCTAGGAATCCTCCTGCTATTAATAGTTCTCATAATTTTGGTTTTATTTTTCCCAGATATTCTCGGAGACCCTGATAATTACACTCCTGCAAATCCACTCAATACTCCCGCACACATTAAACCAGAATGATACTTCCTATTTGCCTACGCCATCCTACGCTCAATCCCCAACAAGCTAGGAGGAGTAATAGCCCTAGTACTATCAATTCTTATTCTAGCCCTCCTACCTCTCCTACAAACCTCAAAACAACGAGGGTTAATATTCCGACCAATCTCACAAGTTCTTTTCTGAATTCTAGTAGCCAACCTATTTGTCCTCACATGAATCGGAGGACAACCTGTCGAATACCCATTCGTTATAATTGGACAGCTAGCCTCAATCAGCTATTTCACAATTATCATTATCCTAATACCAGTAGCCGGCATTATTGAAAACAACATACTAAAATTCACCCATTGCCCTGATAGTATAATTAATTACTTTGGGATTCATCACTATTTTATCTACCATTATTACACTATTTGTGCTTATACAACTAAAAATCTCCACAATTAATTTTCCACTTAGCCCCTCAATCAAATCTACTGAATTAGTAAAAACCGATAACCCTTGAGAAACAAAATGAACGAAAATCTATTCGCCATAGGATTGCGCTGTTATCCCTAGGGTAACTTGGTCCGTTGATCAAAAAAAATTGGGTCAATTGGATTTAGGTGCTTAGACTTGTGTGTCTTGGCTATAATCTTTCGGAGGTTTTTTTATTCTCCGAGGTCACCCCAACCGAAATTTAAACTTAAGTTTTTATGTGTTTAGTCCAGTAGGTCTGTTGATTTAAAATGTTAAGTTATAAATTAAAGCTCCATAGGGTCTTCTCGTCTTATTTTTTTATTCCCGCCTCTTCACGGGAAGGTCAATTTCACTGACACTATAACTCATACACCCTACTAACCTTGGGCTTACTAGCAAATACCCTTACTATATACCAATGATGACGAGATATTGTGCGAGAAGGGACCTACCAAGGCCACCACACACCAATTGTACAAAAGGGACTCCGCTATGGAATAATCCTATTTATCGTATCAGAAGTATTTTTCTTCGCAGGATTCTTCTGAGCCTTCTACCACTCTAGTCTAGCACCAACTCATGACTTAGGTGGATGCTGACCCCCTACAGGAATCACCCCTCTTAACCCTCTAGAAGTACCCCTACTTAACACATCAGTACTTCTAGCATCTGGAGTATCTATCACATGAGCTCACCACAGCTTAATAGAAGGAAAACGAAGCAATATAAACCAAGCCCTTCTTATTACAATCCTACTTGGAATCTATTTTACTATTCTTCAAGCCTCAGAATACTTTGAAACCCCATTCTCTATTTCCGATGGAGTTTATGGATCTACTTTTTTTATAGCAACAGGATTTCACGGCCTACATGTAATTATCGGAACCACATTTCTAATAGTATGCCTCCTACGCCAACTTAAATACCACTTTACATCCAAACACCACTTTGGCTTCGAAGCCGCAGCATGATACTGACATTT
Pleuc_585.LAssomption
GGACTAACCCCCACCATCAACACCCAAAGCTGATATTCTATTTAAACTACTTCTTGTACATAAAATTATATAGTACATTAATACATCTATGTATATCGTACATTAAATTATATTCCCCTAGCATATAAGCATGTAATATAAATCAATGAAATATGACATAACTCATATATCAAATGATAATTAAAATCAACATGAATATTAAACAAGTATAATTAAATCAATGTAAAAAAGACATATCTGCGTTATCTTACATACACCATATTGTCATAACCCTGCTCGTCCAAATGTCTATCCCCTTCCCCAATTGGTCGATTAATCTACCATCCTCCGTGAAACCAGCAACCCACCCACTCGTGCTCCTCTTCTCGCTCCGGGCCCATTAAACTTGGGGGTAACTAACTTGAAACTTTATCAGGCATCTGGTCTTCGACTCACCATCGCCGTAAAGGCATGAAGGATCACCTTACAGTCTAGCTGGACTTTTCAATTCAAGCTTCTGGATCCACTAATACAATTACCGTCAATACTGAAGTTAATGATTCTTAGACATATATAATTAATGTTTGTTAGACATATATTTTACTATTTTAACCTAATTATCCATCAAACCCCCCCTTCCCCCCACCTAAACATTTAGTATCCTTGACAAACCCCAAAAGCAAGGACCACAATTCAGGCTCTCACGCATTCTAATAATTTATAAAACAAAACTTAAAATTCAGTATTGGGAGAATTTTTTTATACACTCCCCTCATATGCTTTTTACTAGTTGTCTTAAAATCACTTAACACTGGTGGTATATTATACATACAGCTTATGTAGCTTATCGATAAAGCAAAGGCCTATTCTTAGCCATACACTACACATCCGACACAACTACAGCATTCTCATCCGTAACACATATCTGCCGAGACGTAAACTACGGATGACTAATCCGATATATACACGCAAACGGAGCCTCAATATTCTTTATCTGCTTATTCCTACACGTAGGACGAGGAATATACTACGGATCCTACACATTCAAAGAAACATGAAACATTGGAGTAGTGCTCCTATTTGCCGTAATAGCAACAGCATTCATAGGATATGTACTCCCATGAGGCCAAATATCATTCTGAGGGAGGAACCACCCTAGTAGAATGAATCTGAGGGGGGTTTTCAGTAGACAAAGCAACACTAACCCGATTCTTCGCATTCCACTTCATCCTACCATTTATTATTACAGCCCTAGTAGTAGTCCACCTACTATTTTTACATGAAACAGGATCTAACAACCCATCAGGACTAAACTCCGACGCAGACAAAATCCCATTCCATCCCTACTACACCATCAAAGATATTCTAGGAATCCTCCTGCTATTAATAGTTCTCATAATTTTGGTTTTATTTTTCCCAGATATTCTCGGAGACCCTGATAATTATACTCCTGCAAATCCACTCAATACTCCCGCACACATTAAACCAGAATGATACTTCCTATTTGCCTACGCCATCCTACGCTCAATCCCCAACAAGCTAGGAGGAGTAATAGCCCTAGTACTATCAATTCTTATTCTAGCCCTCCTACCTCTCCTACAAACCTCAAAACAACGAGGGTTAATATTCCGACCAATCTCACAAGTTCTTTTCTGAATTCTAGTAGCCAACCTATTTGTCCTCACATGAATCGGAGGACAACCTGTCGAATACCCATTCGTTATAATTGGACAGCTAGCCTCAATCAGCTATTTCACAATTATCATTATCCTAATACCAGTAGCCGGCATTATTGAAAACAACATACTAAAATTCACCCATTGCCCTGATAGTATAATTAATTACTTTGGGATTCATCACTATTTTATCTACCATTATTACACTATTTGTGCTTATACAACTAAAAATCTCCACAATTAATTTTCCACTTAGCCCCTCAATCAAATCTACTGAATTAGTAAAAACTGATAACCCTTGAGAAACAAAATGAACGAAAATCTATTCGCCATAGGATTGCGCTGTTATCCCTAGGGTAACTTGGTCCGTTGATCAAAAAAAATTGGGTCAATTGGATTTAGGTGCTTAGACTTGTGTGTCTTGGCTATAATCTTTCGGAGGTTTTTTTATTCTCCGAGGTCACCCCAACCGAAATTTAAACTTAAGTTTTTATGTGTTTAGTCCAGTAGGTCTGTTGATTTAAAATGTTAAGTTATAAATTAAAGCTCCATAGGGTCTTCTCGTCTTATTTTTTTATTCCCGCCTCTTCACGGGAAGGTCAATTTCACTGACACTATAACTCATACACCCTACTAACCCTGGGCTTACTAGCAAATACCCTTACTATATACCAATGATGACGAGATATTGTGCGAGAAGGGACCTACCAAGGCCACCACACACCAATTGTACAAAAGGGACTCCGCTATGGAATAATCCTATTTATCGTATCAGAAGTATTTTTCTTCGCAGGATTCTTCTGAGCCTTCTACCACTCTAGTCTAGCACCAACTCATGACTTAGGTGGATGTTGACCCCCTACAGGAATCACCCCTCTTAACCCTCTAGAAGTACCCCTACTTAACACATCAGTACTTCTAGCATCTGGAGTATCTATCACATGAGCTCACCACAGCTTAATAGAAGGAAAACGAAGCAATATAAACCAAGCCCTTCTTATTACAATCCTACTTGGAATCTATTTTACTATTCTTCAAGCCTCAGAATACTTTGAAACCCCATTCTCTATTTCCGATGGAGTTTATGGATCTACTTTTTTTATAGCAACAGGATTTCACGGCCTACATGTAATTATCGGAACCACATTTCTAATAGTATGCCTCCTACGCCAACTTAAATACCACTTTACATCCAAACACCACTTTGGCTTCGAAGCCGCAGCATGATACTGACATTT
Pleuc_586.St-Ursule
GGACTAACCCCCACCATCAACACCCAAAGCTGATATTCTATTTAAACTACTTCTTGTACATAAAATTATATAGTACATTAATACATCTATGTATATCGTACATTAAATTATATTCCCCTAGCATATAAGCATGTAATATAAATCAATGAAATATGACATAACTCATATATCAAATGATAATTAAAATCAACATGAATATTAAACAAGTATAATTAAATCAATGTAAAAAAGACATATCTGCGTTATCTTACATACACCATATTGTCATAACCCTGCTCGTCCAAATGTCTATCCCCTTCCCCAATTGGTCGATTAATCTACCATCCTCCGTGAAACCAGCAACCCACCCACTCGTGCTCCTCTTCTCGCTCCGGGCCCATTAAACTTGGGGGTAACTAACTTGAAACTTTATCAGGCATCTGGTCTTCGACTCACCATCGCCGTAAAGGCATGAAGGATCACCTTACAGTCTAGCTGGACTTTTCAATTCAAGCTTCTGGATCCACTAATACAATTACCGTCAATACTGAAGTTAATGATTCTTAGACATATATAATTAATGTTTGTTAGACATATATTTTACTATTTTAACCTAATTATCCATCAAACCCCCCCTTCCCCCCACCTAAACATTTAGTATCCTTGACAAACCCCAAAAGCAAGGACCACAATTCAGGCTCTCACGCATTCTAATAATTTATAAAACAAAACTTAAAATTCAGTATTGGGAGAATTTTTTTATACACTCCCCTCATATGCTTTTTACTAGTTGTCTTAAAATCACTTAACACTGGTGGTATATTATACATACAGCTTATGTAGCTTATCGATAAAGCAAAGGCCTATTCTTAGCCATACACTACACATCCGACACAACTACAGCATTCTCATCCGTAACACATATCTGCCGAGACGTAAACTACGGATGACTAATCCGATATATACACGCAAACGGAGCCTCAATATTCTTTATCTGCTTATTCCTACACGTAGGACGAGGAATATACTACGGATCCTACACATTCAAAGAAACATGAAACATTGGAGTAGTGCTCCTATTTGCCGTAATAGCAACAGCATTCATAGGATATGTACTCCCATGAGGCCAAATATCATTCTGAGGGAGGAACCACCCTAGTAGAATGAATCTGAGGGGGGTTTTCAGTAGACAAAGCAACACTAACCCGATTCTTCGCATTCCACTTCATCCTACCATTTATTATTACAGCCCTAGTAGTAGTCCACCTACTATTTTTACATGAAACAGGATCTAACAACCCATCAGGACTAAACTCCGACGCAGACAAAATCCCATTCCATCCCTACTACACCATCAAAGATATTCTAGGAATCCTCCTGCTATTAATAGTTCTCATAATTTTGGTTTTATTTTTCCCAGATATTCTCGGAGACCCTGATAATTATACTCCTGCAAATCCACTCAATACTCCCGCACACATTAAACCAGAATGATACTTCCTATTTGCCTACGCCATCCTACGCTCAATCCCCAACAAGCTAGGAGGAGTAATAGCCCTAGTACTATCAATTCTTATTCTAGCCCTCCTACCTCTCCTACAAACCTCAAAACAACGAGGGTTAATATTCCGACCAATCTCACAAGTTCTTTTCTGAATTCTAGTAGCCAACCTATTTGTCCTCACATGAATCGGAGGACAACCTGTCGAATACCCATTCGTTATAATTGGACAGCTAGCCTCAATCAGCTATTTCACAATTATCATTATCCTAATACCAGTAGCCGGCATTATTGAAAACAACATACTAAAATTCACCCATTGCCCTGATAGTATAATTAATTACTTTGGGATTCATCACTATTTTATCTACCATTATTACACTATTTGTGCTTATACAACTAAAAATCTCCACAATTAATTTTCCACTTAGCCCCTCAATCAAATCTACTGAATTAGTAAAAACTGATAACCCTTGAGAAACAAAATGAACGAAAATCTATTCGCCATAGGATTGCGCTGTTATCCCTAGGGTAACTTGGTCCGTTGATCAAAAAAAATTGGGTCAATTGGATTTAGGTGCTTAGACTTGTGTGTCTTGGCTATAATCTTTCGGAGGTTTTTTTATTCTCCGAGGTCACCCCAACCGAAATTTAAACTTAAGTTTTTATGTGTTTAGTCCAGTAGGTCTGTTGATTTAAAATGTTAAGTTATAAATTAAAGCTCCATAGGGTCTTCTCGTCTTATTTTTTTATTCCCGCCTCTTCACGGGAAGGTCAATTTCACTGACACTATAACTCATACACCCTACTAACCCTGGGCTTACTAGCAAATACCCTTACTATATACCAATGATGACGAGATATTGTGCGAGAAGGGACCTACCAAGGCCACCACACACCAATTGTACAAAAGGGACTCCGCTATGGAATAATCCTATTTATCGTATCAGAAGTATTTTTCTTCGCAGGATTCTTCTGAGCCTTCTACCACTCTAGTCTAGCACCAACTCATGACTTAGGTGGATGTTGACCCCCTACAGGAATCACCCCTCTTAACCCTCTAGAAGTACCCCTACTTAACACATCAGTACTTCTAGCATCTGGAGTATCTATCACATGAGCTCACCACAGCTTAATAGAAGGAAAACGAAGCAATATAAACCAAGCCCTTCTTATTACAATCCTACTTGGAATCTATTTTACTATTCTTCAAGCCTCAGAATACTTTGAAACCCCATTCTCTATTTCCGATGGAGTTTATGGATCTACTTTTTTTATAGCAACAGGATTTCACGGCCTACATGTAATTATCGGAACCACATTTCTAATAGTATGCCTCCTACGCCAACTTAAATACCACTTTACATCCAAACACCACTTTGGCTTCGAAGCCGCAGCATGATACTGACATTT
Pleuc_587.St-Ursule
GGACTAACCCCCACCATCAACACCCAAAGCTGATATTCTATTTAAACTACTTCTTGTACATAAAATTATATAGTACATTAATACATCTATGTATATCGTACATTAAATTATATTCCCCTAGCATATAAGCATGTAATATAAATCAATGAAATATGACATAACTCATATATCAAATGATAATTAAAATCAACATGAATATTAAACAAGTATAATTAAATCAATGTAAAAAAGACATATCTGCGTTATCTTACATACACCATATTGTCATAACCCTGCTCGTCCAAATGTCTATCCCCTTCCCCAATTGGTCGATTAATCTACCATCCTCCGTGAAACCAGCAACCCACCCACTCGTGCTCCTCTTCTCGCTCCGGGCCCATTAAACTTGGGGGTAACTAACTTGAAACTTTATCAGGCATCTGGTCTTCGACTCACCATCGCCGTAAAGGCATGAAGGATCACCTTACAGTCTAGCTGGACTTTTCAATTCAAGCTTCTGGATCCACTAATACAATTACCGTCAATACTGAAGTTAATGATTCTTAGACATATATAATTAATGTTTGTTAGACATATATTTTACTATTTTAACCTAATTATCCATCAAACCCCCCCTTCCCCCCACCTAAACATTTAGTATCCTTGACAAACCCCAAAAGCAAGGACCACAATTCAGGCTCTCACGCATTCTAATAATTTATAAAACAAAACTTAAAATTCAGTATTGGGAGAATTTTTTTATACACTCCCCTCATATGCTTTTTACTAGTTGTCTTAAAATCACTTAACACTGGTGGTATATTATACATACAGCTTATGTAGCTTATCGATAAAGCAAAGGCCTATTCTTAGCCATACACTACACATCCGACACAACTACAGCATTCTCATCCGTAACACATATCTGCCGAGACGTAAACTACGGATGACTAATCCGATATATACACGCAAACGGAGCCTCAATATTCTTTATCTGCTTATTCCTACACGTAGGACGAGGAATATACTACGGATCCTACACATTCAAAGAAACATGAAACATTGGAGTAGTGCTCCTATTTGCCGTAATAGCAACAGCATTCATAGGATATGTACTCCCATGAGGCCAAATATCATTCTGAGGGAGGAACCACCCTAGTAGAATGAATCTGAGGGGGGTTTTCAGTAGACAAAGCAACACTAACCCGATTCTTCGCATTCCACTTCATCCTACCATTTATTATTACAGCCCTAGTAGTAGTCCACCTACTATTTTTACATGAAACAGGATCTAACAACCCATCAGGACTAAACTCCGACGCAGACAAAATCCCATTCCATCCCTACTACACCATCAAAGATATTCTAGGAATCCTCCTGCTATTAATAGTTCTCATAATTTTGGTTTTATTTTTCCCAGATATTCTCGGAGACCCTGATAATTATACTCCTGCAAATCCACTCAATACTCCCGCACACATTAAACCAGAATGATACTTCCTATTTGCCTACGCCATCCTACGCTCAATCCCCAACAAGCTAGGAGGAGTAATAGCCCTAGTACTATCAATTCTTATTCTAGCCCTCCTACCTCTCCTACAAACCTCAAAACAACGAGGGTTAATATTCCGACCAATCTCACAAGTTCTTTTCTGAATTCTAGTAGCCAACCTATTTGTCCTCACATGAATCGGAGGACAACCTGTCGAATACCCATTCGTTATAATTGGACAGCTAGCCTCAATCAGCTATTTCACAATTATCATTATCCTAATACCAGTAGCCGGCATTATTGAAAACAACATACTAAAATTCACCCATTGCCCTGATAGTATAATTAATTACTTTGGGATTCATCACTATTTTATCTACCATTATTACACTATTTGTGCTTATACAACTAAAAATCTCCACAATTAATTTTCCACTTAGCCCCTCAATCAAATCTACTGAATTAGTAAAAACTGATAACCCTTGAGAAACAAAATGAACGAAAATCTATTCGCCATAGGATTGCGCTGTTATCCCTAGGGTAACTTGGTCCGTTGATCAAAAAAAATTGGGTCAATTGGATTTAGGTGCTTAGACTTGTGTGTCTTGGCTATAATCTTTCGGAGGTTTTTTTATTCTCCGAGGTCACCCCAACCGAAATTTAAACTTAAGTTTTTATGTGTTTAGTCCAGTAGGTCTGTTGATTTAAAATGTTAAGTTATAAATTAAAGCTCCATAGGGTCTTCTCGTCTTATTTTTTTATTCCCGCCTCTTCACGGGAAGGTCAATTTCACTGACACTATAACTCATACACCCTACTAACCCTGGGCTTACTAGCAAATACCCTTACTATATACCAATGATGACGAGATATTGTGCGAGAAGGGACCTACCAAGGCCACCACACACCAATTGTACAAAAGGGACTCCGCTATGGAATAATCCTATTTATCGTATCAGAAGTATTTTTCTTCGCAGGATTCTTCTGAGCCTTCTACCACTCTAGTCTAGCACCAACTCATGACTTAGGTGGATGTTGACCCCCTACAGGAATCACCCCTCTTAACCCTCTAGAAGTACCCCTACTTAACACATCAGTACTTCTAGCATCTGGAGTATCTATCACATGAGCTCACCACAGCTTAATAGAAGGAAAACGAAGCAATATAAACCAAGCCCTTCTTATTACAATCCTACTTGGAATCTATTTTACTATTCTTCAAGCCTCAGAATACTTTGAAACCCCATTCTCTATTTCCGATGGAGTTTATGGATCTACTTTTTTTATAGCAACAGGATTTCACGGCCTACATGTAATTATCGGAACCACATTTCTAATAGTATGCCTCCTACGCCAACTTAAATACCACTTTACATCCAAACACCACTTTGGCTTCGAAGCCGCAGCATGATACTGACATTT
Pleuc_588.St-Ursule
GGACTAACCCCCACCATCAACACCCAAAGCTGATATTCTATTTAAACTACTTCTTGTACATAAAATTATATAGTACATTAATACATTTATGTATATCGTACATTAAATTATATTCCCCTAGCATATAAGCATGTAATATAAATCAATGAAATATGACATAACTTACATATCAAATGATAATTAAAATCAACATGAATATTAAACAAGTACAATTAAGTCAATGTAAAAAGAACATATCTGCGTTATCTTACATACACCATACTGTCATAACCCTGCTTGTCCAAATGTCTATCCCCTTCCCCAATTGGTCGATTAATCTACCATCCTCCGTGAAACCAGCAACCCGCCCACTCGTGCTCCTCTTCTCGCTCCGGGCCCATTAAACTTGGGGGTAACTAACTTGAAACTTTATCAGGCATCTGGTCTTCGACTCACCATCGCCGTAAAGGCATGAAGGATCACCTTACAGTCTAGCTGGACTTTTCAATTCAAGCTTCTGGATCCACTAATACAATTACCGTCAATACTGAAGTTAATGATTCTTAGACATATATAATTAATGTTTGTTAGACATATATTTTACTATTTTAACCTAATTATCCATCAAACCCCCCCTTCCCCCCACCTAAACATTTAGTATCCTTGACAAACCCCAAAAGCAAGGACCACAATTCAGGCTCTCACGCATTCTAATAATTTATAAAACAAAACTTAAAATTCAGTATTGGGAGAATTTTTTTATACACTCCCCTCATATGCTTTTTACTAGTTGTCTTAAAATCACTTAACACTGGTGGTATATTATACATACAGCTTATGTAGCTTATCGATAAAGCAAAGGCCTATTCTTAGCCATACACTACACATCCGACACAACTACAGCATTCTCATCCGTAACACATATCTGCCGAGACGTAAACTACGGATGACTAATCCGATATATACACGCAAACGGAGCCTCAATATTCTTTATCTGCTTATTCCTACACGTAGGACGAGGAATATACTACGGATCCTACACATTCAAAGAAACATGAAACATTGGAGTAGTGCTCCTATTTGCCGTAATAGCAACAGCATTCATAGGATATGTACTCCCATGAGGCCAAATATCATTCTGAGGGAGGAACCACCCTAGTAGAATGAATCTGAGGGGGATTTTCAGTAGACAAAGCAACACTAACCCGATTCTTCGCATTCCACTTCATCCTACCATTTATTATTACAGCCCTAGTAGTAGTCCACCTACTATTTTTACATGAAACAGGATCTAACAACCCATCAGGACTAAACTCCGACGCAGACAAAATCCCATTCCATCCCTACTACACCATCAAAGATATTCTAGGAATCCTCCTGCTATTAATAGTTCTCATAATTTTGGTTTTATTTTTCCCAGATATTCTCGGAGACCCTGATAATTACACTCCTGCAAATCCACTCAATACTCCCGCACACATTAAACCAGAATGATACTTCCTATTTGCCTACGCCATCCTACGCTCAATCCCCAACAAGCTAGGAGGAGTAATAGCCCTAGTACTATCAATTCTTATTCTAGCCCTCCTACCTCTCCTACAAACCTCAAAACAACGAGGGTTAATATTCCGACCAATCTCACAAGTTCTTTTCTGAATTCTAGTAGCCAACCTATTTGTCCTCACATGAATCGGAGGACAACCTGTCGAATACCCATTCGTTATAATTGGACAGCTAGCCTCAATCAGCTATTTCACAATTATCATTATCCTAATACCAGTAGCCGGCATTATTGAAAACAACATACTAAAATTCACCCATTGCCCTGATAGTATAATTAATTACTTTGGGATTCATCACTATTTTATCTACCATTATTACACTATTTGTGCTTATACAACTAAAAATCTCCACAATTAATTTTCCACTTAGCCCCTCAATCAAATCTACTGAATTAGTAAAAACCGATAACCCTTGAGAAACAAAATGAACGAAAATCTATTCGCCATAGGATTGCGCTGTTATCCCTAGGGTAACTTGGTCCGTTGATCAAAAAAAATTGGGTCAATTGGATTTAGGTGCTTAGACTTGTGTGTCTTGGCTATAATCTTTCGGAGGTTTTTTTATTCTCCGAGGTCACCCCAACCGAAATTTAAACTTAAGTTTTTATGTGTTTAGTCCAGTAGGTCTGTTGATTTAAAATGTTAAGTTATAAATTAAAGCTCCATAGGGTCTTCTCGTCTTATTTTTTTATTCCCGCCTCTTCACGGGAAGGTCAATTTCACTGACACTATAACTCATACACCCTACTAACCTTGGGCTTACTAGCAAATACCCTTACTATATACCAATGATGACGAGATATTGTGCGAGAAGGGACCTACCAAGGCCACCACACACCAATTGTACAAAAGGGACTCCGCTATGGAATAATCCTATTTATCGTATCAGAAGTATTTTTCTTCGCAGGATTCTTCTGAGCCTTCTACCACTCTAGTCTAGCACCAACTCATGACTTAGGTGGATGCTGACCCCCTACAGGAATCACCCCTCTTAACCCTCTAGAAGTACCCCTACTTAACACATCAGTACTTCTAGCATCTGGAGTATCTATCACATGAGCTCACCACAGCTTAATAGAAGGAAAACGAAGCAATATAAACCAAGCCCTTCTTATTACAATCCTACTTGGAATCTATTTTACTATTCTTCAAGCCTCAGAATACTTTGAAACCCCATTCTCTATTTCCGATGGAGTTTATGGATCTACTTTTTTTATAGCAACAGGATTTCACGGCCTACATGTAATTATCGGAACCACATTTCTAATAGTATGCCTCCTACGCCAACTTAAATACCACTTTACATCCAAACACCACTTTGGCTTCGAAGCCGCAGCATGATACTGACATTT
Pleuc_589.St-Ursule
GGACTAACCCCCACCATCAACACCCAAAGCTGATATTCTATTTAAACTACTTCTTGTACATAAAATTATATAGTACATTAATACATTTATGTATATCGTACATTAAATTATATTCCCCTAGCATATAAGCATGTAATATAAATCAATGAAATATGACATAACTTACATATCAAATGATAATTAAAATCAACATGAATATTAAACAAGTACAATTAAGTCAATGTAAAAAGAACATATCTGCGTTATCTTACATACACCATACTGTCATAACCCTGCTTGTCCAAATGTCTATCCCCTTCCCCAATTGGTCGATTAATCTACCATCCTCCGTGAAACCAGCAACCCGCCCACTCGTGCTCCTCTTCTCGCTCCGGGCCCATTAAACTTGGGGGTAACTAACTTGAAACTTTATCAGGCATCTGGTCTTCGACTCACCATCGCCGTAAAGGCATGAAGGATCACCTTACAGTCTAGCTGGACTTTTCAATTCAAGCTTCTGGATCCACTAATACAATTACCGTCAATACTGAAGTTAATGATTCTTAGACATATATAATTAATGTTTGTTAGACATATATTTTACTATTTTAACCTAATTATCCATCAAACCCCCCCTTCCCCCCACCTAAACATTTAGTATCCTTGACAAACCCCAAAAGCAAGGACCACAATTCAGGCTCTCACGCATTCTAATAATTTATAAAACAAAACTTAAAATTCAGTATTGGGAGAATTTTTTTATACACTCCCCTCATATGCTTTTTACTAGTTGTCTTAAAATCACTTAACACTGGTGGTATATTATACATACAGCTTATGTAGCTTATCGATAAAGCAAAGGCCTATTCTTAGCCATACACTACACATCCGACACAACTACAGCATTCTCATCCGTAACACATATCTGCCGAGACGTAAACTACGGATGACTAATCCGATATATACACGCAAACGGAGCCTCAATATTCTTTATCTGCTTATTCCTACACGTAGGACGAGGAATATACTACGGATCCTACACATTCAAAGAAACATGAAACATTGGAGTAGTGCTCCTATTTGCCGTAATAGCAACAGCATTCATAGGATATGTACTCCCATGAGGCCAAATATCATTCTGAGGGAGGAACCACCCTAGTAGAATGAATCTGAGGGGGATTTTCAGTAGACAAAGCAACACTAACCCGATTCTTCGCATTCCACTTCATCCTACCATTTATTATTACAGCCCTAGTAGTAGTCCACCTACTATTTTTACATGAAACAGGATCTAACAACCCATCAGGACTAAACTCCGACGCAGACAAAATCCCATTCCATCCCTACTACACCATCAAAGATATTCTAGGAATCCTCCTGCTATTAATAGTTCTCATAATTTTGGTTTTATTTTTCCCAGATATTCTCGGAGACCCTGATAATTACACTCCTGCAAATCCACTCAATACTCCCGCACACATTAAACCAGAATGATACTTCCTATTTGCCTACGCCATCCTACGCTCAATCCCCAACAAGCTAGGAGGAGTAATAGCCCTAGTACTATCAATTCTTATTCTAGCCCTCCTACCTCTCCTACAAACCTCAAAACAACGAGGGTTAATATTCCGACCAATCTCACAAGTTCTTTTCTGAATTCTAGTAGCCAACCTATTTGTCCTCACATGAATCGGAGGACAACCTGTCGAATACCCATTCGTTATAATTGGACAGCTAGCCTCAATCAGCTATTTCACAATTATCATTATCCTAATACCAGTAGCCGGCATTATTGAAAACAACATACTAAAATTCACCCATTGCCCTGATAGTATAATTAATTACTTTGGGATTCATCACTATTTTATCTACCATTATTACACTATTTGTGCTTATACAACTAAAAATCTCCACAATTAATTTTCCACTTAGCCCCTCAATCAAATCTACTGAATTAGTAAAAACCGATAACCCTTGAGAAACAAAATGAACGAAAATCTATTCGCCATAGGATTGCGCTGTTATCCCTAGGGTAACTTGGTCCGTTGATCAAAAAAAATTGGGTCAATTGGATTTAGGTGCTTAGACTTGTGTGTCTTGGCTATAATCTTTCGGAGGTTTTTTTATTCTCCGAGGTCACCCCAACCGAAATTTAAACTTAAGTTTTTATGTGTTTAGTCCAGTAGGTCTGTTGATTTAAAATGTTAAGTTATAAATTAAAGCTCCATAGGGTCTTCTCGTCTTATTTTTTTATTCCCGCCTCTTCACGGGAAGGTCAATTTCACTGACACTATAACTCATACACCCTACTAACCTTGGGCTTACTAGCAAATACCCTTACTATATACCAATGATGACGAGATATTGTGCGAGAAGGGACCTACCAAGGCCACCACACACCAATTGTACAAAAGGGACTCCGCTATGGAATAATCCTATTTATCGTATCAGAAGTATTTTTCTTCGCAGGATTCTTCTGAGCCTTCTACCACTCTAGTCTAGCACCAACTCATGACTTAGGTGGATGCTGACCCCCTACAGGAATCACCCCTCTTAACCCTCTAGAAGTACCCCTACTTAACACATCAGTACTTCTAGCATCTGGAGTATCTATCACATGAGCTCACCACAGCTTAATAGAAGGAAAACGAAGCAATATAAACCAAGCCCTTCTTATTACAATCCTACTTGGAATCTATTTTACTATTCTTCAAGCCTCAGAATACTTTGAAACCCCATTCTCTATTTCCGATGGAGTTTATGGATCTACTTTTTTTATAGCAACAGGATTTCACGGCCTACATGTAATTATCGGAACCACATTTCTAATAGTATGCCTCCTACGCCAACTTAAATACCACTTTACATCCAAACACCACTTTGGCTTCGAAGCCGCAGCATGATACTGACATTT
Pleuc_591.St-Roch
GGACTAACCCCCACCATCAACACCCAAAGCTGATATTCTATTTAAACTACTTCTTGTACATAAAATTATATAGTACATTAATACATTTATGTATATCGTACATTAAATTACATTCCCCTAGCATATAAGCATGTAATATAAATCAATGAAATACGACATAAATTATATATTAAATGATAATTAAAATCAACATGAATATTAAACAAGTATAATTAAATTAATGTAAAAAAGACATATCTGCGTTATCTTACATACACCATATTGTCATAGCCCTGCTTGTCCAAACGTCTATCCCCTTCCCCAATTAGTCGATTAATCTACCATCCTCCGTGAAATCAGCAACCCGCCCACTCGTGCTCCTCTTCTCGCTCCGGGCCCATTAAACTTGGGGGTAACTAACCTGAAACTTTACCAGGCATCTGGTCTTCGACTCACCATCGCCGTAAAGGCATGAAGGATCACCTCATAGTCTAGCTGGACTTTTCAATTCAAGCTTCTGGATCCACTAATACAATTACTGTCAATACTGAAGTTAATGGTTCTTAGACATATATAATTAATGTTTGTTAGACATATATTTTACTATTTTAACCTATCTACCCATCAAACCCCCCCTTCCCCCCACCTAAATATTTAGTATCCTTGACAAACCCCAAAAGCAAGGACCACAATTCAGGCTCTCACACATTCTAATAATTTATAAAACAAAACTTAAAATTCAGTATTGGGAGAATTTTTTTATACACTCCCCTCATATGCTTTTTACTAGTTGTCTTAAAATCACTTAACACTGGTGGTATATTATACATACAGCTTATGTAGCTTATCGATAAAGCAAAGGCCTATTCTTAGCCATACACTACACATCCGACACAACTACAGCATTCTCATCCGTAACACATATCTGCCGAGACGTAAACTACGGATGACTAATCCGATATATACACGCAAACGGAGCCTCAATATTCTTTATCTGCTTATTCCTGCACGTAGGACGAGGAATATACTACGGATCCTACACATTCAAAGAAACATGAAACATTGGAGTAGTGCTCCTATTTGCCGTAATAGCAACAGCATTCATAGGATATGTACTCCCATGAGGCCAAATATCATTCTGAGGGAGGAACCACCCTAGTAGAATGAATCTGAGGGGGATTCTCAGTAGACAAAGCAACACTAACCCGATTCTTCGCATTCCACTTCATCCTACCATTTATTATTACAGCCCTAGTAGTAGTCCACCTACTATTTTTACATGAAACAGGATCTAACAACCCATCAGGATTAAACTCCGACGCAGACAAAATCCCATTCCATCCCTACTACACCATCAAAGATATTCTAGGGATCCTCCTGCTATTAATAGTTCTCATAATTTTGGTTTTATTTTTCCCAGATATTCTCGGAGACCCTGATAATTACACTCCTGCAAATCCACTCAATACTCCCGCACACATTAAACCAGAATGATACTTCCTATTTGCCTACGCCATCCTACGTTCAATCCCCAACAAGCTAGGAGGAGTGATAGCCTTAGTACTATCAATTCTCATTCTAGCCCTCCTACCCCTCCTACAAACCTCAAAACAACGAGGATTAATATTCCGACCAATCTCACAAGTTCTTTTCTGAATTCTAGTAGCCAACCTATTTGTCCTCACATGAATCGGAGGACAACCTGTCGAATATCCATTCGTTATAATTGGACAGCTAGCCTCAATCAGCTATTTCACAATTATTATCATCCTAATACCAGTAGCCGGCATCATTGAAAACAACATACTAAAATTCACCCATTGCCCTGATAGTATAATTAATTACTTTGGGATTCATCACTATTTTATCTACCATTATTACACTATTTGTGCTTATACAACTAAAAATCTCCACAATTAATTTTCCACTTAGCCCCTCAATCAAATCTACTGAATTAGTAAAAACTGATAACCCTTGAGAAACAAAATGAACGAAAATCTATTCGCCATAGGATTGCGCTGTTATCCCTAGGGTAACTTGGTCCGTTGATCAAAAAAAATTGGGTCAATTGGATTTAGGTGCTTAGACTTGTGTGTCTTGGCTATAATCTTTCGGAGGTTTTTTTATTCTCCGAGGTCACCCCAACCGAAATTTAAACTTAAGTTTTTATGTGTTTAGTCCAGTAGGTGTATTGATTTAAAATGTTAAGTTATAAATTAAAGCTCCATAGGGTCTTCTCGTCTTATTTTTTTATTCCCGCCTCTTCACGGGAAGGTCAATTTCACTGACACTATAACTCATACACCCTACTAACCCTGGGCTTACTAGCAAACACCCTTACTATATACCAATGATGACGAGATATTGTGCGAGAAGGGACCTACCAAGGCCACCACACACCAATTGTACAAAAGGGACTCCGCTATGGAATAATTCTATTTATCGTATCAGAAGTATTTTTCTTCGCAGGATTCTTCTGAGCCTTCTACCACTCTAGTCTAGCACCAACTCATGACTTAGGTGGATGCTGACCCCCTACAGGAATCACCCCTCTTAACCCTCTAGAGGTACCCCTACTCAACACATCAGTACTTCTAGCATCTGGAGTATCTATCACATGAGCTCACCACAGCTTAATAGAAGGGAAACGAAGCAATATAAACCAAGCCCTTCTTATTACAATCCTACTTGGAATCTATTTTACTATTCTTCAAGCCTCAGAATACTTTGAAACTCCATTCTCTATTTCTGACGGAGTTTATGGATCTACTTTTTTTATAGCAACAGGATTTCACGGCCTACATGTAATTATCGGAACTACATTTCTAATAGTGTGCCTCCTACGCCAACTTAAATACCACTTTACATCCAAACACCACTTTGGCTTCGAAGCCGCAGCATGATACTGACATTT
Pleuc_592.St-Roch
GGACTAACCCCCACCATCAACACCCAAAGCTGATATTCTATTTAAACTACTTCTTGTACATAAAATTATATAGTACATTAATACATTTATGTATATCGTACATTAAATTACATTCCCCTAGCATATAAGCATGTAATATAAATCAATGAAATACGACATAAATTATATATTAAATGATAATTAAAATCAACATGAATATTAAACAAGTATAATTAAATTAATGTAAAAAAGACATATCTGCGTTATCTTACATACACCATATTGTCATAGCCCTGCTTGTCCAAACGTCTATCCCCTTCCCCAATTAGTCGATTAATCTACCATCCTCCGTGAAATCAGCAACCCGCCCACTCGTGCTCCTCTTCTCGCTCCGGGCCCATTAAACTTGGGGGTAACTAACCTGAAACTTTACCAGGCATCTGGTCTTCGACTCACCATCGCCGTAAAGGCATGAAGGATCACCTCATAGTCTAGCTGGACTTTTCAATTCAAGCTTCTGGATCCACTAATACAATTACTGTCAATACTGAAGTTAATGGTTCTTAGACATATATAATTAATGTTTGTTAGACATATATTTTACTATTTTAACCTATCTACCCATCAAACCCCCCCTTCCCCCCACCTAAATATTTAGTATCCTTGACAAACCCCAAAAGCAAGGACCACAATTCAGGCTCTCACACATTCTAATAATTTATAAAACAAAACTTAAAATTCAGTATTGGGAGAATTTTTTTATACACTCCCCTCATATGCTTTTTACTAGTTGTCTTAAAATCACTTAACACTGGTGGTATATTATACATACAGCTTATGTAGCTTATCGATAAAGCAAAGGCCTATTCTTAGCCATACACTACACATCCGACACAACTACAGCATTCTCATCCGTAACACATATCTGCCGAGACGTAAACTACGGATGACTAATCCGATATATACACGCAAACGGAGCCTCAATATTCTTTATCTGCTTATTCCTGCACGTAGGACGAGGAATATACTACGGATCCTACACATTCAAAGAAACATGAAACATTGGAGTAGTGCTCCTATTTGCCGTAATAGCAACAGCATTCATAGGATATGTACTCCCATGAGGCCAAATATCATTCTGAGGGAGGAACCACCCTAGTAGAATGAATCTGAGGGGGATTCTCAGTAGACAAAGCAACACTAACCCGATTCTTCGCATTCCACTTCATCCTACCATTTATTATTACAGCCCTAGTAGTAGTCCACCTACTATTTTTACATGAAACAGGATCTAACAACCCATCAGGATTAAACTCCGACGCAGACAAAATCCCATTCCATCCCTACTACACCATCAAAGATATTCTAGGGATCCTCCTGCTATTAATAGTTCTCATAATTTTGGTTTTATTTTTCCCAGATATTCTCGGAGACCCTGATAATTACACTCCTGCAAATCCACTCAATACTCCCGCACACATTAAACCAGAATGATACTTCCTATTTGCCTACGCCATCCTACGTTCAATCCCCAACAAGCTAGGAGGAGTGATAGCCTTAGTACTATCAATTCTCATTCTAGCCCTCCTACCCCTCCTACAAACCTCAAAACAACGAGGATTAATATTCCGACCAATCTCACAAGTTCTTTTCTGAATTCTAGTAGCCAACCTATTTGTCCTCACATGAATCGGAGGACAACCTGTCGAATATCCATTCGTTATAATTGGACAGCTAGCCTCAATCAGCTATTTCACAATTATTATCATCCTAATACCAGTAGCCGGCATCATTGAAAACAACATACTAAAATTCACCCATTGCCCTGATAGTATAATTAATTACTTTGGGATTCATCACTATTTTATCTACCATTATTACACTATTTGTGCTTATACAACTAAAAATCTCCACAATTAATTTTCCACTTAGCCCCTCAATCAAATCTACTGAATTAGTAAAAACTGATAACCCTTGAGAAACAAAATGAACGAAAATCTATTCGCCAAAGGATTGCGCTGTTATCCCTAGGGTAACTTGGTCCGTTGATCAAAAAAAATTGGGTCAATTGGATTTAGGTGCTTAGACTTGTGTGTCTTGGCTATAATCTTTCGGAGGTTTTTTTATTCTCCGAGGTCACCCCAACCGAAATTTAAACTTAAGTTTTTATGTGTTTAGTCCAGTAGGTGTATTGATTTAAAATGTTAAGTTATAAATTAAAGCTCCATAGGGTCTTCTCGTCTTATTTTTTTATTCCCGCCTCTTCACGGGAAGGTCAATTTCACTGACACTATAACTCATACACCCTACTAACCCTGGGCTTACTAGCAAACACCCTTACTATATACCAATGATGACGAGATATTGTGCGAGAAGGGACCTACCAAGGCCACCACACACCAATTGTACAAAAGGGACTCCGCTATGGAATAATTCTATTTATCGTATCAGAAGTATTTTTCTTCGCAGGATTCTTCTGAGCCTTCTACCACTCTAGTCTAGCACCAACTCATGACTTAGGTGGATGCTGACCCCCTACAGGAATCACCCCTCTTAACCCTCTAGAGGTACCCCTACTCAACACATCAGTACTTCTAGCATCTGGAGTATCTATCACATGAGCTCACCACAGCTTAATAGAAGGGAAACGAAGCAATATAAACCAAGCCCTTCTTATTACAATCCTACTTGGAATCTATTTTACTATTCTTCAAGCCTCAGAATACTTTGAAACTCCATTCTCTATTTCTGACGGAGTTTATGGATCTACTTTTTTTATAGCAACAGGATTTCACGGCCTACATGTAATTATCGGAACTACATTTCTAATAGTGTGCCTCCTACGCCAACTTAAATACCACTTTACATCCAAACACCACTTTGGCTTCGAAGCCGCAGCATGATACTGACATTT
Pleuc_593.St-Roch
GGACTAACCCCCACCATCAACACCCAAAGCTGATATTCTATTTAAACTACTTCTTGTACATAAAATTATATAGTACATTAATACATTTATGTATATCGTACATTAAATTATATTCCCCTAGCATATAAGCATGTAATATAAATCAATGAAATAAGACATAAATTATATATTAAATGATAATTAAAATCAACATGAATATTAAACAAGTATAATTAGATTAATGTAAAAAAGACATATCTGCGTTATCTTACATACACCATATTGTCATAGCCCTGCTTGTCCAAACGTCTATCCCCTTCCCCAATTAGTCGATTAATCTACCATCCTCCGTGAAATCAGCAACCCGCCCACTCGTGCTCCTCTTCTCGCTCCGAGCCCATTAAACTTGGGGGTAACTAACCTGAAACTTTACCAGGCATCTGGTCTTCGACTCACCATCGCCGTAAAGGCATGAAGGATCACCTCATAGTCTAGCTGGACTTTTCAATTCAAGCTTCTGGATCCACTAATACAATTACTGTCAATACTGAAGTTAATGATTCTTAGACATATATAATTAATGTTTGTTAGACATATATTTTACTATTTTAACCTATCTACCCATCAAACCCCCCCTTCCCCCCACCTAAATATTTAGTATCCTTGACAAACCCCAAAAGCAAGGACCACAATTCAGGCTCTCACACATTCTAATAATTTATAAAACAAAACTTAAAATTCAGTATTGGGAGAATTTTTTTATACACTCCCCTCATATGCTTTTTACTAGTTGTCTTAAAATCACTTAACACTGGTGGTATATTATACATACAGCTTATGTAGCTTATCGATAAAGCAAAGGCCTATTCTTAGCCATACACTACACATCCGACACAACTACAGCATTCTCATCCGTAACACATATCTGCCGAGACGTAAACTACGGATGACTAATCCGATATATACACGCAAACGGAGCCTCAATATTCTTTATCTGCTTATTCCTGCACGTAGGACGAGGAATATACTACGGATCCTACACATTCAAAGAAACATGAAACATTGGAGTAGTGCTCCTATTTGCCGTAATAGCAACAGCATTCATAGGATATGTACTCCCATGAGGCCAAATATCATTCTGAGGGAGGAACCACCCTAGTAGAATGAATCTGAGGGGGATTCTCAGTAGACAAAGCAACACTAACCCGATTCTTCGCATTCCACTTCATCCTACCATTTATTATTACAGCCCTAGTAGTAGTCCACCTACTATTTTTACATGAAACAGGATCTAACAACCCATCAGGATTAAACTCCGACGCAGACAAAATCCCATTCCATCCCTACTACACCATCAAAGATATTCTAGGGATCCTCCTGCTATTAATAGTTCTCATAATTTTGGTTTTATTTTTCCCAGATATTCTCGGAGACCCTGATAATTACACTCCTGCAAATCCACTCAATACTCCCGCACACATTAAACCAGAATGATACTTCCTATTTGCCTACGCCATCCTACGCTCAATCCCCAACAAGCTAGGAGGAGTGATAGCCTTAGTACTATCAATTCTCATTCTAGCCCTCCTACCCCTCCTACAAACCTCAAAACAACGAGGATTAATATTCCGACCAATCTCACAAGTTCTTTTCTGAATTCTAGTAGCCAACCTATTTGTCCTCACATGAATCGGAGGACAACCCGTCGAATACCCATTCGTTATAATTGGACAGCTAGCCTCAATCAGCTATTTCACAATTATTATTATCCTAATACCAGTAGCCGGCATTATTGAAAACAACATACTAAAATTAACCCATTGCCCTGATAGTATAATTAATTACTTTGGGATTCATCACTATTTTATCTACCATTATTACACTATTTGTGCTTATACAACTAAAAATCTCCACAATTAATTTTCCACTTAGCCCCTCAATCAAATCTACTGAATTAGTAAAAACTGATAACCCTTGAGAAACAAAATGAACGAAAATCTATTCGCCAAAGGATTGCGCTGTTATCCCTAGGGTAACTTGGTCCGTTGATCAAAAAAAATTGGGTCAATTGGATTTAGGTGCTTAGACTTGTGTGTCTTGGCTATAATCTTTCGGAGGTTTTTTTATTCTCCGAGGTCACCCCAACCGAAATTTAAACTTAAGTTTTTATGTGTTTAGTCCAGTAGGTGTATTGATTTAAAATGTTAAGTTATAAATTAAAGCTCCATAGGGTCTTCTCGTCTTATTTTTTTATTCCCGCCTCTTCACGGGAAGGTCAATTTCACTGACACTATAACTCATACACCCTACTAACCCTGGGCTTACTAGCAAACACCCTTACTATATACCAATGATGACGAGATATTGTGCGAGAAGGGACCTACCAAGGCCACCACACACCAATTGTACAAAAGGGACTCCGCTATGGAATAATCCTATTTATCGTATCAGAAGTATTTTTCTTCGCAGGATTCTTCTGAGCCTTCTACCACTCTAGTCTAGCACCAACTCATGACTTAGGTGGATGTTGACCCCCTACAGGAATCACCCCTCTTAACCCTCTAGAGGTACCCCTACTCAACACATCAGTACTTCTAGCATCTGGAGTATCTATCACATGAGCTCACCACAGCTTAATAGAAGGGAAACGAAGCAATATAAACCAAGCCCTTCTTATTACAATCCTACTTGGAATCTATTTTACTATTCTTCAAGCCTCAGAATACTTTGAAACTCCATTCTCTATTTCTGACGGAGTTTATGGATCTACTTTTTTTATAGCAACAGGATTTCACGGCCTACATGTAATTATCGGAACTACATTTCTAATAGTGTGCCTCCTACGCCAACTTAAATACCACTTTACATCCAAACACCACTTTGGCTTCGAAGCCGCAGCATGATACTGACATTT
Pleuc_594.St-Roch
GGACTAACCCCCACCATCAACACCCAAAGCTGATATTCTATTTAAACTACTTCTTGTACATAAAATTATATAGTACATTAATACATTTATGTATATCGTACATTAAATTACATTCCCCTAGCATATAAGCATGTAATATAAATCAATGAAATACGACATAAATCATATATCAAATGATAATTAAAATCAACATGAATATTAAACAAGTATAATTAGATTAATGTAAAAAAGACATATCTGCGTTATCTTACATACACCATATTGTCATAACCCTGCTCGTCCAAACGTCTATCCCCCTCCCCAATTAGTCGATTAATCTACCATCCTCCGTGAAATCAGCAACCCGCCCACTCGTGCTCCTCTTCTCGCTCCGGGCCCATTAAACTTGGGGGTAACTAACCTGAAACTTTACCAGGCATCTGGTCTTCGACTCACCATCGCCGTAAAGGCATGAAGGATCACCTCACAGTCTAGCTGGACTTTTCAATTCAAGCTTCTGGATCCACTAATACAATTACTGTCAATACTGAAGTTAATGATTCTCAGACATATATAATTAATGTTTGTTAGACATATATTTTACTATTTTAACCTATCTATCCATCAAACCCCCCCTTCCCCCCACCTAAATATTTAGTATCCTTGACAAACCCCAAAAGCAAGGACCACAATTCAGGCTCTCACACATTCTAATAATTTATAAAACAAAACTTAAAATTCAGTATTGGGAGAATTTTTTTATACACTCCCCTCATATGCTTTTTACTAGTTGTCTTAAAATCACTTAACACTGGTGGTATATTATACATACAGCTTATGTAGCTTATCGATAAAGCAAAGGCCTATTCTTAGCCATACACTACACATCCGACACAACTACAGCATTCTCATCCGTAACACATATCTGCCGAGACGTAAACTACGGATGACTAATCCGATATATACACGCAAACGGAGCCTCAGTATTCTTTATCTGCTTATTCCTGCACGTAGGACGAGGAATATACTACGGATCCTACACATTCAAAGAAACATGAAACATTGGAGTAGTGCTCCTATTTGCCGTAATAGCAACAGCATTCATAGGATATGTACTCCCATGAGGCCAAATATCATTCTGAGGGAGGAACCACCCTAGTAGAATGAATCTGAGGAGGATTCTCAGTAGACAAAGCAACACTAACCCGATTCTTCGCATTCCACTTCATCCTACCATTTATTATTACAGCCCTAGTAGTAGTCCACCTACTATTTTTACATGAAACAGGATCTAACAACCCATCAGGATTAAACTCCGACGCAGACAAAATCCCATTCCATCCCTACTACACCATCAAAGATATTCTAGGGATCCTCCTGCTATTAATAGTTCTCATAATTTTGGTTTTATTTTTCCCAGATATTCTCGGAGACCCTGATAATTACACTCCTGCAAATCCACTCAATACTCCCGCACACATTAAACCAGAATGATACTTCCTATTTGCCTACGCCATCCTACGCTCAATCCCCAACAAGCTAGGAGGAGTGATAGCCTTAGTACTATCAATTCTCATTCTAGCCCTCCTACCCCTCCTACAAACCTCAAAACAACGAGGATTAATATTCCGACCAATCTCACAAGTTCTTTTCTGAATTCTAGTAGCCAACCTATTTGTCCTCACATGAATCGGAGGACAACCTGTCGAATACCCATTCGTTATAATTGGACAGCTAGCCTCAATCAGCTATTTCACAATTATTATTATCCTAATACCAGTAGCCGGCATTATTGAAAACAACATACTAAAATTCACCCATTGCCCTGATAGTATAATTAATTACTTTGGGATTCATCACTATTTTATCTACCATTATTACACTATTTGTGCTTATACAACTAAAAATCTCCACAATTAACTTTCCACTTAACCCCTCAATCAAATCTACTGAATTAGTAAAAACTGATAACCCTTGAGAAACAAAATGAACGAAAATCTATTCGCCATAGGATTGCGCTGTTATCCCTAGGGTAACTTGGTCCGTTGATCAAAAAAAATTGGGTCAATTGGATTTAGGTGCTTAGACTTGTGTGTCTTGGCTATAATCTTTCGGAGGTTTTTTTATTCTCCGAGGTCACCCCAACCGAAATTTAAACTTAAGTTTTTATGTGTTTAGTCCAGTAGGTGTATTGATTTAAAATGTTAAGTTATAAATTAAAGCTCCATAGGGTCTTCTCGTCTTATTTTTTTATTCCCGCCTCTTCACGGGAAGGTCAATTTCACTGACACTATAACTCATACACCCTACTAACCCTGGGCTTACTAGCAAACACCCTTACTATATACCAATGATGACGAGATATTGTGCGAGAAGGGACCTACCAAGGCCACCACACACCAATTGTACAAAAGGGACTCCGCTATGGAATAATCCTATTTATCGTATCAGAAGTATTTTTCTTCGCAGGATTCTTCTGAGCCTTCTACCACTCTAGTCTAGCACCAACTCATGACTTAGGTGGATGTTGACCCCCTACAGGAATCACCCCTCTTAACCCTCTAGAGGTACCCCTACTCAACACATCAGTACTTCTAGCATCTGGAGTATCTATCACATGAGCTCACCACAGCTTAATAGAAGGGAAACGAAGCAATATAAACCAAGCCCTTCTTATTACAATCCTACTTGGAATCTATTTTACTATTCTTCAAGCCTCAGAATACTTTGAAACTCCATTCTCTATTTCTGACGGAGTTTATGGATCTACTTTTTTTATAGCAACAGGATTTCACGGCCTACATGTAATTATCGGAACTACATTTCTAATAGTGTGCCTCCTACGCCAACTTAAATACCACTTTACATCCAAACACCACTTTGGCTTCGAAGCCGCAGCATGATACTGACATTT
Pleuc_598.St-Jude
GGACTAACCCCCACCATCAACACCCAAAGCTGATATTCTATTTAAACTACTTCTTGTACATAAAATTATATAGTACATTAATACATTTATGTATATCGTACATTAAATTACATTCCCCTAGCATATAAGCATGTAATATAAATCAATGAAATACGACATAAGTTATATATTAAATGATAATTAAAATCAACATGAATATTAAACAAGTATAATTAGATTAATGTAAAAAAGACATATCTGCGTTATCTTACATACACCATACTGTCATAGCCCTGCTTGTCCAAACGTCTATCCCCTTCCCCAATTAGTCGATTAATCTACCATCCTCCGTGAAATCAGCAACCCGCCCACTCGTGCTCCTCTTCTCGCTCCGAGCCCATTAAACTTGGGGGTAACTAACCTGAAACTTTACCAGGCATCTGGTCTTCGACTCACCATCGCCGTAAAGGCATGAAGGATCACCTCATAGTCTAGCTGGACTTTTCAATTCAAGCTTCTGGATCCACTAATACAATTACTGTCAATACTAAAGTTAATGATTCTTAGACATATATAATTAATGTTTGTTAGACATATATTTTACTATTTTAACTTATCTACCCATCAAACCCCCCCTTCCCCCCACCTAAATATTTAGTATCCTTGACAAACCCCAAAAGCAAGGACCACAATTCAGGCTCTCACACATTCTAATAATTTATAAAACAAAACTTAAAATTCAGTATTGGGAGAATTTTTTTATACACTCCCCTCATATGCTTTTTACTAGTTGTCTTAAAATCACTTAACACTGGTGGTATATTATACATACAGCTTATGTAGCTTATCGATAAAGCAAAGGCCTATTCTTAGCCATACACTACACATCCGACACAACTACAGCATTCTCATCCGTAACACATATCTGCCGAGACGTAAACTACGGATGACTAATCCGATATATACACGCAAACGGAGCCTCAATATTCTTTATCTGCTTATTCCTGCACGTAGGACGAGGAATATACTACGGATCCTACACATTCAAAGAAACATGAAACATTGGAGTAGTGCTCCTATTTGCCGTAATAGCAACAGCATTCATAGGATATGTACTCCCATGAGGCCAAATATCATTCTGAGGGAGGAACCACCCTAGTAGAATGAATCTGAGGGGGATTCTCAGTAGACAAAGCAACACTAACCCGATTCTTCGCATTCCACTTCATCCTACCATTTATTATTACAGCCCTAGTAGTAGTCCACCTACTATTTTTACATGAAACAGGATCTAACAACCCATCAGGATTAAACTCCGACGCAGACAAAATCCCATTCCATCCCTACTACACCATCAAAGATATTCTAGGGATCCTCCTGCTATTAATAGTTCTCATAATTTTGGTTTTATTTTTCCCAGATATTCTCGGAGACCCTGATAATTACACTCCTGCAAATCCACTCAATACTCCCGCACACATTAAACCAGAATGATACTTCCTATTTGCCTACGCCATCCTACGCTCAATCCCCAACAAGCTAGGAGGAGTGATAGCCTTAGTACTATCAATTCTCATTCTAGCCCTCCTACCCCTCCTACAAACCTCAAAACAACGAGGATTAATATTCCGACCAATCTCACAAGTTCTTTTCTGAATTCTAGTAGCCAACCTATTTGTCCTCACATGAATCGGAGGACAACCTGTCGAATACCCATTCGTTATAATTGGACAGCTAGCCTCAATCAGCTATTTCACAATTATTATTATCCTAATACCAGTAGCCGGCATTATTGAAAACAACATACTAAAATTCACCCATTGCCCTGATAGTATAATTAATTACTTTGGGATTCATCACTATTTTATCTACCATTATTACACTATTTGTGCTTATACAACTAAAAATCTCCACAATTAATTTTCCACTTAGCCCCTCAATCAAATCTACTGAATTAGTAAAAACTGATAACCCTTGAGAAACAAAATGAACGAAAATCTATTCGCCATAGGATTGCGCTGTTATCCCTAGGGTAACTTGGTCCGTTGATCAAAAAAAATTGGGTCAATTGGATTTAGGTGCTTAGACTTGTGTGTCTTGGCTATAATCTTTCGGAGGTTTTTTTATTCTCCGAGGTCACCCCAACCGAAATTTAAACTTAAGTTTTTATGTGTTTAGTCCAGTAGGTGTATTGATTTAAAATGTTAAGTTATAAATTAAAGCTCCATAGGGTCTTCTCGTCTTATTTTTTTATTCCCGCCTCTTCACGGGAAGGTCAATTTCACTGACACTATAACTCATACACCCTACTAACCCTGGGCTTACTAGCAAACACCCTTACTATATACCAATGATGACGAGATATTGTGCGAGAAGGGACCTACCAAGGCCACCACACACCAATTGTACAAAAGGGACTCCGCTATGGAATAATCCTATTTATCGTATCAGAAGTATTTTTCTTCGCAGGATTCTTCTGAGCCTTCTACCACTCTAGTCTAGCACCAACTCATGACTTAGGTGGATGCTGACCCCCTACAGGAATCACCCCTCTTAACCCTCTAGAGGTACCCCTACTCAACACATCAGTACTTCTAGCATCTGGAGTATCTATCACATGAGCTCACCACAGCTTAATAGAAGGAAAACGAAGCAATATAAACCAAGCCCTTCTTATTACAATCCTACTTGGAATCTATTTTACTATTCTTCAAGCCTCAGAATACTTTGAAACTCCATTCTCTATTTCTGACGGAGTTTATGGATCTACTTTTTTTATAGCAACAGGATTTCACGGCCTACATGTAATTATCGGAACTACATTTCTAATAGTGTGCCTCCTACGCCAACTTAAATACCACTTTACATCCAAACACCACTTTGGCTTCGAAGCCGCAGCATGATACTGACATTT
Pleuc_599.St-Jude
GGACTAACCCCCACCATCAACACCCAAAGCTGATATTCTATTTAAACTACTTCTTGTACATAAAATTATATAGTACATTAATACATTTATGTATATCGTACATTAAATTACATTCCCCTAGCATATAAGCATGTAATATAAATCAATGAAATACGACATAAATCATATATCAAATGATAATTAAAATCAACATGAATATTAAACAAGTATAATTAGATTAATGTAAAAAAGACATATCTGCGTTATCTTACATACACCATATTGTCATAACCCTGCTCGTCCAAACGTCTATCCCCCTCCCCAATTAGTCGATTAATCTACCATCCTCCGTGAAATCAGCAACCCGCCCACTCGTGCTCCTCTTCTCGCTCCGGGCCCATTAAACTTGGGGGTAACTAACCTGAAACTTTACCAGGCATCTGGTCTTCGACTCACCATCGCCGTAAAGGCATGAAGGATCACCTCACAGTCTAGCTGGACTTTTCAATTCAAGCTTCTGGATCCACTAATACAATTACTGTCAATACTGAAGTTAATGATTCTCAGACATATATAATTAATGTTTGTTAGACATATATTTTACTATTTTAACCTATCTATCCATCAAACCCCCCCTTCCCCCCACCTAAATATTTAGTATCCTTGACAAACCCCAAAAGCAAGGACCACAATTCAGGCTCTCACACATTCTAATAATTTATAAAACAAAACTTAAAATTCAGTATTGGGAGAATTTTTTTATACACTCCCCTCATATGCTTTTTACTAGTTGTCTTAAAATCACTTAACACTGGTGGTATATTATACATACAGCTTATGTAGCTTATCGATAAAGCAAAGGCCTATTCTTAGCCATACACTACACATCCGACACAACTACAGCATTCTCATCCGTAACACATATCTGCCGAGACGTAAACTACGGATGACTAATCCGATATATACACGCAAACGGAGCCTCAGTATTCTTTATCTGCTTATTCCTGCACGTAGGACGAGGAATATACTACGGATCCTACACATTCAAAGAAACATGAAACATTGGAGTAGTGCTCCTATTTGCCGTAATAGCAACAGCATTCATAGGATATGTACTCCCATGAGGCCAAATATCATTCTGAGGGAGGAACCACCCTAGTAGAATGAATCTGAGGAGGATTCTCAGTAGACAAAGCAACACTAACCCGATTCTTCGCATTCCACTTCATCCTACCATTTATTATTACAGCCCTAGTAGTAGTCCACCTACTATTTTTACATGAAACAGGATCTAACAACCCATCAGGATTAAACTCCGACGCAGACAAAATCCCATTCCATCCCTACTACACCATCAAAGATATTCTAGGGATCCTCCTGCTATTAATAGTTCTCATAATTTTGGTTTTATTTTTCCCAGATATTCTCGGAGACCCTGATAATTACACTCCTGCAAATCCACTCAATACTCCCGCACACATTAAACCAGAATGATACTTCCTATTTGCCTACGCCATCCTACGCTCAATCCCCAACAAGCTAGGAGGAGTGATAGCCTTAGTACTATCAATTCTCATTCTAGCCCTCCTACCCCTCCTACAAACCTCAAAACAACGAGGATTAATATTCCGACCAATCTCACAAGTTCTTTTCTGAATTCTAGTAGCCAACCTATTTGTCCTCACATGAATCGGAGGACAACCTGTCGAATACCCATTCGTTATAATTGGACAGCTAGCCTCAATCAGCTATTTCACAATTATTATTATCCTAATACCAGTAGCCGGCATTATTGAAAACAACATACTAAAATTCACCCATTGCCCTGATAGTATAATTAATTACTTTGGGATTCATCACTATTTTATCTACCATTATTACACTATTTGTGCTTATACAACTAAAAATCTCCACAATTAACTTTCCACTTAACCCCTCAATCAAATCTACTGAATTAGTAAAAACTGATAACCCTTGAGAAACAAAATGAACGAAAATCTATTCGCCATAGGATTGCGCTGTTATCCCTAGGGTAACTTGGTCCGTTGATCAAAAAAAATTGGGTCAATTGGATTTAGGTGCTTAGACTTGTGTGTCTTGGCTATAATCTTTCGGAGGTTTTTTTATTCTCCGAGGTCACCCCAACCGAAATTTAAACTTAAGTTTTTATGTGTTTAGTCCAGTAGGTGTATTGATTTAAAATGTTAAGTTATAAATTAAAGCTCCATAGGGTCTTCTCGTCTTATTTTTTTATTCCCGCCTCTTCACGGGAAGGTCAATTTCACTGACACTATAACTCATACACCCTACTAACCCTGGGCTTACTAGCAAACACCCTTACTATATACCAATGATGACGAGATATTGTGCGAGAAGGGACCTACCAAGGCCACCACACACCAATTGTACAAAAGGGACTCCGCTATGGAATAATCCTATTTATCGTATCAGAAGTATTTTTCTTCGCAGGATTCTTCTGAGCCTTCTACCACTCTAGTCTAGCACCAACTCATGACTTAGGTGGATGTTGACCCCCTACAGGAATCACCCCTCTTAACCCTCTAGAGGTACCCCTACTCAACACATCAGTACTTCTAGCATCTGGAGTATCTATCACATGAGCTCACCACAGCTTAATAGAAGGGAAACGAAGCAATATAAACCAAGCCCTTCTTATTACAATCCTACTTGGAATCTATTTTACTATTCTTCAAGCCTCAGAATACTTTGAAACTCCATTCTCTATTTCTGACGGAGTTTATGGATCTACTTTTTTTATAGCAACAGGATTTCACGGCCTACATGTAATTATCGGAACTACATTTCTAATAGTGTGCCTCCTACGCCAACTTAAATACCACTTTACATCCAAACACCACTTTGGCTTCGAAGCCGCAGCATGATACTGACATTT
Pleuc_600.St-Jude
GGACTAACCCCCACCATCAACACCCAAAGCTGATATTCTATTTAAACTACTTCTTGTACATAAAATTATATAGTACATTAATACATTTATGTATATCGTACATTAAATTACATTCCCCTAGCATATAAGCATGTAATATAAATCAATGAAATACGACATAAATTATATATTAAATGATAATTAAAATCAACATGAATATTAAACAAGTATAATTAAATTAATGTAAAAAAGACATATCTGCGTTATCTTACATACACCATATTGTCATAGCCCTGCTTGTCCAAACGTCTATCCCCTTCCCCAATTAGTCGATTAATCTACCATCCTCCGTGAAATCAGCAACCCGCCCACTCGTGCTCCTCTTCTCGCTCCGGGCCCATTAAACTTGGGGGTAACTAACCTGAAACTTTACCAGGCATCTGGTCTTCGACTCACCATCGCCGTAAAGGCATGAAGGATCACCTCACAGTCTAGCTGGACTTTTCAATTCAAGCTTCTGGATCCACTAATACAATTACTGTCAATACTGAAGTTAATGATTCTCAGACATATATAATTAATGTTTGTTAGACATATATTTTACTATTTTAACCTATCTATCCATCAAACCCCCCCTTCCCCCCACCTAAATATTTAGTATCCTTGACAAACCCCAAAAGCAAGGACCACAATTCAGGCTCTCACACATTCTAATAATTTATAAAACAAAACTTAAAATTCAGTATTGGGAGAATTTTTTTATACACTCCCCTCATATGCTTTTTACTAGTTGTCTTAAAATCACTTAACACTGGTGGTATATTATACATACAGCTTATGTAGCTTATCGATAAAGCAAAGGCCTATTCTTAGCCATACACTACACATCCGACACAACTACAGCATTCTCATCCGTAACACATATCTGCCGAGACGTAAACTACGGATGACTAATCCGATATATACACGCAAACGGAGCCTCAATATTCTTTATCTGCTTATTCCTGCACGTAGGACGAGGAATATACTACGGATCCTACACATTCAAAGAAACATGAAACATTGGAGTAGTGCTCCTATTTGCCGTAATAGCAACAGCATTCATAGGATATGTACTCCCATGAGGCCAAATATCATTCTGAGGGAGGAACCACCCTAGTAGAATGAATCTGAGGAGGATTCTCAGTAGACAAAGCAACACTAACCCGATTCTTCGCATTCCACTTCATCCTACCATTTATTATTACAGCCCTAGTAGTAGTCCACCTACTATTTTTACATGAAACAGGATCTAACAACCCATCAGGATTAAACTCCGACGCAGACAAAATCCCATTCCATCCCTACTACACCATCAAAGATATTCTAGGGATCCTCCTGCTATTAATAGTTCTCATAATTTTGGTTTTATTTTTCCCAGATATTCTCGGAGACCCTGATAATTACACTCCTGCAAATCCACTCAATACTCCCGCACACATTAAACCAGAATGATACTTCCTATTTGCCTACGCCATCCTACGCTCAATCCCCAACAAGCTAGGAGGAGTGATAGCCTTAGTACTATCAATTCTCATTCTAGCCCTCCTACCCCTCCTACAAACCTCAAAACAACGAGGATTAATATTCCGACCAATCTCACAAGTTCTTTTCTGAATTCTAGTAGCCAACCTATTTGTCCTCACATGAATCGGAGGACAACCTGTCGAATACCCATTCGTTATAATTGGACAGCTAGCCTCAATCAGCTATTTCACAATTATTATTATCCTAATACCAGTAGCCGGCATTATTGAAAACAACATACTAAAATTCACCCATTGCCCTGATAGTATAATTAATTACTTTGGGATTCATCACTATTTTATCTACCATTATTACACTATTTGTGCTTATACAACTAAAAATCTCCACAATTAATTTTCCACTTAGCCCCTCAATCAAATCTACTGAATTAGTAAAAACTGATAACCCTTGAGAAACAAAATGAACGAAAATCTATTCGCCAAAGGATTGCGCTGTTATCCCTAGGGTAACTTGGTCCGTTGATCAAAAAAAATTGGGTCAATTGGATTTAGGTGCTTAGACTTGTGTGTCTTGGCTATAATCTTTCGGAGGTTTTTTTATTCTCCGAGGTCACCCCAACCGAAATTTAAACTTAAGTTTTTATGTGTTTAGTCCAGTAGGTGTATTGATTTAAAATGTTAAGTTATAAATTAAAGCTCCATAGGGTCTTCTCGTCTTATTTTTTTATTCCCGCCTCTTCACGGGAAGGTCAATTTCACTGACACTATAACTCATACACCCTACTAACCCTGGGCTTACTAGCAAACACCCTTACTATATACCAATGATGACGAGATATTGTGCGAGAAGGGACCTACCAAGGCCACCACACACCAATTGTACAAAAGGGACTCCGCTATGGAATAATCCTATTTATCGTATCAGAAGTATTTTTCTTCGCAGGATTCTTCTGAGCCTTCTACCACTCTAGTCTAGCACCAACTCATGACTTAGGTGGATGTTGACCCCCTACAGGAATCACCCCTCTTAACCCTCTAGAGGTACCCCTACTCAACACATCAGTACTTCTAGCATCTGGAGTATCTATCACATGAGCTCACCACAGCTTAATAGAAGGGAAACGAAGCAATATAAACCAAGCCCTTCTTATTACAATCCTACTTGGAATCTATTTTACTATTCTTCAAGCCTCAGAATACTTTGAAACTCCATTCTCTATTTCTGACGGAGTTTATGGATCTACTTTTTTTATAGCAACAGGATTTCACGGCCTACATGTAATTATCGGAACTACATTTCTAATAGTGTGCCTCCTACGCCAACTTAAATACCACTTTACATCCAAACACCACTTTGGCTTCGAAGCCGCAGCATGATACTGACATTT
Pleuc_601.St-Jude
GGACTAACCCCCACCATCAACACCCAAAGCTGATATTCTATTTAAACTACTTCTTGTACATAAAATTATATAGTACATTAATACATTTATGTATATCGTACATTAAATTACATTCCCCTAGCATATAAGCATGTAATATAAATCAATGAAATACGACATAAATCATATATCAAATGATAATTAAAATCAACATGAATATTAAACAAGTATAATTAGATTAATGTAAAAAAGACATATCTGCGTTATCTTACATACACCATATTGTCATAACCCTGCTCGTCCAAACGTCTATCCCCCTCCCCAATTAGTCGATTAATCTACCATCCTCCGTGAAATCAGCAACCCGCCCACTCGTGCTCCTCTTCTCGCTCCGGGCCCATTAAACTTGGGGGTAACTAACCTGAAACTTTACCAGGCATCTGGTCTTCGACTCACCATCGCCGTAAAGGCATGAAGGATCACCTCACAGTCTAGCTGGACTTTTCAATTCAAGCTTCTGGATCCACTAATACAATTACTGTCAATACTGAAGTTAATGATTCTCAGACATATATAATTAATGTTTGTTAGACATATATTTTACTATTTTAACCTATCTATCCATCAAACCCCCCCTTCCCCCCACCTAAATATTTAGTATCCTTGACAAACCCCAAAAGCAAGGACCACAATTCAGGCTCTCACACATTCTAATAATTTATAAAACAAAACTTAAAATTCAGTATTGGGAGAATTTTTTTATACACTCCCCTCATATGCTTTTTACTAGTTGTCTTAAAATCACTTAACACTGGTGGTATATTATACATACAGCTTATGTAGCTTATCGATAAAGCAAAGGCCTATTCTTAGCCATACACTACACATCCGACACAACTACAGCATTCTCATCCGTAACACATATCTGCCGAGACGTAAACTACGGATGACTAATCCGATATATACACGCAAACGGAGCCTCAGTATTCTTTATCTGCTTATTCCTGCACGTAGGACGAGGAATATACTACGGATCCTACACATTCAAAGAAACATGAAACATTGGAGTAGTGCTCCTATTTGCCGTAATAGCAACAGCATTCATAGGATATGTACTCCCATGAGGCCAAATATCATTCTGAGGGAGGAACCACCCTAGTAGAATGAATCTGAGGAGGATTCTCAGTAGACAAAGCAACACTAACCCGATTCTTCGCATTCCACTTCATCCTACCATTTATTATTACAGCCCTAGTAGTAGTCCACCTACTATTTTTACATGAAACAGGATCTAACAACCCATCAGGATTAAACTCCGACGCAGACAAAATCCCATTCCATCCCTACTACACCATCAAAGATATTCTAGGGATCCTCCTGCTATTAATAGTTCTCATAATTTTGGTTTTATTTTTCCCAGATATTCTCGGAGACCCTGATAATTACACTCCTGCAAATCCACTCAATACTCCCGCACACATTAAACCAGAATGATACTTCCTATTTGCCTACGCCATCCTACGCTCAATCCCCAACAAGCTAGGAGGAGTGATAGCCTTAGTACTATCAATTCTCATTCTAGCCCTCCTACCCCTCCTACAAACCTCAAAACAACGAGGATTAATATTCCGACCAATCTCACAAGTTCTTTTCTGAATTCTAGTAGCCAACCTATTTGTCCTCACATGAATCGGAGGACAACCTGTCGAATACCCATTCGTTATAATTGGACAGCTAGCCTCAATCAGCTATTTCACAATTATTATTATCCTAATACCAGTAGCCGGCATTATTGAAAACAACATACTAAAATTCACCCATTGCCCTGATAGTATAATTAATTACTTTGGGATTCATCACTATTTTATCTACCATTATTACACTATTTGTGCTTATACAACTAAAAATCTCCACAATTAACTTTCCACTTAACCCCTCAATCAAATCTACTGAATTAGTAAAAACTGATAACCCTTGAGAAACAAAATGAACGAAAATCTATTCGCCATAGGATTGCGCTGTTATCCCTAGGGTAACTTGGTCCGTTGATCAAAAAAAATTGGGTCAATTGGATTTAGGTGCTTAGACTTGTGTGTCTTGGCTATAATCTTTCGGAGGTTTTTTTATTCTCCGAGGTCACCCCAACCGAAATTTAAACTTAAGTTTTTATGTGTTTAGTCCAGTAGGTGTATTGATTTAAAATGTTAAGTTATAAATTAAAGCTCCATAGGGTCTTCTCGTCTTATTTTTTTATTCCCGCCTCTTCACGGGAAGGTCAATTTCACTGACACTATAACTCATACACCCTACTAACCCTGGGCTTACTAGCAAACACCCTTACTATATACCAATGATGACGAGATATTGTGCGAGAAGGGACCTACCAAGGCCACCACACACCAATTGTACAAAAGGGACTCCGCTATGGAATAATTCTATTTATCGTATCAGAAGTATTTTTCTTCGCAGGATTCTTCTGAGCCTTCTACCACTCTAGTCTAGCACCAACTCATGACTTAGGTGGATGCTGACCCCCTACAGGAATCACCCCTCTTAACCCTCTAGAGGTACCCCTACTCAACACATCAGTACTTCTAGCATCTGGAGTATCTATCACATGAGCTCACCACAGCTTAATAGAAGGGAAACGAAGCAATATAAACCAAGCCCTTCTTATTACAATCCTACTTGGAATCTATTTTACTATTCTTCAAGCCTCAGAATACTTTGAAACTCCATTCTCTATTTCTGACGGAGTTTATGGATCTACTTTTTTTATAGCAACAGGATTTCACGGCCTACATGTAATTATCGGAACTACATTTCTAATAGTGTGCCTCCTACGCCAACTTAAATACCACTTTACATCCAAACACCACTTTGGCTTCGAAGCCGCAGCATGATACTGACATTT
Pleuc_602.St-Jude
GGACTAACCCCCACCATCAACACCCAAAGCTGATATTCTATTTAAACTACTTCTTGTACATAAAATTATATAGTACATTAATACATTTATGTATATCGTACATTAAATTACATTCCCCTAGCATATAAGCATGTAATATAAATCAATGAAATACGACATAAATCATATACCAAATGATAATTAAAATCAACATGAATATTAAACAAGTATAATTAGATTAATGTAAAAAAGACATATCTGCGTTATCTTACATACACCATATTGTCATAACCCTGCTCGTCCAAACGTCTATCCCCCTCCCCAATTAGTCGATTAATCTACCATCCTCCGTGAAATCAGCAACCCGCCCACTCGTGCTCCTCTTCTCGCTCCGGGCCCATTAAACTTGGGGGTAACTAACCTGAAACTTTACCAGGCATCTGGTCTTCGACTCACCATCGCCGTAAAGGCATGAAGGATCACCTCACAGTCTAGCTGGACTTTTCAATTCAAGCTTCTGGATCCACTAATACAATTACTGTCAATACTGAAGTTAATGATTCTCAGACATATATAATTAATGTTTGTTAGACATATATTTTACTATTTTAACCTATCTATCCATCAAACCCCCCCTTCCCCCCACCTAAATATTTAGTATCCTTGACAAACCCCAAAAGCAAGGACCACAATTCAGGCTCTCACACATTCTAATAATTTATAAAACAAAACTTAAAATTCAGTATTGGGAGAATTTTTTTATACACTCCCCTCATATGCTTTTTACTAGTTGTCTTAAAATCACTTAACACTGGTGGTATATTATACATACAGCTTATGTAGCTTATCGATAAAGCAAAGGCCTATTCTTAGCCATACACTACACATCCGACACAACTACAGCATTCTCATCCGTAACACATATCTGCCGAGACGTAAACTACGGATGACTAATCCGATATATACACGCAAACGGAGCCTCAGTATTCTTTATCTGCTTATTCCTGCACGTAGGACGAGGAATATACTACGGATCCTACACATTCAAAGAAACATGAAACATTGGAGTAGTGCTCCTATTTGCCGTAATAGCAACAGCATTCATAGGATATGTACTCCCATGAGGCCAAATATCATTCTGAGGGAGGAACCACCCTAGTAGAATGAATCTGAGGAGGATTCTCAGTAGACAAAGCAACACTAACCCGATTCTTCGCATTCCACTTCATCCTACCATTTATTATTACAGCCCTAGTAGTAGTCCACCTACTATTTTTACATGAAACAGGATCTAACAACCCATCAGGATTAAACTCCGACGCAGACAAAATCCCATTCCATCCCTACTACACCATCAAAGATATTCTAGGGATCCTCCTGCTATTAATAGTTCTCATAATTTTGGTTTTATTTTTCCCAGATATTCTCGGAGACCCTGATAATTACACTCCTGCAAATCCACTCAATACTCCCGCACACATTAAACCAGAATGATACTTCCTATTTGCCTACGCCATCCTACGCTCAATCCCCAACAAGCTAGGAGGAGTGATAGCCTTAGTACTATCAATTCTCATTCTAGCCCTCCTACCCCTCCTACAAACCTCAAAACAACGAGGATTAATATTCCGACCAATCTCACAAGTTCTTTTCTGAATTCTAGTAGCCAACCTATTTGTCCTCACATGAATCGGAGGACAACCTGTCGAATACCCATTCGTTATAATTGGACAGCTAGCCTCAATCAGCTATTTCACAATTATTATTATCCTAATACCAGTAGCCGGCATTATTGAAAACAACATACTAAAATTCACCCATTGCCCTGATAGTATAATTAATTACTTTGGGATTCATCACTATTTTATCTACCATTATTACACTATTTGTGCTTATACAACTAAAAATCTCCACAATTAACTTTCCACTTAACCCCTCAATCAAATCTACTGAATTAGTAAAAACTGATAACCCTTGAGAAACAAAATGAACGAAAATCTATTCGCCATAGGATTGCGCTGTTATCCCTAGGGTAACTTGGTCCGTTGATCAAAAAAAATTGGGTCAATTGGATTTAGGTGCTTAGACTTGTGTGTCTTGGCTATAATCTTTCGGAGGTTTTTTTATTCTCCGAGGTCACCCCAACCGAAATTTAAACTTAAGTTTTTATGTGTTTAGTCCAGTAGGTGTATTGATTTAAAATGTTAAGTTATAAATTAAAGCTCCATAGGGTCTTCTCGTCTTATTTTTTTATTCCCGCCTCTTCACGGGAAGGTCAATTTCACTGACACTATAACTCATACACCCTACTAACCCTGGGCTTACTAGCAAACACCCTTACTATATACCAATGATGACGAGATATTGTGCGAGAAGGGACCTACCAAGGCCACCACACACCAATTGTACAAAAGGGACTCCGCTATGGAATAATCCTATTTATCGTATCAGAAGTATTTTTCTTCGCAGGATTCTTCTGAGCCTTCTACCACTCTAGTCTAGCACCAACTCATGACTTAGGTGGATGTTGACCCCCTACAGGAATCACCCCTCTTAACCCTCTAGAGGTACCCCTACTCAACACATCAGTACTTCTAGCATCTGGAGTATCTATCACATGAGCTCACCACAGCTTAATAGAAGGGAAACGAAGCAATATAAACCAAGCCCTTCTTATTACAATCCTACTTGGAATCTATTTTACTATTCTTCAAGCCTCAGAATACTTTGAAACTCCATTCTCTATTTCTGACGGAGTTTATGGATCTACTTTTTTTATAGCAACAGGATTTCACGGCCTACATGTAATTATCGGAACTACATTTCTAATAGTGTGCCTCCTACGCCAACTTAAATACCACTTTACATCCAAACACCACTTTGGCTTCGAAGCCGCAGCATGATACTGACATTT
Pleuc_603.St-Jude
GGACTAACCCCCACCATCAACACCCAAAGCTGATATTCTATTTAAACTACTTCTTGTACATAAAATTATATAGTACATTAATACATTTATGTATATCGTACATTAAATTACATTCCCCTAGCATATAAGCATGTAATATAAATCAATGAAATACGACATAAGTTATATATTAAATGATAATTAAAATCAACATGAATATTAAACAAGTATAATTAGATTAATGTAAAAAAGACATATCTGCGTTATCTTACATACACCATACTGTCATAGCCCTGCTTGTCCAAACGTCTATCCCCTTCCCCAATTAGTCGATTAATCTACCATCCTCCGTGAAATCAGCAACCCGCCCACTCGTGCTCCTCTTCTCGCTCCGAGCCCATTAAACTTGGGGGTAACTAACCTGAAACTTTACCAGGCATCTGGTCTTCGACTCACCATCGCCGTAAAGGCATGAAGGATCACCTCATAGTCTAGCTGGACTTTTCAATTCAAGCTTCTGGATCCACTAATACAATTACTGTCAATACTAAAGTTAATGATTCTTAGACATATATAATTAATGTTTGTTAGACATATATTTTACTATTTTAACTTATCTACCCATCAAACCCCCCCTTCCCCCCACCTAAATATTTAGTATCCTTGACAAACCCCAAAAGCAAGGACCACAATTCAGGCTCTCACACATTCTAATAATTTATAAAACAAAACTTAAAATTCAGTATTGGGAGAATTTTTTTATACACTCCCCTCATATGCTTTTTACTAGTTGTCTTAAAATCACTTAACACTGGTGGTATATTATACATACAGCTTATGTAGCTTATCGATAAAGCAAAGGCCTATTCTTAGCCATACACTACACATCCGACACAACTACAGCATTCTCATCCGTAACACATATCTGCCGAGACGTAAACTACGGATGACTAATCCGATATATACACGCAAACGGAGCCTCAATATTCTTTATCTGCTTATTCCTGCACGTAGGACGAGGAATATACTACGGATCCTACACATTCAAAGAAACATGAAACATTGGAGTAGTGCTCCTATTTGCCGTAATAGCAACAGCATTCATAGGATATGTACTCCCATGAGGCCAAATATCATTCTGAGGGAGGAACCACCCTAGTAGAATGAATCTGAGGGGGATTCTCAGTAGACAAAGCAACACTAACCCGATTCTTCGCATTCCACTTCATCCTACCATTTATTATTACAGCCCTAGTAGTAGTCCACCTACTATTTTTACATGAAACAGGATCTAACAACCCATCAGGATTAAACTCCGACGCAGACAAAATCCCATTCCATCCCTACTACACCATCAAAGATATTCTAGGGATCCTCCTGCTATTAATAGTTCTCATAATTTTGGTTTTATTTTTCCCAGATATTCTCGGAGACCCTGATAATTACACTCCTGCAAATCCACTCAATACTCCCGCACACATTAAACCAGAATGATACTTCCTATTTGCCTACGCCATCCTACGCTCAATCCCCAACAAGCTAGGAGGAGTGATAGCCTTAGTACTATCAATTCTCATTCTAGCCCTCCTACCCCTCCTACAAACCTCAAAACAACGAGGATTAATATTCCGACCAATCTCACAAGTTCTTTTCTGAATTCTAGTAGCCAACCTATTTGTCCTCACATGAATCGGAGGACAACCTGTCGAATACCCATTCGTTATAATTGGACAGCTAGCCTCAATCAGCTATTTCACAATTATTATTATCCTAATACCAGTAGCCGGCATTATTGAAAACAACATACTAAAATTCACCCATTGCCCTGATAGTATAATTAATTACTTTGGGATTCATCACTATTTTATCTACCATTATTACACTATTTGTGCTTATACAACTAAAAATCTCCACAATTAATTTTCCACTTAGCCCCTCAATCAAATCTACTGAATTAGTAAAAACTGATAACCCTTGAGAAACAAAATGAACGAAAATCTATTCGCCATAGGATTGCGCTGTTATCCCTAGGGTAACTTGGTCCGTTGATCAAAAAAAATTGGGTCAATTGGATTTAGGTGCTTAGACTTGTGTGTCTTGGCTATAATCTTTCGGAGGTTTTTTTATTCTCCGAGGTCACCCCAACCGAAATTTAAACTTAAGTTTTTATGTGTTTAGTCCAGTAGGTGTATTGATTTAAAATGTTAAGTTATAAATTAAAGCTCCATAGGGTCTTCTCGTCTTATTTTTTTATTCCCGCCTCTTCACGGGAAGGTCAATTTCACTGACACTATAACTCATACACCCTACTAACCCTGGGCTTACTAGCAAACACCCTTACTATATACCAATGATGACGAGATATTGTGCGAGAAGGGACCTACCAAGGCCACCACACACCAATTGTACAAAAGGGACTCCGCTATGGAATAATCCTATTTATCGTATCAGAAGTATTTTTCTTCGCAGGATTCTTCTGAGCCTTCTACCACTCTAGTCTAGCACCAACTCATGACTTAGGTGGATGCTGACCCCCTACAGGAATCACCCCTCTTAACCCTCTAGAGGTACCCCTACTCAACACATCAGTACTTCTAGCATCTGGAGTATCTATCACATGAGCTCACCACAGCTTAATAGAAGGAAAACGAAGCAATATAAACCAAGCCCTTCTTATTACAATCCTACTTGGAATCTATTTTACTATTCTTCAAGCCTCAGAATACTTTGAAACTCCATTCTCTATTTCTGACGGAGTTTATGGATCTACTTTTTTTATAGCAACAGGATTTCACGGCCTACATGTAATTATCGGAACTACATTTCTAATAGTGTGCCTCCTACGCCAACTTAAATACCACTTTACATCCAAACACCACTTTGGCTTCGAAGCCGCAGCATGATACTGACATTT
Pleuc_604.St-Jude
GGACTAACCCCCACCATCAACACCCAAAGCTGATATTCTATTTAAACTACTTCTTGTACATAAAATTATATAGTACATTAATACATTTATGTATATCGTACATTAAATTACATTCCCCTAGCATATAAGCATGTAATATAAATCAATGAAATACGACATAAGTTATATATTAAATGATAATTAAAATCAACATGAATATTAAACAAGTATAATTAGATTAATGTAAAAAAGACATATCTGCGTTATCTTACATACACCATACTGTCATAGCCCTGCTTGTCCAAACGTCTATCCCCTTCCCCAATTAGTCGATTAATCTACCATCCTCCGTGAAATCAGCAACCCGCCCACTCGTGCTCCTCTTCTCGCTCCGAGCCCATTAAACTTGGGGGTAACTAACCTGAAACTTTACCAGGCATCTGGTCTTCGACTCACCATCGCCGTAAAGGCATGAAGGATCACCTCATAGTCTAGCTGGACTTTTCAATTCAAGCTTCTGGATCCACTAATACAATTACTGTCAATACTAAAGTTAATGATTCTTAGACATATATAATTAATGTTTGTTAGACATATATTTTACTATTTTAACTTATCTACCCATCAAACCCCCCCTTCCCCCCACCTAAATATTTAGTATCCTTGACAAACCCCAAAAGCAAGGACCACAATTCAGGCTCTCACACATTCTAATAATTTATAAAACAAAACTTAAAATTCAGTATTGGGAGAATTTTTTTATACACTCCCCTCATATGCTTTTTACTAGTTGTCTTAAAATCACTTAACACTGGTGGTATATTATACATACAGCTTATGTAGCTTATCGATAAAGCAAAGGCCTATTCTTAGCCATACACTACACATCCGACACAACTACAGCATTCTCATCCGTAACACATATCTGCCGAGACGTAAACTACGGATGACTAATCCGATATATACACGCAAACGGAGCCTCAATATTCTTTATCTGCTTATTCCTGCACGTAGGACGAGGAATATACTACGGATCCTACACATTCAAAGAAACATGAAACATTGGAGTAGTGCTCCTATTTGCCGTAATAGCAACAGCATTCATAGGATATGTACTCCCATGAGGCCAAATATCATTCTGAGGGAGGAACCACCCTAGTAGAATGAATCTGAGGGGGATTCTCAGTAGACAAAGCAACACTAACCCGATTCTTCGCATTCCACTTCATCCTACCATTTATTATTACAGCCCTAGTAGTAGTCCACCTACTATTTTTACATGAAACAGGATCTAACAACCCATCAGGATTAAACTCCGACGCAGACAAAATCCCATTCCATCCCTACTACACCATCAAAGATATTCTAGGGATCCTCCTGCTATTAATAGTTCTCATAATTTTGGTTTTATTTTTCCCAGATATTCTCGGAGACCCTGATAATTACACTCCTGCAAATCCACTCAATACTCCCGCACACATTAAACCAGAATGATACTTCCTATTTGCCTACGCCATCCTACGCTCAATCCCCAACAAGCTAGGAGGAGTGATAGCCTTAGTACTATCAATTCTCATTCTAGCCCTCCTACCCCTCCTACAAACCTCAAAACAACGAGGATTAATATTCCGACCAATCTCACAAGTTCTTTTCTGAATTCTAGTAGCCAACCTATTTGTCCTCACATGAATCGGAGGACAACCTGTCGAATACCCATTCGTTATAATTGGACAGCTAGCCTCAATCAGCTATTTCACAATTATTATTATCCTAATACCAGTAGCCGGCATTATTGAAAACAACATACTAAAATTCACCCATTGCCCTGATAGTATAATTAATTACTTTGGGATTCATCACTATTTTATCTACCATTATTACACTATTTGTGCTTATACAACTAAAAATCTCCACAATTAATTTTCCACTTAGCCCCTCAATCAAATCTACTGAATTAGTAAAAACTGATAACCCTTGAGAAACAAAATGAACGAAAATCTATTCGCCATAGGATTGCGCTGTTATCCCTAGGGTAACTTGGTCCGTTGATCAAAAAAAATTGGGTCAATTGGATTTAGGTGCTTAGACTTGTGTGTCTTGGCTATAATCTTTCGGAGGTTTTTTTATTCTCCGAGGTCACCCCAACCGAAATTTAAACTTAAGTTTTTATGTGTTTAGTCCAGTAGGTGTATTGATTTAAAATGTTAAGTTATAAATTAAAGCTCCATAGGGTCTTCTCGTCTTATTTTTTTATTCCCGCCTCTTCACGGGAAGGTCAATTTCACTGACACTATAACTCATACACCCTACTAACCCTGGGCTTACTAGCAAACACCCTTACTATATACCAATGATGACGAGATATTGTGCGAGAAGGGACCTACCAAGGCCACCACACACCAATTGTACAAAAGGGACTCCGCTATGGAATAATCCTATTTATCGTATCAGAAGTATTTTTCTTCGCAGGATTCTTCTGAGCCTTCTACCACTCTAGTCTAGCACCAACTCATGACTTAGGTGGATGCTGACCCCCTACAGGAATCACCCCTCTTAACCCTCTAGAGGTACCCCTACTCAACACATCAGTACTTCTAGCATCTGGAGTATCTATCACATGAGCTCACCACAGCTTAATAGAAGGAAAACGAAGCAATATAAACCAAGCCCTTCTTATTACAATCCTACTTGGAATCTATTTTACTATTCTTCAAGCCTCAGAATACTTTGAAACTCCATTCTCTATTTCTGACGGAGTTTATGGATCTACTTTTTTTATAGCAACAGGATTTCACGGCCTACATGTAATTATCGGAACTACATTTCTAATAGTGTGCCTCCTACGCCAACTTAAATACCACTTTACATCCAAACACCACTTTGGCTTCGAAGCCGCAGCATGATACTGACATTT
Pleuc_605.Drummond
GGACTAACCCCCACCATCAACACCCAAAGCTGATATTCTATTTAAACTACTTCTTGTACATAAAATTATATAGTACATTAATACATTTATGTATATCGTACATTAAATTACATTCCCCTAGCATATAAGCATGTAATATAAATCAATGAAATACGACATAAATTATATATTAAATGATAATTAAAATCAACATGAATATTAAACAGGTATAATTAAATTAATGTAAAAAAGACATATCTGCGTTATCTTACATACACCATATTGTCATAACCCTGCTTGTCCAAACGTCTATCCCCTTCCCCAATTAGTCGATTAATCTACCATCCTCCGTGAAATCAGCAACCCGCCCACTCGTGCTCCTCTTCTCGCTCCGAGCCCATTAAACTTGGGGGTAACTAACCTGAAACTTTACCAGGCATCTGGTCTTCGACTCACCATCGCCGTAAAGGCATGAAGGATCACCTCATAGTCTAGCTGGACTTTTCAATTCAAGCTTCTGGATCCACTAATACAATTACCGTCAATACTGAAGTTAATGGTTCTTAGACATATATAATTAATGTTTGTTAGACATATATTTTACTATTTTAACCTATCTACCCATCAAACCCCCCCTTCCCCCCACCTAAATATTTAGTATCCTTGACAAACCCCAAAAGCAAGGACCACAATTCAGGCTCTCACACATTCTAATAATTTATAAAACAAAACTTAAAATTCAGTATTGGGAGAATTTTTTTATACACTCCCCTCATATGCTTTTTACTAGTTGTCTTAAAATCACTTAACACTGGTGGTATATTATACATACAGCTTATGTAGCTTATCGATAAAGCAAAGGCCTATTCTTAGCCATACACTACACATCCGACACAACTACAGCATTCTCATCCGTAACACATATCTGCCGAGACGTAAACTACGGATGACTAATCCGATATATACACGCAAACGGAGCCTCAATATTCTTTATCTGCTTATTCCTGCACGTAGGACGAGGAATATACTACGGATCCTACACATTCAAAGAAACATGAAACATTGGAGTAGTGCTCCTATTTGCCGTAATAGCAACAGCATTCATAGGATATGTACTCCCATGAGGCCAAATATCATTCTGAGGGAGGAACCACCCTAGTAGAATGAATCTGAGGGGGATTCTCAGTAGACAAAGCAACACTAACCCGATTCTTCGCATTCCACTTCATCCTACCATTTATTATTACAGCCCTAGTAGTAGTCCACCTACTATTTTTACATGAAACAGGATCTAACAACCCATCAGGATTAAACTCCGACGCAGACAAAATCCCATTCCATCCCTACTACACCATCAAAGATATTCTAGGGATCCTCCTGCTATTAATAGTTCTCATAATTTTGGTTTTATTTTTCCCAGATATTCTCGGAGACCCTGATAATTACACTCCTGCAAATCCACTCAATACTCCCGCACACATTAAACCAGAATGATACTTCCTATTTGCCTACGCCATCCTACGCTCAATCCCCAACAAGCTAGGAGGAGTGATAGCCTTAGTACTATCAATTCTCATTCTAGCCCTCCTACCCCTCCTACAAACCTCAAAACAACGAGGATTAATATTCCGACCAATCTCACAAGTTCTTTTCTGAATTCTAGTAGCCAACCTATTTGTCCTCACATGAATCGGAGGACAACCTGTCGAATACCCATTCGTTATAATTGGACAGCTAGCCTCAATCAGCTATTTCACAATTATTATTATCCTAATACCAGTAGCCGGCATTATTGAAAACAACATACTAAAATTCACCCATTGCCCTGATAGTATAATTAATTACTTTGGGATTCATCACTATTTTATCTACCATTATTACACTATTTGTGCTTATACAACTAAAAATCTCCACAATTAATTTTCCACTTAGCCCCTCAATCAAATCTACTGAATTAGTAAAAACTGATAACCCTTGAGAAACAAAATGAACGAAAATCTATTCGCCATAGGATTGCGCTGTTATCCCTAGGGTAACTTGGTCCGTTGATCAAAAAAAATTGGGTCAATTGGATTTAGGTGCTTAGACTTGTGTGTCTTGGCTATAATCTTTCGGAGGTTTTTTTATTCTCCGAGGTCACCCCAACCGAAATTTAAACTTAAGTTTTTATGTGTTTAGTCCAGTAGGTGTATTGATTTAAAATGTTAAGTTATAAATTAAAGCTCCATAGGGTCTTCTCGTCTTATTTTTTTATTCCCGCCTCTTCACGGGAAGGTCAATTTCACTGACACTATAACTCATACACCCTACTAACCCTGGGCTTACTAGCAAACACCCTTACTATATACCAATGATGACGAGATATTGTGCGAGAAGGGACATACCAAGGCCACCACACACCAATTGTACAAAAGGGACTCCGCTATGGAATAATCCTATTTATCGTATCAGAAGTATTTTTCTTCGCAGGATTCTTCTGAGCCTTCTACCACTCTAGTCTAGCACCAACTCATGACTTAGGTGGATGCTGACCCCCTACAGGAATCACCCCTCTTAACCCTCTAGAGGTACCCCTACTCAACACATCAGTACTTCTAGCATCTGGAGTATCTATCACATGAGCTCACCACAGCTTAATAGAAGGGAAACGAAGCAATATAAACCAAGCCCTTCTTATTACAATTCTACTTGGAATCTATTTTACTATTCTTCAAGCCTCAGAATACTTTGAAACTCCATTCTCTATTTCTGACGGAGTTTATGGATCTACTTTTTTTATAGCAACAGGATTTCACGGCCTACATGTAATTATCGGAACTACATTTCTAATAGTGTGCCTCCTACGCCAACTTAAATACCACTTTACATCCAAACACCACTTTGGCTTCGAAGCCGCAGCATGATACTGACATTT
Pleuc_606.Drummond
GGACTAACCCCCACCATCAACACCCAAAGCTGATATTCTATTTAAACTACTTCTTGTACATAAAATTATATAGTACATTAATACATTTATGTATATCGTACATTAAATTACATTCCCCTAGCATATAAGCATGTAATATAAATCAATGAAATACGACATAAATTATATATTAAATGATAATTAAAATCAACATGAATATTAAACAGGTATAATTAAATTAATGTAAAAAAGACATATCTGCGTTATCTTACATACACCATATTGTCATAACCCTGCTTGTCCAAACGTCTATCCCCTTCCCCAATTAGTCGATTAATCTACCATCCTCCGTGAAATCAGCAACCCGCCCACTCGTGCTCCTCTTCTCGCTCCGAGCCCATTAAACTTGGGGGTAACTAACCTGAAACTTTACCAGGCATCTGGTCTTCGACTCACCATCGCCGTAAAGGCATGAAGGATCACCTCATAGTCTAGCTGGACTTTTCAATTCAAGCTTCTGGATCCACTAATACAATTACCGTCAATACTGAAGTTAATGGTTCTTAGACATATATAATTAATGTTTGTTAGACATATATTTTACTATTTTAACCTATCTACCCATCAAACCCCCCCTTCCCCCCACCTAAATATTTAGTATCCTTGACAAACCCCAAAAGCAAGGACCACAATTCAGGCTCTCACACATTCTAATAATTTATAAAACAAAACTTAAAATTCAGTATTGGGAGAATTTTTTTATACACTCCCCTCATATGCTTTTTACTAGTTGTCTTAAAATCACTTAACACTGGTGGTATATTATACATACAGCTTATGTAGCTTATCGATAAAGCAAAGGCCTATTCTTAGCCATACACTACACATCCGACACAACTACAGCATTCTCATCCGTAACACATATCTGCCGAGACGTAAACTACGGATGACTAATCCGATATATACACGCAAACGGAGCCTCAATATTCTTTATCTGCTTATTCCTGCACGTAGGACGAGGAATATACTACGGATCCTACACATTCAAAGAAACATGAAACATTGGAGTAGTGCTCCTATTTGCCGTAATAGCAACAGCATTCATAGGATATGTACTCCCATGAGGCCAAATATCATTCTGAGGGAGGAACCACCCTAGTAGAATGAATCTGAGGGGGATTCTCAGTAGACAAAGCAACACTAACCCGATTCTTCGCATTCCACTTCATCCTACCATTTATTATTACAGCCCTAGTAGTAGTCCACCTACTATTTTTACATGAAACAGGATCTAACAACCCATCAGGATTAAACTCCGACGCAGACAAAATCCCATTCCATCCCTACTACACCATCAAAGATATTCTAGGGATCCTCCTGCTATTAATAGTTCTCATAATTTTGGTTTTATTTTTCCCAGATATTCTCGGAGACCCTGATAATTACACTCCTGCAAATCCACTCAATACTCCCGCACACATTAAACCAGAATGATACTTCCTATTTGCCTACGCCATCCTACGCTCAATCCCCAACAAGCTAGGAGGAGTGATAGCCTTAGTACTATCAATTCTCATTCTAGCCCTCCTACCCCTCCTACAAACCTCAAAACAACGAGGATTAATATTCCGACCAATCTCACAAGTTCTTTTCTGAATTCTAGTAGCCAACCTATTTGTCCTCACATGAATCGGAGGACAACCTGTCGAATACCCATTCGTTATAATTGGACAGCTAGCCTCAATCAGCTATTTCACAATTATTATTATCCTAATACCAGTAGCCGGCATTATTGAAAACAACATACTAAAATTCACCCATTGCCCTGATAGTATAATTAATTACTTTGGGATTCATCACTATTTTATCTACCATTATTACACTATTTGTGCTTATACAACTAAAAATCTCCACAATTAATTTTCCACTTAGCCCCTCAATCAAATCTACTGAATTAGTAAAAACTGATAACCCTTGAGAAACAAAATGAACGAAAATCTATTCGCCAAAGGATTGCGCTGTTATCCCTAGGGTAACTTGGTCCGTTGATCAAAAAAAATTGGGTCAATTGGATTTAGGTGCTTAGACTTGTGTGTCTTGGCTATAATCTTTCGGAGGTTTTTTTATTCTCCGAGGTCACCCCAACCGAAATTTAAACTTAAGTTTTTATGTGTTTAGTCCAGTAGGTGTATTGATTTAAAATGTTAAGTTATAAATTAAAGCTCCATAGGGTCTTCTCGTCTTATTTTTTTATTCCCGCCTCTTCACGGGAAGGTCAATTTCACTGACACTATAACTCATACACCCTACTAACCCTGGGCTTACTAGCAAACACCCTTACTATATACCAATGATGACGAGATATTGTGCGAGAAGGGACATACCAAGGCCACCACACACCAATTGTACAAAAGGGACTCCGCTATGGAATAATCCTATTTATCGTATCAGAAGTATTTTTCTTCGCAGGATTCTTCTGAGCCTTCTACCACTCTAGTCTAGCACCAACTCATGACTTAGGTGGATGCTGACCCCCTACAGGAATCACCCCTCTTAACCCTCTAGAGGTACCCCTACTCAACACATCAGTACTTCTAGCATCTGGAGTATCTATCACATGAGCTCACCACAGCTTAATAGAAGGGAAACGAAGCAATATAAACCAAGCCCTTCTTATTACAATTCTACTTGGAATCTATTTTACTATTCTTCAAGCCTCAGAATACTTTGAAACTCCATTCTCTATTTCTGACGGAGTTTATGGATCTACTTTTTTTATAGCAACAGGATTTCACGGCCTACATGTAATTATCGGAACTACATTTCTAATAGTGTGCCTCCTACGCCAACTTAAATACCACTTTACATCCAAACACCACTTTGGCTTCGAAGCCGCAGCATGATACTGACATTT
Pleuc_607.Drummond
GGACTAACCCCCACCATCAACACCCAAAGCTGATATTCTATTTAAACTACTTCTTGTACATAAAATTATATAGTACATTAATACATTTATGTATATCGTACATTAAATTACATTCCCCTAGCATATAAGCATGTAATATAAATCAATGAAATACGACATAAGTTATATATTAAATGATAATTAAAATCAACATGAATATTAAACAAGTATAATTAGATTAATGTAAAAAAGACATATCTGCGTTATCTTACATACACCATACTGTCATAGCCCTGCTTGTCCAAACGTCTATCCCCTTCCCCAATTAGTCGATTAATCTACCATCCTCCGTGAAATCAGCAACCCGCCCACTCGTGCTCCTCTTCTCGCTCCGAGCCCATTAAACTTGGGGGTAACTAACCTGAAACTTTACCAGGCATCTGGTCTTCGACTCACCATCGCCGTAAAGGCATGAAGGATCACCTCATAGTCTAGCTGGACTTTTCAATTCAAGCTTCTGGATCCACTAATACAATTACTGTCAATACTAAAGTTAATGATTCTTAGACATATATAATTAATGTTTGTTAGACATATATTTTACTATTTTAACTTATCTACCCATCAAACCCCCCCTTCCCCCCACCTAAATATTTAGTATCCTTGACAAACCCCAAAAGCAAGGACCACAATTCAGGCTCTCACACATTCTAATAATTTATAAAACAAAACTTAAAATTCAGTATTGGGAGAATTTTTTTATACACTCCCCTCATATGCTTTTTACTAGTTGTCTTAAAATCACTTAACACTGGTGGTATATTATACATACAGCTTATGTAGCTTATCGATAAAGCAAAGGCCTATTCTTAGCCATACACTACACATCCGACACAACTACAGCATTCTCATCCGTAACACATATCTGCCGAGACGTAAACTACGGATGACTAATCCGATATATACACGCAAACGGAGCCTCAATATTCTTTATCTGCTTATTCCTGCACGTAGGACGAGGAATATACTACGGATCCTACACATTCAAAGAAACATGAAACATTGGAGTAGTGCTCCTATTTGCCGTAATAGCAACAGCATTCATAGGATATGTACTCCCATGAGGCCAAATATCATTCTGAGGGAGGAACCACCCTAGTAGAATGAATCTGAGGGGGATTCTCAGTAGACAAAGCAACACTAACCCGATTCTTCGCATTCCACTTCATCCTACCATTTATTATTACAGCCCTAGTAGTAGTCCACCTACTATTTTTACATGAAACAGGATCTAACAACCCATCAGGATTAAACTCCGACGCAGACAAAATCCCATTCCATCCCTACTACACCATCAAAGATATTCTAGGGATCCTCCTGCTATTAATAGTTCTCATAATTTTGGTTTTATTTTTCCCAGATATTCTCGGAGACCCTGATAATTACACTCCTGCAAATCCACTCAATACTCCCGCACACATTAAACCAGAATGATACTTCCTATTTGCCTACGCCATCCTACGCTCAATCCCCAACAAGCTAGGAGGAGTGATAGCCTTAGTACTATCAATTCTCATTCTAGCCCTCCTACCCCTCCTACAAACCTCAAAACAACGAGGATTAATATTCCGACCAATCTCACAAGTTCTTTTCTGAATTCTAGTAGCCAACCTATTTGTCCTCACATGAATCGGAGGACAACCTGTCGAATACCCATTCGTTATAATTGGACAGCTAGCCTCAATCAGCTATTTCACAATTATTATTATCCTAATACCAGTAGCCGGCATTATTGAAAACAACATACTAAAATTCACCCATTGCCCTGATAGTATAATTAATTACTTTGGGATTCATCACTATTTTATCTACCATTATTACACTATTTGTGCTTATACAACTAAAAATCTCCACAATTAATTTTCCACTTAGCCCCTCAATCAAATCTACTGAATTAGTAAAAACTGATAACCCTTGAGAAACAAAATGAACGAAAATCTATTCGCCATAGGATTGCGCTGTTATCCCTAGGGTAACTTGGTCCGTTGATCAAAAAAAATTGGGTCAATTGGATTTAGGTGCTTAGACTTGTGTGTCTTGGCTATAATCTTTCGGAGGTTTTTTTATTCTCCGAGGTCACCCCAACCGAAATTTAAACTTAAGTTTTTATGTGTTTAGTCCAGTAGGTGTATTGATTTAAAATGTTAAGTTATAAATTAAAGCTCCATAGGGTCTTCTCGTCTTATTTTTTTATTCCCGCCTCTTCACGGGAAGGTCAATTTCACTGACACTATAACTCATACACCCTACTAACCCTGGGCTTACTAGCAAACACCCTTACTATATACCAATGATGACGAGATATTGTGCGAGAAGGGACCTACCAAGGCCACCACACACCAATTGTACAAAAGGGACTCCGCTATGGAATAATCCTATTTATCGTATCAGAAGTATTTTTCTTCGCAGGATTCTTCTGAGCCTTCTACCACTCTAGTCTAGCACCAACTCATGACTTAGGTGGATGCTGACCCCCTACAGGAATCACCCCTCTTAACCCTCTAGAGGTACCCCTACTCAACACATCAGTACTTCTAGCATCTGGAGTATCTATCACATGAGCTCACCACAGCTTAATAGAAGGAAAACGAAGCAATATAAACCAAGCCCTTCTTATTACAATCCTACTTGGAATCTATTTTACTATTCTTCAAGCCTCAGAATACTTTGAAACTCCATTCTCTATTTCTGACGGAGTTTATGGATCTACTTTTTTTATAGCAACAGGATTTCACGGCCTACATGTAATTATCGGAACTACATTTCTAATAGTGTGCCTCCTACGCCAACTTAAATACCACTTTACATCCAAACACCACTTTGGCTTCGAAGCCGCAGCATGATACTGACATTT
Pleuc_608.Drummond
GGACTAACCCCCACCATCAACACCCAAAGCTGATATTCTATTTAAACTACTTCTTGTACATAAAATTATATAGTACATTAATACATTTATGTATATCGTACATTAAATTACATTCCCCTAGCATATAAGCATGTAATATAAATCAATGAAATACGACATAAATTATATATTAAATGATAATTAAAATCAACATGAATATTAAACAGGTATAATTAAATTAATGTAAAAAAGACATATCTGCGTTATCTTACATACACCATATTGTCATAACCCTGCTTGTCCAAACGTCTATCCCCTTCCCCAATTAGTCGATTAATCTACCATCCTCCGTGAAATCAGCAACCCGCCCACTCGTGCTCCTCTTCTCGCTCCGAGCCCATTAAACTTGGGGGTAACTAACCTGAAACTTTACCAGGCATCTGGTCTTCGACTCACCATCGCCGTAAAGGCATGAAGGATCACCTCATAGTCTAGCTGGACTTTTCAATTCAAGCTTCTGGATCCACTAATACAATTACCGTCAATACTGAAGTTAATGGTTCTTAGACATATATAATTAATGTTTGTTAGACATATATTTTACTATTTTAACCTATCTACCCATCAAACCCCCCCTTCCCCCCACCTAAATATTTAGTATCCTTGACAAACCCCAAAAGCAAGGACCACAATTCAGGCTCTCACACATTCTAATAATTTATAAAACAAAACTTAAAATTCAGTATTGGGAGAATTTTTTTATACACTCCCCTCATATGCTTTTTACTAGTTGTCTTAAAATCACTTAACACTGGTGGTATATTATACATACAGCTTATGTAGCTTATCGATAAAGCAAAGGCCTATTCTTAGCCATACACTACACATCCGACACAACTACAGCATTCTCATCCGTAACACATATCTGCCGAGACGTAAACTACGGATGACTAATCCGATATATACACGCAAACGGAGCCTCAATATTCTTTATCTGCTTATTCCTGCACGTAGGACGAGGAATATACTACGGATCCTACACATTCAAAGAAACATGAAACATTGGAGTAGTGCTCCTATTTGCCGTAATAGCAACAGCATTCATAGGATATGTACTCCCATGAGGCCAAATATCATTCTGAGGGAGGAACCACCCTAGTAGAATGAATCTGAGGGGGATTCTCAGTAGACAAAGCAACACTAACCCGATTCTTCGCATTCCACTTCATCCTACCATTTATTATTACAGCCCTAGTAGTAGTCCACCTACTATTTTTACATGAAACAGGATCTAACAACCCATCAGGATTAAACTCCGACGCAGACAAAATCCCATTCCATCCCTACTACACCATCAAAGATATTCTAGGGATCCTCCTGCTATTAATAGTTCTCATAATTTTGGTTTTATTTTTCCCAGATATTCTCGGAGACCCTGATAATTACACTCCTGCAAATCCACTCAATACTCCCGCACACATTAAACCAGAATGATACTTCCTATTTGCCTACGCCATCCTACGCTCAATCCCCAACAAGCTAGGAGGAGTGATAGCCTTAGTACTATCAATTCTCATTCTAGCCCTCCTACCCCTCCTACAAACCTCAAAACAACGAGGATTAATATTCCGACCAATCTCACAAGTTCTTTTCTGAATTCTAGTAGCCAACCTATTTGTCCTCACATGAATCGGAGGACAACCTGTCGAATACCCATTCGTTATAATTGGACAGCTAGCCTCAATCAGCTATTTCACAATTATTATTATCCTAATACCAGTAGCCGGCATTATTGAAAACAACATACTAAAATTCACCCATTGCCCTGATAGTATAATTAATTACTTTGGGATTCATCACTATTTTATCTACCATTATTACACTATTTGTGCTTATACAACTAAAAATCTCCACAATTAATTTTCCACTTAGCCCCTCAATCAAATCTACTGAATTAGTAAAAACTGATAACCCTTGAGAAACAAAATGAACGAAAATCTATTCGCCATAGGATTGCGCTGTTATCCCTAGGGTAACTTGGTCCGTTGATCAAAAAAAATTGGGTCAATTGGATTTAGGTGCTTAGACTTGTGTGTCTTGGCTATAATCTTTCGGAGGTTTTTTTATTCTCCGAGGTCACCCCAACCGAAATTTAAACTTAAGTTTTTATGTGTTTAGTCCAGTAGGTGTATTGATTTAAAATGTTAAGTTATAAATTAAAGCTCCATAGGGTCTTCTCGTCTTATTTTTTTATTCCCGCCTCTTCACGGGAAGGTCAATTTCACTGACACTATAACTCATACACCCTACTAACCCTGGGCTTACTAGCAAACACCCTTACTATATACCAATGATGACGAGATATTGTGCGAGAAGGGACATACCAAGGCCACCACACACCAATTGTACAAAAGGGACTCCGCTATGGAATAATCCTATTTATCGTATCAGAAGTATTTTTCTTCGCAGGATTCTTCTGAGCCTTCTACCACTCTAGTCTAGCACCAACTCATGACTTAGGTGGATGCTGACCCCCTACAGGAATCACCCCTCTTAACCCTCTAGAGGTACCCCTACTCAACACATCAGTACTTCTAGCATCTGGAGTATCTATCACATGAGCTCACCACAGCTTAATAGAAGGGAAACGAAGCAATATAAACCAAGCCCTTCTTATTACAATTCTACTTGGAATCTATTTTACTATTCTTCAAGCCTCAGAATACTTTGAAACTCCATTCTCTATTTCTGACGGAGTTTATGGATCTACTTTTTTTATAGCAACAGGATTTCACGGCCTACATGTAATTATCGGAACTACATTTCTAATAGTGTGCCTCCTACGCCAACTTAAATACCACTTTACATCCAAACACCACTTTGGCTTCGAAGCCGCAGCATGATACTGACATTT
Pleuc_609.Drummond
GGACTAACCCCCACCATCAACACCCAAAGCTGATATTCTATTTAAACTACTTCTTGTACATAAAATTATATAGTACATTAATACATTTATGTATATCGTACATTAAATTACATTCCCCTAGCATATAAGCATGTAATATAAATCAATGAAATACGACATAAATCATATATCAAATGATAATTAAAATCAACATGAATATTAAACAAGTATAATTAGATTAATGTAAAAAAGACATATCTGCGTTATCTTACATACACCATATTGTCATAACCCTGCTCGTCCAAACGTCTATCCCCCTCCCCAATTAGTCGATTAATCTACCATCCTCCGTGAAATCAGCAACCCGCCCACTCGTGCTCCTCTTCTCGCTCCGGGCCCATTAAACTTGGGGGTAACTAACCTGAAACTTTACCAGGCATCTGGTCTTCGACTCACCATCGCCGTAAAGGCATGAAGGATCACCTCACAGTCTAGCTGGACTTTTCAATTCAAGCTTCTGGATCCACTAATACAATTACTGTCAATACTGAAGTTAATGATTCTCAGACATATATAATTAATGTTTGTTAGACATATATTTTACTATTTTAACCTATCTATCCATCAAACCCCCCCTTCCCCCCACCTAAATATTTAGTATCCTTGACAAACCCCAAAAGCAAGGACCACAATTCAGGCTCTCACACATTCTAATAATTTATAAAACAAAACTTAAAATTCAGTATTGGGAGAATTTTTTTATACACTCCCCTCATATGCTTTTTACTAGTTGTCTTAAAATCACTTAACACTGGTGGTATATTATACATACAGCTTATGTAGCTTATCGATAAAGCAAAGGCCTATTCTTAGCCATACACTACACATCCGACACAACTACAGCATTCTCATCCGTAACACATATCTGCCGAGACGTAAACTACGGATGACTAATCCGATATATACACGCAAACGGAGCCTCAGTATTCTTTATCTGCTTATTCCTGCACGTAGGACGAGGAATATACTACGGATCCTACACATTCAAAGAAACATGAAACATTGGAGTAGTGCTCCTATTTGCCGTAATAGCAACAGCATTCATAGGATATGTACTCCCATGAGGCCAAATATCATTCTGAGGGAGGAACCACCCTAGTAGAATGAATCTGAGGAGGATTCTCAGTAGACAAAGCAACACTAACCCGATTCTTCGCATTCCACTTCATCCTACCATTTATTATTACAGCCCTAGTAGTAGTCCACCTACTATTTTTACATGAAACAGGATCTAACAACCCATCAGGATTAAACTCCGACGCAGACAAAATCCCATTCCATCCCTACTACACCATCAAAGATATTCTAGGGATCCTCCTGCTATTAATAGTTCTCATAATTTTGGTTTTATTTTTCCCAGATATTCTCGGAGACCCTGATAATTACACTCCTGCAAATCCACTCAATACTCCCGCACACATTAAACCAGAATGATACTTCCTATTTGCCTACGCCATCCTACGCTCAATCCCCAACAAGCTAGGAGGAGTGATAGCCTTAGTACTATCAATTCTCATTCTAGCCCTCCTACCCCTCCTACAAACCTCAAAACAACGAGGATTAATATTCCGACCAATCTCACAAGTTCTTTTCTGAATTCTAGTAGCCAACCTATTTGTCCTCACATGAATCGGAGGACAACCTGTCGAATACCCATTCGTTATAATTGGACAGCTAGCCTCAATCAGCTATTTCACAATTATTATTATCCTAATACCAGTAGCCGGCATTATTGAAAACAACATACTAAAATTCACCCATTGCCCTGATAGTATAATTAATTACTTTGGGATTCATCACTATTTTATCTACCATTATTACACTATTTGTGCTTATACAACTAAAAATCTCCACAATTAACTTTCCACTTAACCCCTCAATCAAATCTACGGAATTAGTAAAAACTGATAACCCTTGAGAAACAAAATGAACGAAAATCTATTCGCCATAGGATTGCGCTGTTATCCCTAGGGTAACTTGGTCCGTTGATCAAAAAAAATTGGGTCAATTGGATTTAGGTGCTTAGACTTGTGTGTCTTGGCTATAATCTTTCGGAGGTTTTTTTATTCTCCGAGGTCACCCCAACCGAAATTTAAACTTAAGTTTTTATGTGTTTAGTCCAGTAGGTGTATTGATTTAAAATGTTAAGTTATAAATTAAAGCTCCATAGGGTCTTCTCGTCTTATTTTTTTATTCCCGCCTCTTCACGGGAAGGTCAATTTCACTGACACTATAACTCATACACCCTACTAACCCTGGGCTTACTAGCAAACACCCTTACTATATACCAATGATGACGAGATATTGTGCGAGAAGGGACCTACCAAGGCCACCACACACCAATTGTACAAAAGGGACTCCGCTATGGAATAATCCTATTTATCGTATCAGAAGTATTTTTCTTCGCAGGATTCTTCTGAGCCTTCTACCACTCTAGTCTAGCACCAACTCATGACTTAGGTGGATGTTGACCCCCTACAGGAATCACCCCTCTTAACCCTCTAGAGGTACCCCTACTCAACACATCAGTACTTCTAGCATCTGGAGTATCTATCACATGAGCTCACCACAGCTTAATAGAAGGGAAACGAAGCAATATAAACCAAGCCCTTCTTATTACAATCCTACTTGGAATCTATTTTACTATTCTTCAAGCCTCAGAATACTTTGAAACTCCATTCTCTATTTCTGACGGAGTTTATGGATCTACTTTTTTTATAGCAACAGGATTTCACGGCCTACATGTAATTATCGGAACTACATTTCTAATAGTGTGCCTCCTACGCCAACTTAAATACCACTTTACATCCAAACACCACTTTGGCTTCGAAGCCGCAGCATGATACTGACATTT
Pleuc_622.Lefevbre
GGACTAACCCCCACCATCAACACCCAAAGCTGATATTCTATTTAAACTACTTCTTGTACATAAAATTATATAGTACATTAATACATTTATGTATATCGTACATTAAATTACATTCCCCTAGCATATAAGCATGTAATATAAATCAATGAAATACGACATAAATTATATATTAAATGATAATTAAAATCAACATGAATATTAAACAAGTATAATTAAATTAATGTAAAAAAGACATATCTGCGTTATCTTACATACACCATATTGTCATAGCCCTGCTTGTCCAAACGTCTATCCCCTTCCCCAATTAGTCGATTAATCTACCATCCTCCGTGAAATCAGCAACCCGCCCACTCGTGCTCCTCTTCTCGCTCCGGGCCCATTAAACTTGGGGGTAACTAACCTGAAACTTTACCAGGCATCTGGTCTTCGACTCACCATCGCCGTAAAGGCATGAAGGATCACCTCATAGTCTAGCTGGACTTTTCAATTCAAGCTTCTGGATCCACTAATACAATTACTGTCAATACTGAAGTTAATGGTTCTTAGACATATATAATTAATGTTTGTTAGACATATATTTTACTATTTTAACCTATCTACCCATCAAACCCCCCCTTCCCCCCACCTAAATATTTAGTATCCTTGACAAACCCCAAAAGCAAGGACCACAATTCAGGCTCTCACACATTCTAATAATTTATAAAACAAAACTTAAAATTCAGTATTGGGAGAATTTTTTTATACACTCCCCTCATATGCTTTTTACTAGTTGTCTTAAAATCACTTAACACTGGTGGTATATTATACATACAGCTTATGTAGCTTATCGATAAAGCAAAGGCCTATTCTTAGCCATACACTACACATCCGACACAACTACAGCATTCTCATCCGTAACACATATCTGCCGAGACGTAAACTACGGATGACTAATCCGATATATACACGCAAACGGAGCCTCAATATTCTTTATCTGCTTATTCCTGCACGTAGGACGAGGAATATACTACGGATCCTACACATTCAAAGAAACATGAAACATTGGAGTAGTGCTCCTATTTGCCGTAATAGCAACAGCATTCATAGGATATGTACTCCCATGAGGCCAAATATCATTCTGAGGGAGGAACCACCCTAGTAGAATGAATCTGAGGGGGATTCTCAGTAGACAAAGCAACACTAACCCGATTCTTCGCATTCCACTTCATCCTACCATTTATTATTACAGCCCTAGTAGTAGTCCACCTACTATTTTTACATGAAACAGGATCTAACAACCCATCAGGATTAAACTCCGACGCAGACAAAATCCCATTCCATCCCTACTACACCATCAAAGATATTCTAGGGATCCTCCTGCTATTAATAGTTCTCATAATTTTGGTTTTATTTTTCCCAGATATTCTCGGAGACCCTGATAATTACACTCCTGCAAATCCACTCAATACTCCCGCACACATTAAACCAGAATGATACTTCCTATTTGCCTACGCCATCCTACGTTCAATCCCCAACAAGCTAGGAGGAGTGATAGCCTTAGTACTATCAATTCTCATTCTAGCCCTCCTACCCCTCCTACAAACCTCAAAACAACGAGGATTAATATTCCGACCAATCTCACAAGTTCTTTTCTGAATTCTAGTAGCCAACCTATTTGTCCTCACATGAATCGGAGGACAACCTGTCGAATATCCATTCGTTATAATTGGACAGCTAGCCTCAATCAGCTATTTCACAATTATTATCATCCTAATACCAGTAGCCGGCATCATTGAAAACAACATACTAAAATTCACCCATTGCCCTGATAGTATAATTAATTACTTTGGGATTCATCACTATTTTATCTACCATTATTACACTATTTGTGCTTATACAACTAAAAATCTCCACAATTAATTTTCCACTTAGCCCCTCAATCAAATCTACTGAATTAGTAAAAACTGATAACCCTTGAGAAACAAAATGAACGAAAATCTATTCGCCATAGGATTGCGCTGTTATCCCTAGGGTAACTTGGTCCGTTGATCAAAAAAAATTGGGTCAATTGGATTTAGGTGCTTAGACTTGTGTGTCTTGGCTATAATCTTTCGGAGGTTTTTTTATTCTCCGAGGTCACCCCAACCGAAATTTAAACTTAAGTTTTTATGTGTTTAGTCCAGTAGGTGTATTGATTTAAAATGTTAAGTTATAAATTAAAGCTCCATAGGGTCTTCTCGTCTTATTTTTTTATTCCCGCCTCTTCACGGGAAGGTCAATTTCACTGACACTATAACTCATACACCCTACTAACCCTGGGCTTACTAGCAAACACCCTTACTATATACCAATGATGACGAGATATTGTGCGAGAAGGGACCTACCAAGGCCACCACACACCAATTGTACAAAAGGGACTCCGCTATGGAATAATTCTATTTATCGTATCAGAAGTATTTTTCTTCGCAGGATTCTTCTGAGCCTTCTACCACTCTAGTCTAGCACCAACTCATGACTTAGGTGGATGCTGACCCCCTACAGGAATCACCCCTCTTAACCCTCTAGAGGTACCCCTACTCAACACATCAGTACTTCTAGCATCTGGAGTATCTATCACATGAGCTCACCACAGCTTAATAGAAGGGAAACGAAGCAATATAAACCAAGCCCTTCTTATTACAATCCTACTTGGAATCTATTTTACTATTCTTCAAGCCTCAGAATACTTTGAAACTCCATTCTCTATTTCTGACGGAGTTTATGGATCTACTTTTTTTATAGCAACAGGATTTCACGGCCTACATGTAATTATCGGAACTACATTTCTAATAGTGTGCCTCCTACGCCAACTTAAATACCACTTTACATCCAAACACCACTTTGGCTTCGAAGCCGCAGCATGATACTGACATTT
Pleuc_623.Lefevbre
GGACTAACCCCCACCATCAACACCCAAAGCTGATATTCTATTTAAACTACTTCTTGTACATAAAATTATATAGTACATTAATACATTTATGTATATCGTACATTAAATTACATTCCCCTAGCATATAAGCATGTAATATAAATCAATGAAATACGACATAAATTATATATTAAATGATAATTAAAATCAACATGAATATTAAACAGGTATAATTAAATTAATGTAAAAAAGACATATCTGCGTTATCTTACATACACCATATTGTCATAACCCTGCTTGTCCAAACGTCTATCCCCTTCCCCAATTAGTCGATTAATCTACCATCCTCCGTGAAATCAGCAACCCGCCCACTCGTGCTCCTCTTCTCGCTCCGAGCCCATTAAACTTGGGGGTAACTAACCTGAAACTTTACCAGGCATCTGGTCTTCGACTCACCATCGCCGTAAAGGCATGAAGGATCACCTCATAGTCTAGCTGGACTTTTCAATTCAAGCTTCTGGATCCACTAATACAATTACCGTCAATACTGAAGTTAATGGTTCTTAGACATATATAATTAATGTTTGTTAGACATATATTTTACTATTTTAACCTATCTACCCATCAAACCCCCCCTTCCCCCCACCTAAATATTTAGTATCCTTGACAAACCCCAAAAGCAAGGACCACAATTCAGGCTCTCACACATTCTAATAATTTATAAAACAAAACTTAAAATTCAGTATTGGGAGAATTTTTTTATACACTCCCCTCATATGCTTTTTACTAGTTGTCTTAAAATCACTTAACACTGGTGGTATATTATACATACAGCTTATGTAGCTTATCGATAAAGCAAAGGCCTATTCTTAGCCATACACTACACATCCGACACAACTACAGCATTCTCATCCGTAACACATATCTGCCGAGACGTAAACTACGGATGACTAATCCGATATATACACGCAAACGGAGCCTCAATATTCTTTATCTGCTTATTCCTGCACGTAGGACGAGGAATATACTACGGATCCTACACATTCAAAGAAACATGAAACATTGGAGTAGTGCTCCTATTTGCCGTAATAGCAACAGCATTCATAGGATATGTACTCCCATGAGGCCAAATATCATTCTGAGGGAGGAACCACCCTAGTAGAATGAATCTGAGGGGGATTCTCAGTAGACAAAGCAACACTAACCCGATTCTTCGCATTCCACTTCATCCTACCATTTATTATTACAGCCCTAGTAGTAGTCCACCTACTATTTTTACATGAAACAGGATCTAACAACCCATCAGGATTAAACTCCGACGCAGACAAAATCCCATTCCATCCCTACTACACCATCAAAGATATTCTAGGGATCCTCCTGCTATTAATAGTTCTCATAATTTTGGTTTTATTTTTCCCAGATATTCTCGGAGACCCTGATAATTACACTCCTGCAAATCCACTCAATACTCCCGCACACATTAAACCAGAATGATACTTCCTATTTGCCTACGCCATCCTACGCTCAATCCCCAACAAGCTAGGAGGAGTGATAGCCTTAGTACTATCAATTCTCATTCTAGCCCTCCTACCCCTCCTACAAACCTCAAAACAACGAGGATTAATATTCCGACCAATCTCACAAGTTCTTTTCTGAATTCTAGTAGCCAACCTATTTGTCCTCACATGAATCGGAGGACAACCTGTCGAATACCCATTCGTTATAATTGGACAGCTAGCCTCAATCAGCTATTTCACAATTATTATTATCCTAATACCAGTAGCCGGCATTATTGAAAACAACATACTAAAATTCACCCATTGCCCTGATAGTATAATTAATTACTTTGGGATTCATCACTATTTTATCTACCATTATTACACTATTTGTGCTTATACAACTAAAAATCTCCACAATTAATTTTCCACTTAGCCCCTCAATCAAATCTACTGAATTAGTAAAAACTGATAACCCTTGAGAAACAAAATGAACGAAAATCTATTCGCCAAAGGATTGCGCTGTTATCCCTAGGGTAACTTGGTCCGTTGATCAAAAAAAATTGGGTCAATTGGATTTAGGTGCTTAGACTTGTGTGTCTTGGCTATAATCTTTCGGAGGTTTTTTTATTCTCCGAGGTCACCCCAACCGAAATTTAAACTTAAGTTTTTATGTGTTTAGTCCAGTAGGTGTATTGATTTAAAATGTTAAGTTATAAATTAAAGCTCCATAGGGTCTTCTCGTCTTATTTTTTTATTCCCGCCTCTTCACGGGAAGGTCAATTTCACTGACACTATAACTCATACACCCTACTAACCCTGGGCTTACTAGCAAACACCCTTACTATATACCAATGATGACGAGATATTGTGCGAGAAGGGACATACCAAGGCCACCACACACCAATTGTACAAAAGGGACTCCGCTATGGAATAATCCTATTTATCGTATCAGAAGTATTTTTCTTCGCAGGATTCTTCTGAGCCTTCTACCACTCTAGTCTAGCACCAACTCATGACTTAGGTGGATGCTGACCCCCTACAGGAATCACCCCTCTTAACCCTCTAGAGGTACCCCTACTCAACACATCAGTACTTCTAGCATCTGGAGTATCTATCACATGAGCTCACCACAGCTTAATAGAAGGGAAACGAAGCAATATAAACCAAGCCCTTCTTATTACAATTCTACTTGGAATCTATTTTACTATTCTTCAAGCCTCAGAATACTTTGAAACTCCATTCTCTATTTCTGACGGAGTTTATGGATCTACTTTTTTTATAGCAACAGGATTTCACGGCCTACATGTAATTATCGGAACTACATTTCTAATAGTGTGCCTCCTACGCCAACTTAAATACCACTTTACATCCAAACACCACTTTGGCTTCGAAGCCGCAGCATGATACTGACATTT
Pleuc_625.St-Liboire
GGACTAACCCCCACCATCAACACCCAAAGCTGATATTCTATTTAAACTACTTCTTGTACATAAAATTATATAGTACATTAATACATTTATGTATATCGTACATTAAATTACATTCCCCTAGCATATAAGCATGTAATATAAATCAATGAAATACGACATAAATCATATATCAAATGATAATTAAAATCAACATGAATATTAAACAAGTATAATTAGATTAATGTAAAAAAGACATATCTGCGTTATCTTACATACACCATATTGTCATAACCCTGCTCGTCCAAACGTCTATCCCCCTCCCCAATTAGTCGATTAATCTACCATCCTCCGTGAAATCAGCAACCCGCCCACTCGTGCTCCTCTTCTCGCTCCGGGCCCATTAAACTTGGGGGTAACTAACCTGAAACTTTACCAGGCATCTGGTCTTCGACTCACCATCGCCGTAAAGGCATGAAGGATCACCTCACAGTCTAGCTGGACTTTTCAATTCAAGCTTCTGGATCCACTAATACAATTACTGTCAATACTGAAGTTAATGATTCTCAGACATATATAATTAATGTTTGTTAGACATATATTTTACTATTTTAACCTATCTATCCATCAAACCCCCCCTTCCCCCCACCTAAATATTTAGTATCCTTGACAAACCCCAAAAGCAAGGACCACAATTCAGGCTCTCACACATTCTAATAATTTATAAAACAAAACTTAAAATTCAGTATTGGGAGAATTTTTTTATACACTCCCCTCATATGCTTTTTACTAGTTGTCTTAAAATCACTTAACACTGGTGGTATATTATACATACAGCTTATGTAGCTTATCGATAAAGCAAAGGCCTATTCTTAGCCATACACTACACATCCGACACAACTACAGCATTCTCATCCGTAACACATATCTGCCGAGACGTAAACTACGGATGACTAATCCGATATATACACGCAAACGGAGCCTCAGTATTCTTTATCTGCTTATTCCTGCACGTAGGACGAGGAATATACTACGGATCCTACACATTCAAAGAAACATGAAACATTGGAGTAGTGCTCCTATTTGCCGTAATAGCAACAGCATTCATAGGATATGTACTCCCATGAGGCCAAATATCATTCTGAGGGAGGAACCACCCTAGTAGAATGAATCTGAGGAGGATTCTCAGTAGACAAAGCAACACTAACCCGATTCTTCGCATTCCACTTCATCCTACCATTTATTATTACAGCCCTAGTAGTAGTCCACCTACTATTTTTACATGAAACAGGATCTAACAACCCATCAGGATTAAACTCCGACGCAGACAAAATCCCATTCCATCCCTACTACACCATCAAAGATATTCTAGGGATCCTCCTGCTATTAATAGTTCTCATAATTTTGGTTTTATTTTTCCCAGATATTCTCGGAGACCCTGATAATTACACTCCTGCAAATCCACTCAATACTCCCGCACACATTAAACCAGAATGATACTTCCTATTTGCCTACGCCATCCTACGCTCAATCCCCAACAAGCTAGGAGGAGTGATAGCCTTAGTACTATCAATTCTCATTCTAGCCCTCCTACCCCTCCTACAAACCTCAAAACAACGAGGATTAATATTCCGACCAATCTCACAAGTTCTTTTCTGAATTCTAGTAGCCAACCTATTTGTCCTCACATGAATCGGAGGACAACCTGTCGAATACCCATTCGTTATAATTGGACAGCTAGCCTCAATCAGCTATTTCACAATTATTATTATCCTAATACCAGTAGCCGGCATTATTGAAAACAACATACTAAAATTCACCCATTGCCCTGATAGTATAATTAATTACTTTGGGATTCATCACTATTTTATCTACCATTATTACACTATTTGTGCTTATACAACTAAAAATCTCCACAATTAACTTTCCACTTAACCCCTCAATCAAATCTACTGAATTAGTAAAAACTGATAACCCTTGAGAAACAAAATGAACGAAAATCTATTCGCCATAGGATTGCGCTGTTATCCCTAGGGTAACTTGGTCCGTTGATCAAAAAAAATTGGGTCAATTGGATTTAGGTGCTTAGACTTGTGTGTCTTGGCTATAATCTTTCGGAGGTTTTTTTATTCTCCGAGGTCACCCCAACCGAAATTTAAACTTAAGTTTTTATGTGTTTAGTCCAGTAGGTGTATTGATTTAAAATGTTAAGTTATAAATTAAAGCTCCATAGGGTCTTCTCGTCTTATTTTTTTATTCCCGCCTCTTCACGGGAAGGTCAATTTCACTGACACTATAACTCATACACCCTACTAACCCTGGGCTTACTAGCAAACACCCTTACTATATACCAATGATGACGAGATATTGTGCGAGAAGGGACCTACCAAGGCCACCACACACCAATTGTACAAAAGGGACTCCGCTATGGAATAATCCTATTTATCGTATCAGAAGTATTTTTCTTCGCAGGATTCTTCTGAGCCTTCTACCACTCTAGTCTAGCACCAACTCATGACTTAGGTGGATGTTGACCCCCTACAGGAATCACCCCTCTTAACCCTCTAGAGGTACCCCTACTCAACACATCAGTACTTCTAGCATCTGGAGTATCTATCACATGAGCTCACCACAGCTTAATAGAAGGGAAACGAAGCAATATAAACCAAGCCCTTCTTATTACAATCCTACTTGGAATCTATTTTACTATTCTTCAAGCCTCAGAATACTTTGAAACTCCATTCTCTATTTCTGACGGAGTTTATGGATCTACTTTTTTTATAGCAACAGGATTTCACGGCCTACATGTAATTATCGGAACTACATTTCTAATAGTGTGCCTCCTACGCCAACTTAAATACCACTTTACATCCAAACACCACTTTGGCTTCGAAGCCGCAGCATGATACTGACATTT
Pleuc_627.St-Liboire
GGACTAACCCCCACCATCAACACCCAAAGCTGATATTCTATTTAAACTACTTCTTGTACATAAAATTATATAGTACATTAATACATTTATGTATATCGTACATTAAATTACATTCCCCTAGCATATAAGCATGTAATATAAATCAATGAAATACGACATAAATCATATATCAAATGATAATTAAAATCAACATGAATATTAAACAAGTATAATTAGATTAATGTAAAAAAGACATATCTGCGTTATCTTACATACACCATATTGTCATAACCCTGCTCGTCCAAACGTCTATCCCCCTCCCCAATTAGTCGATTAATCTACCATCCTCCGTGAAATCAGCAACCCGCCCACTCGTGCTCCTCTTCTCGCTCCGGGCCCATTAAACTTGGGGGTAACTAACCTGAAACTTTACCAGGCATCTGGTCTTCGACTCACCATCGCCGTAAAGGCATGAAGGATCACCTCACAGTCTAGCTGGACTTTTCAATTCAAGCTTCTGGATCCACTAATACAATTACTGTCAATACTGAAGTTAATGATTCTCAGACATATATAATTAATGTTTGTTAGACATATATTTTACTATTTTAACCTATCTATCCATCAAACCCCCCCTTCCCCCCACCTAAATATTTAGTATCCTTGACAAACCCCAAAAGCAAGGACCACAATTCAGGCTCTCACACATTCTAATAATTTATAAAACAAAACTTAAAATTCAGTATTGGGAGAATTTTTTTATACACTCCCCTCATATGCTTTTTACTAGTTGTCTTAAAATCACTTAACACTGGTGGTATATTATACATACAGCTTATGTAGCTTATCGATAAAGCAAAGGCCTATTCTTAGCCATACACTACACATCCGACACAACTACAGCATTCTCATCCGTAACACATATCTGCCGAGACGTAAACTACGGATGACTAATCCGATATATACACGCAAACGGAGCCTCAGTATTCTTTATCTGCTTATTCCTGCACGTAGGACGAGGAATATACTACGGATCCTACACATTCAAAGAAACATGAAACATTGGAGTAGTGCTCCTATTTGCCGTAATAGCAACAGCATTCATAGGATATGTACTCCCATGAGGCCAAATATCATTCTGAGGGAGGAACCACCCTAGTAGAATGAATCTGAGGAGGATTCTCAGTAGACAAAGCAACACTAACCCGATTCTTCGCATTCCACTTCATCCTACCATTTATTATTACAGCCCTAGTAGTAGTCCACCTACTATTTTTACATGAAACAGGATCTAACAACCCATCAGGATTAAACTCCGACGCAGACAAAATCCCATTCCATCCCTACTACACCATCAAAGATATTCTAGGGATCCTCCTGCTATTAATAGTTCTCATAATTTTGGTTTTATTTTTCCCAGATATTCTCGGAGACCCTGATAATTACACTCCTGCAAATCCACTCAATACTCCCGCACACATTAAACCAGAATGATACTTCCTATTTGCCTACGCCATCCTACGCTCAATCCCCAACAAGCTAGGAGGAGTGATAGCCTTAGTACTATCAATTCTCATTCTAGCCCTCCTACCCCTCCTACAAACCTCAAAACAACGAGGATTAATATTCCGACCAATCTCACAAGTTCTTTTCTGAATTCTAGTAGCCAACCTATTTGTCCTCACATGAATCGGAGGACAACCTGTCGAATACCCATTCGTTATAATTGGACAGCTAGCCTCAATCAGCTATTTCACAATTATTATTATCCTAATACCAGTAGCCGGCATTATTGAAAACAACATACTAAAATTCACCCATTGCCCTGATAGTATAATTAATTACTTTGGGATTCATCACTATTTTATCTACCATTATTACACTATTTGTGCTTATACAACTAAAAATCTCCACAATTAACTTTCCACTTAACCCCTCAATCAAATCTACTGAATTAGTAAAAACTGATAACCCTTGAGAAACAAAATGAACGAAAATCTATTCGCCAAAGGATTGCGCTGTTATCCCTAGGGTAACTTGGTCCGTTGATCAAAAAAAATTGGGTCAATTGGATTTAGGTGCTTAGACTTGTGTGTCTTGGCTATAATCTTTCGGAGGTTTTTTTATTCTCCGAGGTCACCCCAACCGAAATTTAAACTTAAGTTTTTATGTGTTTAGTCCAGTAGGTGTATTGATTTAAAATGTTAAGTTATAAATTAAAGCTCCATAGGGTCTTCTCGTCTTATTTTTTTATTCCCGCCTCTTCACGGGAAGGTCAATTTCACTGACACTATAACTCATACACCCTACTAACCCTGGGCTTACTAGCAAACACCCTTACTATATACCAATGATGACGAGATATTGTGCGAGAAGGGACCTACCAAGGCCACCACACACCAATTGTACAAAAGGGACTCCGCTATGGAATAATCCTATTTATCGTATCAGAAGTATTTTTCTTCGCAGGATTCTTCTGAGCCTTCTACCACTCTAGTCTAGCACCAACTCATGACTTAGGTGGATGTTGACCCCCTACAGGAATCACCCCTCTTAACCCTCTAGAGGTACCCCTACTCAACACATCAGTACTTCTAGCATCTGGAGTATCTATCACATGAGCTCACCACAGCTTAATAGAAGGGAAACGAAGCAATATAAACCAAGCCCTTCTTATTACAATCCTACTTGGAATCTATTTTACTATTCTTCAAGCCTCAGAATACTTTGAAACTCCATTCTCTATTTCTGACGGAGTTTATGGATCTACTTTTTTTATAGCAACAGGATTTCACGGCCTACATGTAATTATCGGAACTACATTTCTAATAGTGTGCCTCCTACGCCAACTTAAATACCACTTTACATCCAAACACCACTTTGGCTTCGAAGCCGCAGCATGATACTGACATTT
Pleuc_628.St-Liboire
GGACTAACCCCCACCATCAACACCCAAAGCTGATATTCTATTTAAACTACTTCTTGTACATAAAATTATATAGTACATTAATACATTTATGTATATCGTACATTAAATTACATTCCCCTAGCATATAAGCATGTAATATAAATCAATGAAATACGACATAAATTATATATTAAATGATAATTAAAATCAACATGAATATTAAACAAGTATAATTAAATTAATGTAAAAAAGACATATCTGCGTTATCTTACATACACCATATTGTCATAGCCCTGCTTGTCCAAACGTCTATCCCCTTCCCCAATTAGTCGATTAATCTACCATCCTCCGTGAAATCAGCAACCCGCCCACTCGTGCTCCTCTTCTCGCTCCGGGCCCATTAAACTTGGGGGTAACTAACCTGAAACTTTACCAGGCATCTGGTCTTCGACTCACCATCGCCGTAAAGGCATGAAGGATCACCTCATAGTCTAGCTGGACTTTTCAATTCAAGCTTCTGGATCCACTAATACAATTACTGTCAATACTGAAGTTAATGGTTCTTAGACATATATAATTAATGTTTGTTAGACATATATTTTACTATTTTAACCTATCTACCCATCAAACCCCCCCTTCCCCCCACCTAAATATTTAGTATCCTTGACAAACCCCAAAAGCAAGGACCACAATTCAGGCTCTCACACATTCTAATAATTTATAAAACAAAACTTAAAATTCAGTATTGGGAGAATTTTTTTATACACTCCCCTCATATGCTTTTTACTAGTTGTCTTAAAATCACTTAACACTGGTGGTATATTATACATACAGCTTATGTAGCTTATCGATAAAGCAAAGGCCTATTCTTAGCCATACACTACACATCCGACACAACTACAGCATTCTCATCCGTAACACATATCTGCCGAGACGTAAACTACGGATGACTAATCCGATATATACACGCAAACGGAGCCTCAATATTCTTTATCTGCTTATTCCTGCACGTAGGACGAGGAATATACTACGGATCCTACACATTCAAAGAAACATGAAACATTGGAGTAGTGCTCCTATTTGCCGTAATAGCAACAGCATTCATAGGATATGTACTCCCATGAGGCCAAATATCATTCTGAGGGAGGAACCACCCTAGTAGAATGAATCTGAGGGGGATTCTCAGTAGACAAAGCAACACTAACCCGATTCTTCGCATTCCACTTCATCCTACCATTTATTATTACAGCCCTAGTAGTAGTCCACCTACTATTTTTACATGAAACAGGATCTAACAACCCATCAGGATTAAACTCCGACGCAGACAAAATCCCATTCCATCCCTACTACACCATCAAAGATATTCTAGGGATCCTCCTGCTATTAATAGTTCTCATAATTTTGGTTTTATTTTTCCCAGATATTCTCGGAGACCCTGATAATTACACTCCTGCAAATCCACTCAATACTCCCGCACACATTAAACCAGAATGATACTTCCTATTTGCCTACGCCATCCTACGTTCAATCCCCAACAAGCTAGGAGGAGTGATAGCCTTAGTACTATCAATTCTCATTCTAGCCCTCCTACCCCTCCTACAAACCTCAAAACAACGAGGATTAATATTCCGACCAATCTCACAAGTTCTTTTCTGAATTCTAGTAGCCAACCTATTTGTCCTCACATGAATCGGAGGACAACCTGTCGAATATCCATTCGTTATAATTGGACAGCTAGCCTCAATCAGCTATTTCACAATTATTATCATCCTAATACCAGTAGCCGGCATCATTGAAAACAACATACTAAAATTCACCCATTGCCCTGATAGTATAATTAATTACTTTGGGATTCATCACTATTTTATCTACCATTATTACACTATTTGTGCTTATACAACTAAAAATCTCCACAATTAATTTTCCACTTAGCCCCTCAATCAAATCTACTGAATTAGTAAAAACTGATAACCCTTGAGAAACAAAATGAACGAAAATCTATTCGCCAAAGGATTGCGCTGTTATCCCTAGGGTAACTTGGTCCGTTGATCAAAAAAAATTGGGTCAATTGGATTTAGGTGCTTAGACTTGTGTGTCTTGGCTATAATCTTTCGGAGGTTTTTTTATTCTCCGAGGTCACCCCAACCGAAATTTAAACTTAAGTTTTTATGTGTTTAGTCCAGTAGGTGTATTGATTTAAAATGTTAAGTTATAAATTAAAGCTCCATAGGGTCTTCTCGTCTTATTTTTTTATTCCCGCCTCTTCACGGGAAGGTCAATTTCACTGACACTATAACTCATACACCCTACTAACCCTGGGCTTACTAGCAAACACCCTTACTATATACCAATGATGACGAGATATTGTGCGAGAAGGGACCTACCAAGGCCACCACACACCAATTGTACAAAAGGGACTCCGCTATGGAATAATTCTATTTATCGTATCAGAAGTATTTTTCTTCGCAGGATTCTTCTGAGCCTTCTACCACTCTAGTCTAGCACCAACTCATGACTTAGGTGGATGCTGACCCCCTACAGGAATCACCCCTCTTAACCCTCTAGAGGTACCCCTACTCAACACATCAGTACTTCTAGCATCTGGAGTATCTATCACATGAGCTCACCACAGCTTAATAGAAGGGAAACGAAGCAATATAAACCAAGCCCTTCTTATTACAATCCTACTTGGAATCTATTTTACTATTCTTCAAGCCTCAGAATACTTTGAAACTCCATTCTCTATTTCTGACGGAGTTTATGGATCTACTTTTTTTATAGCAACAGGATTTCACGGCCTACATGTAATTATCGGAACTACATTTCTAATAGTGTGCCTCCTACGCCAACTTAAATACCACTTTACATCCAAACACCACTTTGGCTTCGAAGCCGCAGCATGATACTGACATTT
Pleuc_631.St-Liboire
GGACTAACCCCCACCATCAACACCCAAAGCTGATATTCTATTTAAACTACTTCTTGTACATAAAATTATATAGTACATTAATACATTTATGTATATCGTACATTAAATTACATTCCCCTAGCATATAAGCATGTAATATAAATCAATGAAATACGACATAAGTTATATATTAAATGATAATTAAAATCAACATGAATATTAAACAAGTATAATTAGATTAATGTAAAAAAGACATATCTGCGTTATCTTACATACACCATACTGTCATAGCCCTGCTTGTCCAAACGTCTATCCCCTTCCCCAATTAGTCGATTAATCTACCATCCTCCGTGAAATCAGCAACCCGCCCACTCGTGCTCCTCTTCTCGCTCCGAGCCCATTAAACTTGGGGGTAACTAACCTGAAACTTTACCAGGCATCTGGTCTTCGACTCACCATCGCCGTAAAGGCATGAAGGATCACCTCATAGTCTAGCTGGACTTTTCAATTCAAGCTTCTGGATCCACTAATACAATTACTGTCAATACTAAAGTTAATGATTCTTAGACATATATAATTAATGTTTGTTAGACATATATTTTACTATTTTAACTTATCTACCCATCAAACCCCCCCTTCCCCCCACCTAAATATTTAGTATCCTTGACAAACCCCAAAAGCAAGGACCACAATTCAGGCTCTCACACATTCTAATAATTTATAAAACAAAACTTAAAATTCAGTATTGGGAGAATTTTTTTATACACTCCCCTCATATGCTTTTTACTAGTTGTCTTAAAATCACTTAACACTGGTGGTATATTATACATACAGCTTATGTAGCTTATCGATAAAGCAAAGGCCTATTCTTAGCCATACACTACACATCCGACACAACTACAGCATTCTCATCCGTAACACATATCTGCCGAGACGTAAACTACGGATGACTAATCCGATATATACACGCAAACGGAGCCTCAATATTCTTTATCTGCTTATTCCTGCACGTAGGACGAGGAATATACTACGGATCCTACACATTCAAAGAAACATGAAACATTGGAGTAGTGCTCCTATTTGCCGTAATAGCAACAGCATTCATAGGATATGTACTCCCATGAGGCCAAATATCATTCTGAGGGAGGAACCACCCTAGTAGAATGAATCTGAGGGGGATTCTCAGTAGACAAAGCAACACTAACCCGATTCTTCGCATTCCACTTCATCCTACCATTTATTATTACAGCCCTAGTAGTAGTCCACCTACTATTTTTACATGAAACAGGATCTAACAACCCATCAGGATTAAACTCCGACGCAGACAAAATCCCATTCCATCCCTACTACACCATCAAAGATATTCTAGGGATCCTCCTGCTATTAATAGTTCTCATAATTTTGGTTTTATTTTTCCCAGATATTCTCGGAGACCCTGATAATTACACTCCTGCAAATCCACTCAATACTCCCGCACACATTAAACCAGAATGATACTTCCTATTTGCCTACGCCATCCTACGCTCAATCCCCAACAAGCTAGGAGGAGTGATAGCCTTAGTACTATCAATTCTCATTCTAGCCCTCCTACCCCTCCTACAAACCTCAAAACAACGAGGATTAATATTCCGACCAATCTCACAAGTTCTTTTCTGAATTCTAGTAGCCAACCTATTTGTCCTCACATGAATCGGAGGACAACCTGTCGAATACCCATTCGTTATAATTGGACAGCTAGCCTCAATCAGCTATTTCACAATTATTATTATCCTAATACCAGTAGCCGGCATTATTGAAAACAACATACTAAAATTCACCCATTGCCCTGATAGTATAATTAATTACTTTGGGATTCATCACTATTTTATCTACCATTATTACACTATTTGTGCTTATACAACTAAAAATCTCCACAATTAATTTTCCACTTAGCCCCTCAATCAAATCTACTGAATTAGTAAAAACTGATAACCCTTGAGAAACAAAATGAACGAAAATCTATTCGCCATAGGATTGCGCTGTTATCCCTAGGGTAACTTGGTCCGTTGATCAAAAAAAATTGGGTCAATTGGATTTAGGTGCTTAGACTTGTGTGTCTTGGCTATAATCTTTCGGAGGTTTTTTTATTCTCCGAGGTCACCCCAACCGAAATTTAAACTTAAGTTTTTATGTGTTTAGTCCAGTAGGTGTATTGATTTAAAATGTTAAGTTATAAATTAAAGCTCCATAGGGTCTTCTCGTCTTATTTTTTTATTCCCGCCTCTTCACGGGAAGGTCAATTTCACTGACACTATAACTCATACACCCTACTAACCCTGGGCTTACTAGCAAACACCCTTACTATATACCAATGATGACGAGATATTGTGCGAGAAGGGACCTACCAAGGCCACCACACACCAATTGTACAAAAGGGACTCCGCTATGGAATAATCCTATTTATCGTATCAGAAGTATTTTTCTTCGCAGGATTCTTCTGAGCCTTCTACCACTCTAGTCTAGCACCAACTCATGACTTAGGTGGATGCTGACCCCCTACAGGAATCACCCCTCTTAACCCTCTAGAGGTACCCCTACTCAACACATCAGTACTTCTAGCATCTGGAGTATCTATCACATGAGCTCACCACAGCTTAATAGAAGGAAAACGAAGCAATATAAACCAAGCCCTTCTTATTACAATCCTACTTGGAATCTATTTTACTATTCTTCAAGCCTCAGAATACTTTGAAACTCCATTCTCTATTTCTGACGGAGTTTATGGATCTACTTTTTTTATAGCAACAGGATTTCACGGCCTACATGTAATTATCGGAACTACATTTCTAATAGTGTGCCTCCTACGCCAACTTAAATACCACTTTACATCCAAACACCACTTTGGCTTCGAAGCCGCAGCATGATACTGACATTT
Pleuc_633.St-Liboire
GGACTAACCCCCACCATCAACACCCAAAGCTGATATTCTATTTAAACTACTTCTTGTACATAAAATTATATAGTACATTAATACATTTATGTATATCGTACATTAAATTACATTCCCCTAGCATATAAGCATGTAATATAAATCAATGAAATACGACATAAATCATATATCAAATGATAATTAAAATCAACATGAATATTAAACAAGTATAATTAGATTAATGTAAAAAAGACATATCTGCGTTATCTTACATACACCATATTGTCATAACCCTGCTCGTCCAAACGTCTATCCCCCTCCCCAATTAGTCGATTAATCTACCATCCTCCGTGAAATCAGCAACCCGCCCACTCGTGCTCCTCTTCTCGCTCCGGGCCCATTAAACTTGGGGGTAACTAACCTGAAACTTTACCAGGCATCTGGTCTTCGACTCACCATCGCCGTAAAGGCATGAAGGATCACCTCACAGTCTAGCTGGACTTTTCAATTCAAGCTTCTGGATCCACTAATACAATTACTGTCAATACTGAAGTTAATGATTCTCAGACATATATAATTAATGTTTGTTAGACATATATTTTACTATTTTAACCTATCTATCCATCAAACCCCCCCTTCCCCCCACCTAAATATTTAGTATCCTTGACAAACCCCAAAAGCAAGGACCACAATTCAGGCTCTCACACATTCTAATAATTTATAAAACAAAACTTAAAATTCAGTATTGGGAGAATTTTTTTATACACTCCCCTCATATGCTTTTTACTAGTTGTCTTAAAATCACTTAACACTGGTGGTATATTATACATACAGCTTATGTAGCTTATCGATAAAGCAAAGGCCTATTCTTAGCCATACACTACACATCCGACACAACTACAGCATTCTCATCCGTAACACATATCTGCCGAGACGTAAACTACGGATGACTAATCCGATATATACACGCAAACGGAGCCTCAGTATTCTTTATCTGCTTATTCCTGCACGTAGGACGAGGAATATACTACGGATCCTACACATTCAAAGAAACATGAAACATTGGAGTAGTGCTCCTATTTGCCGTAATAGCAACAGCATTCATAGGATATGTACTCCCATGAGGCCAAATATCATTCTGAGGGAGGAACCACCCTAGTAGAATGAATCTGAGGAGGATTCTCAGTAGACAAAGCAACACTAACCCGATTCTTCGCATTCCACTTCATCCTACCATTTATTATTACAGCCCTAGTAGTAGTCCACCTACTATTTTTACATGAAACAGGATCTAACAACCCATCAGGATTAAACTCCGACGCAGACAAAATCCCATTCCATCCCTACTACACCATCAAAGATATTCTAGGGATCCTCCTGCTATTAATAGTTCTCATAATTTTGGTTTTATTTTTCCCAGATATTCTCGGAGACCCTGATAATTACACTCCTGCAAATCCACTCAATACTCCCGCACACATTAAACCAGAATGATACTTCCTATTTGCCTACGCCATCCTACGCTCAATCCCCAACAAGCTAGGAGGAGTGATAGCCTTAGTACTATCAATTCTCATTCTAGCCCTCCTACCCCTCCTACAAACCTCAAAACAACGAGGATTAATATTCCGACCAATCTCACAAGTTCTTTTCTGAATTCTAGTAGCCAACCTATTTGTCCTCACATGAATCGGAGGACAACCTGTCGAATACCCATTCGTTATAATTGGACAGCTAGCCTCAATCAGCTATTTCACAATTATTATTATCCTAATACCAGTAGCCGGCATTATTGAAAACAACATACTAAAATTCACCCATTGCCCTGATAGTATAATTAATTACTTTGGGATTCATCACTATTTTATCTACCATTATTACACTATTTGTGCTTATACAACTAAAAATCTCCACAATTAACTTTCCACTTAACCCCTCAATCAAATCTACTGAATTAGTAAAAACTGATAACCCTTGAGAAACAAAATGAACGAAAATCTATTCGCCATAGGATTGCGCTGTTATCCCTAGGGTAACTTGGTCCGTTGATCAAAAAAAATTGGGTCAATTGGATTTAGGTGCTTAGACTTGTGTGTCTTGGCTATAATCTTTCGGAGGTTTTTTTATTCTCCGAGGTCACCCCAACCGAAATTTAAACTTAAGTTTTTATGTGTTTAGTCCAGTAGGTGTATTGATTTAAAATGTTAAGTTATAAATTAAAGCTCCATAGGGTCTTCTCGTCTTATTTTTTTATTCCCGCCTCTTCACGGGAAGGTCAATTTCACTGACACTATAACTCATACACCCTACTAACCCTGGGCTTACTAGCAAACACCCTTACTATATACCAATGATGACGAGATATTGTGCGAGAAGGGACCTACCAAGGCCACCACACACCAATTGTACAAAAGGGACTCCGCTATGGAATAATCCTATTTATCGTATCAGAAGTATTTTTCTTCGCAGGATTCTTCTGAGCCTTCTACCACTCTAGTCTAGCACCAACTCATGACTTAGGTGGATGTTGACCCCCTACAGGAATCACCCCTCTTAACCCTCTAGAGGTACCCCTACTCAACACATCAGTACTTCTAGCATCTGGAGTATCTATCACATGAGCTCACCACAGCTTAATAGAAGGGAAACGAAGCAATATAAACCAAGCCCTTCTTATTACAATCCTACTTGGAATCTATTTTACTATTCTTCAAGCCTCAGAATACTTTGAAACTCCATTCTCTATTTCTGACGGAGTTTATGGATCTACTTTTTTTATAGCAACAGGATTTCACGGCCTACATGTAATTATCGGAACTACATTTCTAATAGTGTGCCTCCTACGCCAACTTAAATACCACTTTACATCCAAACACCACTTTGGCTTCGAAGCCGCAGCATGATACTGACATTT
Pleuc_634.St-Liboire
GGACTAACCCCCACCATCAACACCCAAAGCTGATATTCTATTTAAACTACTTCTTGTACATAAAATTATATAGTACATTAATACATCTATGTATATCGTACATTAAATTATATTCCCCTAGCATATAAGCATGTAATATAAATCAATGAAATATGATATAACTTATATATCAAATGATAATTAAAATCAACATGAATATTAAACAAGTATAACTAAATTAATGTAAAAAGGACATATCTGCGTTATCTTACATACACCATATTGTCATAATCCTGCTCGTCCAAATGTCTATCCCCTTCCCCAATTGGTCGATTAATCTACCATCCTCCGTGAAACCAGCAACCCGCCCACTCGTGCTCCTCTTCTCGCTCCGGGCCCATTAAACTTGGGGGTAACTAACTTGAAACTTTATCAGGCATCTGGTCTTCGACTCACCATCGCCGTAAAGGCATGAAGGATCACCTTACAGTCTAGCTGGACTTTTCAATTCAAGCTTCTGGATCCACTAATACAATTACCGTCAATACTGAAGTTAATGATTCTTAGACATATATAATTAATGTTTGTTAGACATATATTTTACTGTTTTAACTTAATTATCCATCAAACCCCCCCTTCCCCCCACCTAAACATTTAGTATCCTTGACAAACCCCAAAAGCAAGGACCACAATTCAGGCTCTCACGCATTCTAATAATTTATAAAACAAAACTTAAAATTCAGTATTGGGAGAATTTTTTTATACACTCCCCTCATATGCTTTTTACTAGTTGTCTTAAAATCACTTAACACTGGTGGTATATTATACATACAGCTTATGTAGCTTATCGATAAAGCAAAGGCCTATTCTTAGCCATACACTACACATCCGACACAACTACAGCATTCTCATCCGTAACACATATCTGCCGAGACGTAAACTACGGATGACTAATCCGATATATACACGCAAACGGGGCCTCAATATTCTTTATCTGCTTATTCCTACACGTAGGACGAGGAATATACTACGGATCCTACACATTCAAAGAAACATGAAACATTGGAGTAGTGCTCCTATTTGCCGTAATAGCAACAGCATTCATAGGATATGTACTCCCATGAGGCCAAATATCATTCTGAGGGAGGAACCACCCTAGTAGAATGAATCTGAGGGGGATTTTCAGTAGACAAAGCAACACTAACCCGATTCTTCGCATTCCACTTCATCCTACCATTTATTATTACAGCCCTAGTAGTAGTCCACCTACTATTTTTACATGAAACAGGATCTAACAACCCATCAGGACTAAACTCCGACGCAGACAAAATCCCATTCCATCCCTACTACACCATCAAAGATATTCTAGGGATCCTCCTGCTATTAATAGTTCTCATAATTTTGGTTTTATTTTTCCCAGATATTCTCGGAGACCCTGATAATTACACTCCTGCAAATCCACTCAATACTCCCGCACACATTAAACCAGAATGATACTTCCTATTTGCCTACGCCATCCTACGCTCAATCCCCAACAAGCTAGGAGGAGTAATAGCCCTAGTACTATCAATTCTTATTCTAGCCCTCCTACCTCTCCTACAAACCTCAAAACAACGAGGGTTAATATTCCGACCAATCTCACAAGTTCTTTTCTGAATTCTAGTAGCCAACCTATTTGTCCTCACATGAATCGGAGGACAACCTGTCGAATACCCATTCGTTATAATTGGACAGCTAGCCTCAATCAGCTATTTCACAATTATCATTATCCTAATACCAGTAGCCGGCATTATTGAAAACAACATACTAAAATTCACCCATTGCCCTGATAGTATAATTAATTACTTTGGGATTCATCACTATTTTATCTACCATTATTACACTATTTGTGCTTATACAACTAAAAATCTCCACAATTAATTTTCCACTTAGCCCCTCAATCAAATCTACTGAATTAGTAAAAACTGATAACCCTTGAGAAACAAAATGAACGAAAATCTATTCGCCATAGGATTGCGCTGTTATCCCTAGGGTAACTTGGTCCGTTGATCAAAAAAAATTGGGTCAATTGGATTTAGGTGCTTAGACTTGTGTGTCTTGGCTATAATCTTTCGGAGGTTTTTTTATTCTCCGAGGTCACCCCAACCGAAATTTAAACTTAAGTTTTTATGTGTTTAGTCCAGTAGGTCTGTTGATTTAAAATGTTAAGTTATAAATTAAAGCTCCATAGGGTCTTCTCGTCTTATTTTTTTATTCCCGCCTCTTCACGGGAAGGTCAATTTCACTGACACTATAACTCATACACCCTACTAACCCTGGGCTTACTAGCAAATACCCTTACTATATACCAATGATGACGAGATATTGTGCGAGAAGGGACCTACCAAGGCCACCACACACCAATTGTACAAAAGGGACTCCGCTATGGAATAATCCTATTTATCGTATCAGAAGTATTTTTCTTCGCAGGATTCTTCTGAGCCTTCTACCACTCTAGTCTAGCACCAACTCATGACTTAGGTGGATGTTGACCCCCTACAGGAATCACCCCTCTTAACCCTCTAGAAGTACCCCTACTTAACACATCAGTACTTCTAGCATCTGGAGTATCTATCACATGAGCTCACCACAGCTTAATAGAAGGAAAACGAAGCAATATAAACCAAGCCCTTCTTATTACAATCCTACTTGGAATCTATTTTACTATTCTTCAAGCCTCAGAATACTTTGAAACCCCATTCTCTATTTCCGATGGAGTTTATGGATCTACTTTTTTTATAGCAACAGGATTTCACGGCCTACATGTAATTATCGGAACCACATTTCTAATAGTATGCCTCCTACGCCAACTTAAATACCACTTTACATCCAAACACCACTTTGGCTTCGAAGCCGCAGCATGATACTGACATTT
Pleuc_635.St-Liboire
GGACTAACCCCCACCATCAACACCCAAAGCTGATATTCTATTTAAACTACTTCTTGTACATAAAATTATATAGTACATTAATACATTTATGTATATCGTACATTAAATTACATTCCCCTAGCATATAAGCATGTAATATAAATCAATGAAATACGACATAAATCATATATCAAATGATAATTAAAATCAACATGAATATTAAACAAGTATAATTAGATTAATGTAAAAAAGACATATCTGCGTTATCTTACATACACCATATTGTCATAACCCTGCTCGTCCAAACGTCTATCCCCCTCCCCAATTAGTCGATTAATCTACCATCCTCCGTGAAATCAGCAACCCGCCCACTCGTGCTCCTCTTCTCGCTCCGGGCCCATTAAACTTGGGGGTAACTAACCTGAAACTTTACCAGGCATCTGGTCTTCGACTCACCATCGCCGTAAAGGCATGAAGGATCACCTCACAGTCTAGCTGGACTTTTCAATTCAAGCTTCTGGATCCACTAATACAATTACTGTCAATACTGAAGTTAATGATTCTCAGACATATATAATTAATGTTTGTTAGACATATATTTTACTATTTTAACCTATCTATCCATCAAACCCCCCCTTCCCCCCACCTAAATATTTAGTATCCTTGACAAACCCCAAAAGCAAGGACCACAATTCAGGCTCTCACACATTCTAATAATTTATAAAACAAAACTTAAAATTCAGTATTGGGAGAATTTTTTTATACACTCCCCTCATATGCTTTTTACTAGTTGTCTTAAAATCACTTAACACTGGTGGTATATTATACATACAGCTTATGTAGCTTATCGATAAAGCAAAGGCCTATTCTTAGCCATACACTACACATCCGACACAACTACAGCATTCTCATCCGTAACACATATCTGCCGAGACGTAAACTACGGATGACTAATCCGATATATACACGCAAACGGAGCCTCAGTATTCTTTATCTGCTTATTCCTGCACGTAGGACGAGGAATATACTACGGATCCTACACATTCAAAGAAACATGAAACATTGGAGTAGTGCTCCTATTTGCCGTAATAGCAACAGCATTCATAGGATATGTACTCCCATGAGGCCAAATATCATTCTGAGGGAGGAACCACCCTAGTAGAATGAATCTGAGGAGGATTCTCAGTAGACAAAGCAACACTAACCCGATTCTTCGCATTCCACTTCATCCTACCATTTATTATTACAGCCCTAGTAGTAGTCCACCTACTATTTTTACATGAAACAGGATCTAACAACCCATCAGGATTAAACTCCGACGCAGACAAAATCCCATTCCATCCCTACTACACCATCAAAGATATTCTAGGGATCCTCCTGCTATTAATAGTTCTCATAATTTTGGTTTTATTTTTCCCAGATATTCTCGGAGACCCTGATAATTACACTCCTGCAAATCCACTCAATACTCCCGCACACATTAAACCAGAATGATACTTCCTATTTGCCTACGCCATCCTACGCTCAATCCCCAACAAGCTAGGAGGAGTGATAGCCTTAGTACTATCAATTCTCATTCTAGCCCTCCTACCCCTCCTACAAACCTCAAAACAACGAGGATTAATATTCCGACCAATCTCACAAGTTCTTTTCTGAATTCTAGTAGCCAACCTATTTGTCCTCACATGAATCGGAGGACAACCTGTCGAATACCCATTCGTTATAATTGGACAGCTAGCCTCAATCAGCTATTTCACAATTATTATTATCCTAATACCAGTAGCCGGCATTATTGAAAACAACATACTAAAATTCACCCATTGCCCTGATAGTATAATTAATTACTTTGGGATTCATCACTATTTTATCTACCATTATTACACTATTTGTGCTTATACAACTAAAAATCTCCACAATTAACTTTCCACTTAACCCCTCAATCAAATCTACTGAATTAGTAAAAACTGATAACCCTTGAGAAACAAAATGAACGAAAATCTATTCGCCAAAGGATTGCGCTGTTATCCCTAGGGTAACTTGGTCCGTTGATCAAAAAAAATTGGGTCAATTGGATTTAGGTGCTTAGACTTGTGTGTCTTGGCTATAATCTTTCGGAGGTTTTTTTATTCTCCGAGGTCACCCCAACCGAAATTTAAACTTAAGTTTTTATGTGTTTAGTCCAGTAGGTGTATTGATTTAAAATGTTAAGTTATAAATTAAAGCTCCATAGGGTCTTCTCGTCTTATTTTTTTATTCCCGCCTCTTCACGGGAAGGTCAATTTCACTGACACTATAACTCATACACCCTACTAACCCTGGGCTTACTAGCAAACACCCTTACTATATACCAATGATGACGAGATATTGTGCGAGAAGGGACCTACCAAGGCCACCACACACCAATTGTACAAAAGGGACTCCGCTATGGAATAATCCTATTTATCGTATCAGAAGTATTTTTCTTCGCAGGATTCTTCTGAGCCTTCTACCACTCTAGTCTAGCACCAACTCATGACTTAGGTGGATGTTGACCCCCTACAGGAATCACCCCTCTTAACCCTCTAGAGGTACCCCTACTCAACACATCAGTACTTCTAGCATCTGGAGTATCTATCACATGAGCTCACCACAGCTTAATAGAAGGGAAACGAAGCAATATAAACCAAGCCCTTCTTATTACAATCCTACTTGGAATCTATTTTACTATTCTTCAAGCCTCAGAATACTTTGAAACTCCATTCTCTATTTCTGACGGAGTTTATGGATCTACTTTTTTTATAGCAACAGGATTTCACGGCCTACATGTAATTATCGGAACTACATTTCTAATAGTGTGCCTCCTACGCCAACTTAAATACCACTTTACATCCAAACACCACTTTGGCTTCGAAGCCGCAGCATGATACTGACATTT
Pleuc_636.St-Liboire
GGACTAACCCCCACCATCAACACCCAAAGCTGATATTCTATTTAAACTACTTCTTGTACATAAAATTATATAGTACATTAATACATTTATGTATATCGTACATTAAATTACATTCCCCTAGCATATAAGCATGTAATATAAATCAATGAAATACGACATAAATTATATATTAAATGATAATTAAAATCAACATGAATATTAAACAAGTATAATTAAATTAATGTAAAAAAGACATATCTGCGTTATCTTACATACACCATATTGTCATAGCCCTGCTTGTCCAAACGTCTATCCCCTTCCCCAATTAGTCGATTAATCTACCATCCTCCGTGAAATCAGCAACCCGCCCACTCGTGCTCCTCTTCTCGCTCCGGGCCCATTAAACTTGGGGGTAACTAACCTGAAACTTTACCAGGCATCTGGTCTTCGACTCACCATCGCCGTAAAGGCATGAAGGATCACCTCATAGTCTAGCTGGACTTTTCAATTCAAGCTTCTGGATCCACTAATACAATTACTGTCAATACTGAAGTTAATGGTTCTTAGACATATATAATTAATGTTTGTTAGACATATATTTTACTATTTTAACCTATCTACCCATCAAACCCCCCCTTCCCCCCACCTAAATATTTAGTATCCTTGACAAACCCCAAAAGCAAGGACCACAATTCAGGCTCTCACACATTCTAATAATTTATAAAACAAAACTTAAAATTCAGTATTGGGAGAATTTTTTTATACACTCCCCTCATATGCTTTTTACTAGTTGTCTTAAAATCACTTAACACTGGTGGTATATTATACATACAGCTTATGTAGCTTATCGATAAAGCAAAGGCCTATTCTTAGCCATACACTACACATCCGACACAACTACAGCATTCTCATCCGTAACACATATCTGCCGAGACGTAAACTACGGATGACTAATCCGATATATACACGCAAACGGAGCCTCAATATTCTTTATCTGCTTATTCCTGCACGTAGGACGAGGAATATACTACGGATCCTACACATTCAAAGAAACATGAAACATTGGAGTAGTGCTCCTATTTGCCGTAATAGCAACAGCATTCATAGGATATGTACTCCCATGAGGCCAAATATCATTCTGAGGGAGGAACCACCCTAGTAGAATGAATCTGAGGGGGATTCTCAGTAGACAAAGCAACACTAACCCGATTCTTCGCATTCCACTTCATCCTACCATTTATTATTACAGCCCTAGTAGTAGTCCACCTACTATTTTTACATGAAACAGGATCTAACAACCCATCAGGATTAAACTCCGACGCAGACAAAATCCCATTCCATCCCTACTACACCATCAAAGATATTCTAGGGATCCTCCTGCTATTAATAGTTCTCATAATTTTGGTTTTATTTTTCCCAGATATTCTCGGAGACCCTGATAATTACACTCCTGCAAATCCACTCAATACTCCCGCACACATTAAACCAGAATGATACTTCCTATTTGCCTACGCCATCCTACGTTCAATCCCCAACAAGCTAGGAGGAGTGATAGCCTTAGTACTATCAATTCTCATTCTAGCCCTCCTACCCCTCCTACAAACCTCAAAACAACGAGGATTAATATTCCGACCAATCTCACAAGTTCTTTTCTGAATTCTAGTAGCCAACCTATTTGTCCTCACATGAATCGGAGGACAACCTGTCGAATATCCATTCGTTATAATTGGACAGCTAGCCTCAATCAGCTATTTCACAATTATTATCATCCTAATACCAGTAGCCGGCATCATTGAAAACAACATACTAAAATTCACCCATTGCCCTGATAGTATAATTAATTACTTTGGGATTCATCACTATTTTATCTACCATTATTACACTATTTGTGCTTATACAACTAAAAATCTCCACAATTAATTTTCCACTTAGCCCCTCAATCAAATCTACTGAATTAGTAAAAACTGATAACCCTTGAGAAACAAAATGAACGAAAATCTATTCGCCATAGGATTGCGCTGTTATCCCTAGGGTAACTTGGTCCGTTGATCAAAAAAAATTGGGTCAATTGGATTTAGGTGCTTAGACTTGTGTGTCTTGGCTATAATCTTTCGGAGGTTTTTTTATTCTCCGAGGTCACCCCAACCGAAATTTAAACTTAAGTTTTTATGTGTTTAGTCCAGTAGGTGTATTGATTTAAAATGTTAAGTTATAAATTAAAGCTCCATAGGGTCTTCTCGTCTTATTTTTTTATTCCCGCCTCTTCACGGGAAGGTCAATTTCACTGACACTATAACTCATACACCCTACTAACCCTGGGCTTACTAGCAAACACCCTTACTATATACCAATGATGACGAGATATTGTGCGAGAAGGGACCTACCAAGGCCACCACACACCAATTGTACAAAAGGGACTCCGCTATGGAATAATTCTATTTATCGTATCAGAAGTATTTTTCTTCGCAGGATTCTTCTGAGCCTTCTACCACTCTAGTCTAGCACCAACTCATGACTTAGGTGGATGCTGACCCCCTACAGGAATCACCCCTCTTAACCCTCTAGAGGTACCCCTACTCAACACATCAGTACTTCTAGCATCTGGAGTATCTATCACATGAGCTCACCACAGCTTAATAGAAGGGAAACGAAGCAATATAAACCAAGCCCTTCTTATTACAATCCTACTTGGAATCTATTTTACTATTCTTCAAGCCTCAGAATACTTTGAAACTCCATTCTCTATTTCTGACGGAGTTTATGGATCTACTTTTTTTATAGCAACAGGATTTCACGGCCTACATGTAATTATCGGAACTACATTTCTAATAGTGTGCCTCCTACGCCAACTTAAATACCACTTTACATCCAAACACCACTTTGGCTTCGAAGCCGCAGCATGATACTGACATTT
Pleuc_637.St-Liboire
GGACTAACCCCCACCATCAACACCCAAAGCTGATATTCTATTTAAACTACTTCTTGTACATAAAATTATATAGTACATTAATACATTTATGTATATCGTACATTAAATTACATTCCCCTAGCATATAAGCATGTAATATAAATCAATGAAATACGACATAAATTATATATTAAATGATAATTAAAATCAACATGAATATTAAACAAGTATAATTAAATTAATGTAAAAAAGACATATCTGCGTTATCTTACATACACCATATTGTCATAGCCCTGCTTGTCCAAACGTCTATCCCCTTCCCCAATTAGTCGATTAATCTACCATCCTCCGTGAAATCAGCAACCCGCCCACTCGTGCTCCTCTTCTCGCTCCGGGCCCATTAAACTTGGGGGTAACTAACCTGAAACTTTACCAGGCATCTGGTCTTCGACTCACCATCGCCGTAAAGGCATGAAGGATCACCTCATAGTCTAGCTGGACTTTTCAATTCAAGCTTCTGGATCCACTAATACAATTACTGTCAATACTGAAGTTAATGGTTCTTAGACATATATAATTAATGTTTGTTAGACATATATTTTACTATTTTAACCTATCTACCCATCAAACCCCCCCTTCCCCCCACCTAAATATTTAGTATCCTTGACAAACCCCAAAAGCAAGGACCACAATTCAGGCTCTCACACATTCTAATAATTTATAAAACAAAACTTAAAATTCAGTATTGGGAGAATTTTTTTATACACTCCCCTCATATGCTTTTTACTAGTTGTCTTAAAATCACTTAACACTGGTGGTATATTATACATACAGCTTATGTAGCTTATCGATAAAGCAAAGGCCTATTCTTAGCCATACACTACACATCCGACACAACTACAGCATTCTCATCCGTAACACATATCTGCCGAGACGTAAACTACGGATGACTAATCCGATATATACACGCAAACGGAGCCTCAATATTCTTTATCTGCTTATTCCTGCACGTAGGACGAGGAATATACTACGGATCCTACACATTCAAAGAAACATGAAACATTGGAGTAGTGCTCCTATTTGCCGTAATAGCAACAGCATTCATAGGATATGTACTCCCATGAGGCCAAATATCATTCTGAGGGAGGAACCACCCTAGTAGAATGAATCTGAGGGGGATTCTCAGTAGACAAAGCAACACTAACCCGATTCTTCGCATTCCACTTCATCCTACCATTTATTATTACAGCCCTAGTAGTAGTCCACCTACTATTTTTACATGAAACAGGATCTAACAACCCATCAGGATTAAACTCCGACGCAGACAAAATCCCATTCCATCCCTACTACACCATCAAAGATATTCTAGGGATCCTCCTGCTATTAATAGTTCTCATAATTTTGGTTTTATTTTTCCCAGATATTCTCGGAGACCCTGATAATTACACTCCTGCAAATCCACTCAATACTCCCGCACACATTAAACCAGAATGATACTTCCTATTTGCCTACGCCATCCTACGTTCAATCCCCAACAAGCTAGGAGGAGTGATAGCCTTAGTACTATCAATTCTCATTCTAGCCCTCCTACCCCTCCTACAAACCTCAAAACAACGAGGATTAATATTCCGACCAATCTCACAAGTTCTTTTCTGAATTCTAGTAGCCAACCTATTTGTCCTCACATGAATCGGAGGACAACCTGTCGAATATCCATTCGTTATAATTGGACAGCTAGCCTCAATCAGCTATTTCACAATTATTATCATCCTAATACCAGTAGCCGGCATCATTGAAAACAACATACTAAAATTCACCCATTGCCCTGATAGTATAATTAATTACTTTGGGATTCATCACTATTTTATCTACCATTATTACACTATTTGTGCTTATACAACTAAAAATCTCCACAATTAATTTTCCACTTAGCCCCTCAATCAAATCTACTGAATTAGTAAAAACTGATAACCCTTGAGAAACAAAATGAACGAAAATCTATTCGCCATAGGATTGCGCTGTTATCCCTAGGGTAACTTGGTCCGTTGATCAAAAAAAATTGGGTCAATTGGATTTAGGTGCTTAGACTTGTGTGTCTTGGCTATAATCTTTCGGAGGTTTTTTTATTCTCCGAGGTCACCCCAACCGAAATTTAAACTTAAGTTTTTATGTGTTTAGTCCAGTAGGTGTATTGATTTAAAATGTTAAGTTATAAATTAAAGCTCCATAGGGTCTTCTCGTCTTATTTTTTTATTCCCGCCTCTTCACGGGAAGGTCAATTTCACTGACACTATAACTCATACACCCTACTAACCCTGGGCTTACTAGCAAACACCCTTACTATATACCAATGATGACGAGATATTGTGCGAGAAGGGACCTACCAAGGCCACCACACACCAATTGTACAAAAGGGACTCCGCTATGGAATAATTCTATTTATCGTATCAGAAGTATTTTTCTTCGCAGGATTCTTCTGAGCCTTCTACCACTCTAGTCTAGCACCAACTCATGACTTAGGTGGATGCTGACCCCCTACAGGAATCACCCCTCTTAACCCTCTAGAGGTACCCCTACTCAACACATCAGTACTTCTAGCATCTGGAGTATCTATCACATGAGCTCACCACAGCTTAATAGAAGGGAAACGAAGCAATATAAACCAAGCCCTTCTTATTACAATCCTACTTGGAATCTATTTTACTATTCTTCAAGCCTCAGAATACTTTGAAACTCCATTCTCTATTTCTGACGGAGTTTATGGATCTACTTTTTTTATAGCAACAGGATTTCACGGCCTACATGTAATTATCGGAACTACATTTCTAATAGTGTGCCTCCTACGCCAACTTAAATACCACTTTACATCCAAACACCACTTTGGCTTCGAAGCCGCAGCATGATACTGACATTT
Pleuc_638.St-Liboire
GGACTAACCCCCACCATCAACACCCAAAGCTGATATTCTATTTAAACTACTTCTTGTACATAAAATTATATAGTACATTAATACATTTATGTATATCGTACATTAAATTACATTCCCCTAGCATATAAGCATGTAATATAAATCAATGAAATACGACATAAATTATATATTAAATGATAATTAAAATCAACATGAATATTAAACAAGTATAATTAAATTAATGTAAAAAAGACATATCTGCGTTATCTTACATACACCATATTGTCATAGCCCTGCTTGTCCAAACGTCTATCCCCTTCCCCAATTAGTCGATTAATCTACCATCCTCCGTGAAATCAGCAACCCGCCCACTCGTGCTCCTCTTCTCGCTCCGGGCCCATTAAACTTGGGGGTAACTAACCTGAAACTTTACCAGGCATCTGGTCTTCGACTCACCATCGCCGTAAAGGCATGAAGGATCACCTCATAGTCTAGCTGGACTTTTCAATTCAAGCTTCTGGATCCACTAATACAATTACTGTCAATACTGAAGTTAATGGTTCTTAGACATATATAATTAATGTTTGTTAGACATATATTTTACTATTTTAACCTATCTACCCATCAAACCCCCCCTTCCCCCCACCTAAATATTTAGTATCCTTGACAAACCCCAAAAGCAAGGACCACAATTCAGGCTCTCACACATTCTAATAATTTATAAAACAAAACTTAAAATTCAGTATTGGGAGAATTTTTTTATACACTCCCCTCATATGCTTTTTACTAGTTGTCTTAAAATCACTTAACACTGGTGGTATATTATACATACAGCTTATGTAGCTTATCGATAAAGCAAAGGCCTATTCTTAGCCATACACTACACATCCGACACAACTACAGCATTCTCATCCGTAACACATATCTGCCGAGACGTAAACTACGGATGACTAATCCGATATATACACGCAAACGGAGCCTCAATATTCTTTATCTGCTTATTCCTGCACGTAGGACGAGGAATATACTACGGATCCTACACATTCAAAGAAACATGAAACATTGGAGTAGTGCTCCTATTTGCCGTAATAGCAACAGCATTCATAGGATATGTACTCCCATGAGGCCAAATATCATTCTGAGGGAGGAACCACCCTAGTAGAATGAATCTGAGGGGGATTCTCAGTAGACAAAGCAACACTAACCCGATTCTTCGCATTCCACTTCATCCTACCATTTATTATTACAGCCCTAGTAGTAGTCCACCTACTATTTTTACATGAAACAGGATCTAACAACCCATCAGGATTAAACTCCGACGCAGACAAAATCCCATTCCATCCCTACTACACCATCAAAGATATTCTAGGGATCCTCCTGCTATTAATAGTTCTCATAATTTTGGTTTTATTTTTCCCAGATATTCTCGGAGACCCTGATAATTACACTCCTGCAAATCCACTCAATACTCCCGCACACATTAAACCAGAATGATACTTCCTATTTGCCTACGCCATCCTACGTTCAATCCCCAACAAGCTAGGAGGAGTGATAGCCTTAGTACTATCAATTCTCATTCTAGCCCTCCTACCCCTCCTACAAACCTCAAAACAACGAGGATTAATATTCCGACCAATCTCACAAGTTCTTTTCTGAATTCTAGTAGCCAACCTATTTGTCCTCACATGAATCGGAGGACAACCTGTCGAATATCCATTCGTTATAATTGGACAGCTAGCCTCAATCAGCTATTTCACAATTATTATCATCCTAATACCAGTAGCCGGCATCATTGAAAACAACATACTAAAATTCACCCATTGCCCTGATAGTATAATTAATTACTTTGGGATTCATCACTATTTTATCTACCATTATTACACTATTTGTGCTTATACAACTAAAAATCTCCACAATTAATTTTCCACTTAGCCCCTCAATCAAATCTACTGAATTAGTAAAAACTGATAACCCTTGAGAAACAAAATGAACGAAAATCTATTCGCCAAAGGATTGCGCTGTTATCCCTAGGGTAACTTGGTCCGTTGATCAAAAAAAATTGGGTCAATTGGATTTAGGTGCTTAGACTTGTGTGTCTTGGCTATAATCTTTCGGAGGTTTTTTTATTCTCCGAGGTCACCCCAACCGAAATTTAAACTTAAGTTTTTATGTGTTTAGTCCAGTAGGTGTATTGATTTAAAATGTTAAGTTATAAATTAAAGCTCCATAGGGTCTTCTCGTCTTATTTTTTTATTCCCGCCTCTTCACGGGAAGGTCAATTTCACTGACACTATAACTCATACACCCTACTAACCCTGGGCTTACTAGCAAACACCCTTACTATATACCAATGATGACGAGATATTGTGCGAGAAGGGACCTACCAAGGCCACCACACACCAATTGTACAAAAGGGACTCCGCTATGGAATAATTCTATTTATCGTATCAGAAGTATTTTTCTTCGCAGGATTCTTCTGAGCCTTCTACCACTCTAGTCTAGCACCAACTCATGACTTAGGTGGATGCTGACCCCCTACAGGAATCACCCCTCTTAACCCTCTAGAGGTACCCCTACTCAACACATCAGTACTTCTAGCATCTGGAGTATCTATCACATGAGCTCACCACAGCTTAATAGAAGGGAAACGAAGCAATATAAACCAAGCCCTTCTTATTACAATCCTACTTGGAATCTATTTTACTATTCTTCAAGCCTCAGAATACTTTGAAACTCCATTCTCTATTTCTGACGGAGTTTATGGATCTACTTTTTTTATAGCAACAGGATTTCACGGCCTACATGTAATTATCGGAACTACATTTCTAATAGTGTGCCTCCTACGCCAACTTAAATACCACTTTACATCCAAACACCACTTTGGCTTCGAAGCCGCAGCATGATACTGACATTT
Pleuc_640.St-Liboire
GGACTAACCCCCACCATCAACACCCAAAGCTGATATTCTATTTAAACTACTTCTTGTACATAAAATTATATAGTACATTAATACATTTATGTATATCGTACATTAAATTACATTCCCCTAGCATATAAGCATGTAATATAAATCAATGAAATACGACATAAATTATATATTAAATGATAATTAAAATCAACATGAATATTAAACAAGTATAATTAAATTAATGTAAAAAAGACATATCTGCGTTATCTTACATACACCATATTGTCATAGCCCTGCTTGTCCAAACGTCTATCCCCTTCCCCAATTAGTCGATTAATCTACCATCCTCCGTGAAATCAGCAACCCGCCCACTCGTGCTCCTCTTCTCGCTCCGGGCCCATTAAACTTGGGGGTAACTAACCTGAAACTTTACCAGGCATCTGGTCTTCGACTCACCATCGCCGTAAAGGCATGAAGGATCACCTCATAGTCTAGCTGGACTTTTCAATTCAAGCTTCTGGATCCACTAATACAATTACTGTCAATACTGAAGTTAATGGTTCTTAGACATATATAATTAATGTTTGTTAGACATATATTTTACTATTTTAACCTATCTACCCATCAAACCCCCCCTTCCCCCCACCTAAATATTTAGTATCCTTGACAAACCCCAAAAGCAAGGACCACAATTCAGGCTCTCACACATTCTAATAATTTATAAAACAAAACTTAAAATTCAGTATTGGGAGAATTTTTTTATACACTCCCCTCATATGCTTTTTACTAGTTGTCTTAAAATCACTTAACACTGGTGGTATATTATACATACAGCTTATGTAGCTTATCGATAAAGCAAAGGCCTATTCTTAGCCATACACTACACATCCGACACAACTACAGCATTCTCATCCGTAACACATATCTGCCGAGACGTAAACTACGGATGACTAATCCGATATATACACGCAAACGGAGCCTCAATATTCTTTATCTGCTTATTCCTGCACGTAGGACGAGGAATATACTACGGATCCTACACATTCAAAGAAACATGAAACATTGGAGTAGTGCTCCTATTTGCCGTAATAGCAACAGCATTCATAGGATATGTACTCCCATGAGGCCAAATATCATTCTGAGGGAGGAACCACCCTAGTAGAATGAATCTGAGGGGGATTCTCAGTAGACAAAGCAACACTAACCCGATTCTTCGCATTCCACTTCATCCTACCATTTATTATTACAGCCCTAGTAGTAGTCCACCTACTATTTTTACATGAAACAGGATCTAACAACCCATCAGGATTAAACTCCGACGCAGACAAAATCCCATTCCATCCCTACTACACCATCAAAGATATTCTAGGGATCCTCCTGCTATTAATAGTTCTCATAATTTTGGTTTTATTTTTCCCAGATATTCTCGGAGACCCTGATAATTACACTCCTGCAAATCCACTCAATACTCCCGCACACATTAAACCAGAATGATACTTCCTATTTGCCTACGCCATCCTACGTTCAATCCCCAACAAGCTAGGAGGAGTGATAGCCTTAGTACTATCAATTCTCATTCTAGCCCTCCTACCCCTCCTACAAACCTCAAAACAACGAGGATTAATATTCCGACCAATCTCACAAGTTCTTTTCTGAATTCTAGTAGCCAACCTATTTGTCCTCACATGAATCGGAGGACAACCTGTCGAATATCCATTCGTTATAATTGGACAGCTAGCCTCAATCAGCTATTTCACAATTATTATCATCCTAATACCAGTAGCCGGCATCATTGAAAACAACATACTAAAATTCACCCATTGCCCTGATAGTATAATTAATTACTTTGGGATTCATCACTATTTTATCTACCATTATTACACTATTTGTGCTTATACAACTAAAAATCTCCACAATTAATTTTCCACTTAGCCCCTCAATCAAATCTACTGAATTAGTAAAAACTGATAACCCTTGAGAAACAAAATGAACGAAAATCTATTCGCCAAAGGATTGCGCTGTTATCCCTAGGGTAACTTGGTCCGTTGATCAAAAAAAATTGGGTCAATTGGATTTAGGTGCTTAGACTTGTGTGTCTTGGCTATAATCTTTCGGAGGTTTTTTTATTCTCCGAGGTCACCCCAACCGAAATTTAAACTTAAGTTTTTATGTGTTTAGTCCAGTAGGTGTATTGATTTAAAATGTTAAGTTATAAATTAAAGCTCCATAGGGTCTTCTCGTCTTATTTTTTTATTCCCGCCTCTTCACGGGAAGGTCAATTTCACTGACACTATAACTCATACACCCTACTAACCCTGGGCTTACTAGCAAACACCCTTACTATATACCAATGATGACGAGATATTGTGCGAGAAGGGACCTACCAAGGCCACCACACACCAATTGTACAAAAGGGACTCCGCTATGGAATAATTCTATTTATCGTATCAGAAGTATTTTTCTTCGCAGGATTCTTCTGAGCCTTCTACCACTCTAGTCTAGCACCAACTCATGACTTAGGTGGATGCTGACCCCCTACAGGAATCACCCCTCTTAACCCTCTAGAGGTACCCCTACTCAACACATCAGTACTTCTAGCATCTGGAGTATCTATCACATGAGCTCACCACAGCTTAATAGAAGGGAAACGAAGCAATATAAACCAAGCCCTTCTTATTACAATCCTACTTGGAATCTATTTTACTATTCTTCAAGCCTCAGAATACTTTGAAACTCCATTCTCTATTTCTGACGGAGTTTATGGATCTACTTTTTTTATAGCAACAGGATTTCACGGCCTACATGTAATTATCGGAACTACATTTCTAATAGTGTGCCTCCTACGCCAACTTAAATACCACTTTACATCCAAACACCACTTTGGCTTCGAAGCCGCAGCATGATACTGACATTT
Pleuc_642.St-Polycarpe
GGACTAACCCCCACCATCAACACCCAAAGCTGATATTCTATTTAAACTACTTCTTGTACATAAAATTATATAGTACATTAATACATCTATGTATATCGTACATTAAATTATATTCCCCTAGCATATAAGCATGTAATATAAATCAATGAAATATGATATAACTTATATATCAAATGATAATTAAAATCAACATGAATATTAAACAAGTATAACTAAATTAATGTAAAAAGGACATATCTGCGTTATCTTACATACACCATATTGTCATAATCCTGCTCGTCCAAATGTCTATCCCCTTCCCCAATTGGTCGATTAATCTACCATCCTCCGTGAAACCAGCAACCCGCCCACTCGTGCTCCTCTTCTCGCTCCGGGCCCATTAAACTTGGGGGTAACTAACTTGAAACTTTATCAGGCATCTGGTCTTCGACTCACCATCGCCGTAAAGGCATGAAGGATCACCTTACAGTCTAGCTGGACTTTTCAATTCAAGCTTCTGGATCCACTAATACAATTACCGTCAATACTGAAGTTAATGATTCTTAGACATATATAATTAATGTTTGTTAGACATATATTTTACTGTTTTAACTTAATTATCCATCAAACCCCCCCTTCCCCCCACCTAAACATTTAGTATCCTTGACAAACCCCAAAAGCAAGGACCACAATTCAGGCTCTCACGCATTCTAATAATTTATAAAACAAAACTTAAAATTCAGTATTGGGAGAATTTTTTTATACACTCCCCTCATATGCTTTTTACTAGTTGTCTTAAAATCACTTAACACTGGTGGTATATTATACATACAGCTTATGTAGCTTATCGATAAAGCAAAGGCCTATTCTTAGCCATACACTACACATCCGACACAACTACAGCATTCTCATCCGTAACACATATCTGCCGAGACGTAAACTACGGATGACTAATCCGATATATACACGCAAACGGGGCCTCAATATTCTTTATCTGCTTATTCCTACACGTAGGACGAGGAATATACTACGGATCCTACACATTCAAAGAAACATGAAACATTGGAGTAGTGCTCCTATTTGCCGTAATAGCAACAGCATTCATAGGATATGTACTCCCATGAGGCCAAATATCATTCTGAGGGAGGAACCACCCTAGTAGAATGAATCTGAGGGGGATTTTCAGTAGACAAAGCAACACTAACCCGATTCTTCGCATTCCACTTCATCCTACCATTTATTATTACAGCCCTAGTAGTAGTCCACCTACTATTTTTACATGAAACAGGATCTAACAACCCATCAGGACTAAACTCCGACGCAGACAAAATCCCATTCCATCCCTACTACACCATCAAAGATATTCTAGGGATCCTCCTGCTATTAATAGTTCTCATAATTTTGGTTTTATTTTTCCCAGATATTCTCGGAGACCCTGATAATTACACTCCTGCAAATCCACTCAATACTCCCGCACACATTAAACCAGAATGATACTTCCTATTTGCCTACGCCATCCTACGCTCAATCCCCAACAAGCTAGGAGGAGTAATAGCCCTAGTACTATCAATTCTTATTCTAGCCCTCCTACCTCTCCTACAAACCTCAAAACAACGAGGGTTAATATTCCGACCAATCTCACAAGTTCTTTTCTGAATTCTAGTAGCCAACCTATTTGTCCTCACATGAATCGGAGGACAACCTGTCGAATACCCATTCGTTATAATTGGACAGCTAGCCTCAATCAGCTATTTCACAATTATCATTATCCTAATACCAGTAGCCGGCATTATTGAAAACAACATACTAAAATTCACCCATTGCCCTGATAGTATAATTAATTACTTTGGGATTCATCACTATTTTATCTACCATTATTACACTATTTGTGCTTATACAACTAAAAATCTCCACAATTAATTTTCCACTTAGCCCCTCAATCAAATCTACTGAATTAGTAAAAACTGATAACCCTTGAGAAACAAAATGAACGAAAATCTATTCGCCATAGGATTGCGCTGTTATCCCTAGGGTAACTTGGTCCGTTGATCAAAAAAAATTGGGTCAATTGGATTTAGGTGCTTAGACTTGTGTGTCTTGGCTATAATCTTTCGGAGGTTTTTTTATTCTCCGAGGTCACCCCAACCGAAATTTAAACTTAAGTTTTTATGTGTTTAGTCCAGTAGGTCTGTTGATTTAAAATGTTAAGTTATAAATTAAAGCTCCATAGGGTCTTCTCGTCTTATTTTTTTATTCCCGCCTCTTCACGGGAAGGTCAATTTCACTGACACTATAACTCATACACCCTACTAACCCTGGGCTTACTAGCAAATACCCTTACTATATACCAATGATGACGAGATATTGTGCGAGAAGGGACCTACCAAGGCCACCACACACCAATTGTACAAAAGGGACTCCGCTATGGAATAATCCTATTTATCGTATCAGAAGTATTTTTCTTCGCAGGATTCTTCTGAGCCTTCTACCACTCTAGTCTAGCACCAACTCATGACTTAGGTGGATGTTGACCCCCTACAGGAATCACCCCTCTTAACCCTCTAGAAGTACCCCTACTTAACACATCAGTACTTCTAGCATCTGGAGTATCTATCACATGAGCTCACCACAGCTTAATAGAAGGAAAACGAAGCAATATAAACCAAGCCCTTTTTATTACAATCCTACTTGGAATCTATTTTACTATTCTTCAAGCCTCAGAATACTTTGAAACCCCATTCTCTATTTCCGATGGAGTTTATGGATCTACTTTTTTTATAGCAACAGGATTTCACGGCCTACATGTAATTATCGGAACCACATTTCTAATAGTATGCCTCCTACGCCAACTTAAATACCACTTTACATCCAAACATCACTTTGGCTTCGAAGCCGCAGCATGATACTGACATTT
Pleuc_643.St-Polycarpe
GGACTAACCCCCACCATCAACACCCAAAGCTGATATTCTATTTAAACTACTTCTTGTACATAAAATTATATAGTACATTAATACATCTATGTATATCGTACATTAAATTATATTCCCCTAGCATATAAGCATGTAATATAAATCAATGAAATATGACATAACTCATGTATCAAATGATAATTAAAATCAACATGAATATTAAACAAGTATAATTAAATCAATGTAAAAAAGACATATCTGCGTTATCTTACATACACCATATTGTCATAACCCTGCTCGTCCAAATGTCTATCCCCTTCCCCAATTGGTCGATTAATCTACCATCCTCCGTGAAACCAGCAACCCGCCCACTCGTGCTCCTCTTCTCGCTCCGGGCCCATTAAACTTGGGGGTAACTAACTTGAAACTTTATCAGGCATCTGGTCTTCGACTCACCATCGCCGTAAAGGCATGAAGGATCACCTTACAGTCTAGCTGGACTTTTCAATTCAAGCTTCTGGATCCACTAATACAATTACCGTCAATACTGAAGTTAATGATTCTTAGACATATATAATTAATGTTTGTTAGACATATATTTTACTATTTTAACCTAATTATCCATCAAACCCCCCCTTCCCCCCACCTAAACATTTAGTATCCTTGACAAACCCCAAAAGCAAGGACCACAATTCAGGCTCTCACGCATTCTAATAATTTATAAAACAAAACTTAAAATTCAGTATTGGGAGAATTTTTTTATACACTCCCCTCATATGCTTTTTACTAGTTGTCTTAAAATCACTTAACACTGGTGGTATATTATACATACAGCTTATGTAGCTTATCGATAAAGCAAAGGCCTATTCTTAGCCATACACTACACATCCGACACAACTACAGCATTCTCATCCGTAACACATATCTGCCGAGACGTAAACTACGGATGACTAATCCGATATATACACGCAAACGGAGCCTCAATATTCTTTATCTGCTTATTCCTACACGTAGGACGAGGAATATACTACGGATCCTACACATTCAAAGAAACATGAAACATTGGAGTAGTGCTCCTATTTGCCGTAATAGCAACAGCATTCATAGGATATGTACTCCCATGAGGCCAAATATCATTCTGAGGGAGGAACCACCCTAGTAGAATGAATCTGAGGGGGGTTTTCAGTAGACAAAGCAACACTAACCCGATTCTTCGCATTCCACTTCATCCTACCATTTATTATTACAGCCCTAGTAGTAGTCCACCTACTATTTTTACATGAAACAGGATCTAACAACCCATCAGGACTAAACTCCGACGCAGACAAAATCCCATTCCATCCCTACTACACCATCAAAGATATTCTAGGAATCCTCCTGCTATTAATAGTTCTCATAATTTTGGTTTTATTTTTCCCAGATATTCTCGGAGACCCTGATAATTACACTCCTGCAAATCCACTCAATACTCCCGCACACATTAAACCAGAATGATACTTCCTATTTGCCTACGCCATCCTACGCTCAATCCCCAACAAGCTAGGAGGAGTAATAGCCCTAGTACTATCAATTCTTATTCTAACCCTCCTACCTCTCCTACAAACCTCAAAACAACGAGGGTTAATATTCCGACCAATCTCACAAGTTCTTTTCTGAATTCTAGTAGCCAACCTATTTGTCCTCACATGAATCGGAGGACAACCTGTCGAATACCCATTCGTTATAATTGGACAGCTAGCCTCAATCAGCTATTTCACAATTATCATTATCCTAATACCAGTAGCCGGCATTATTGAAAACAACATACTAAAATTCACCCATTGCCCTGATAGTATAATTAATTACTTTGGGATTCATCACTATTTTATCTACCATTATTACACTATTTGTGCTTATACAACTAAAAATCTCCACAATTAATTTTCCACTTAGCCCCTCAATCAAATCTACTGAATTAGTAAAAACTGATAACCCTTGAGAAACAAAATGAACGAAAATCTATTCGCCAAAGGATTGCGCTGTTATCCCTAGGGTAACTTGGTCCGTTGATCAAAAAAAATTGGGTCAATTGGATTTAGGTGCTTAGACTTGTGTGTCTTGGCTATAATCTTTCGGAGGTTTTTTTATTCTCCGAGGTCACCCCAACCGAAATTTAAACTTAAGTTTTTATGTGTTTAGTCCAGTAGGTCTGTTGATTTAAAATGTTAAGTTATAAATTAAAGCTCCATAGGGTCTTCTCGTCTTATTTTTTTATTCCCGCCTCTTCACGGGAAGGTCAATTTCACTGACACTATAACTCATACACCCTACTAACCCTGGGCTTACTAGCAAATACCCTTACTATATACCAATGATGACGAGATATTGTGCGAGAAGGGACCTACCAAGGCCACCACACACCAATTGTACAAAAGGGACTCCGCTATGGAATAATCCTATTTATCGTATCAGAAGTATTTTTCTTCGCAGGATTCTTCTGAGCCTTCTACCACTCTAGTCTAGCACCAACTCATGACTTAGGTGGATGTTGACCCCCTACAGGAATCACCCCTCTTAACCCTCTAGAAGTACCCCTACTTAACACATCAGTACTTCTAGCATCTGGAGTATCTATCACATGAGCTCACCACAGCTTAATAGAAGGAAAACGAAGCAATATAAACCAAGCCCTTCTTATTACAATCCTACTTGGAATCTATTTTACTATTCTTCAAGCCTCAGAATACTTTGAAACCCCATTCTCTATTTCCGATGGAGTTTATGGATCTACTTTTTTTATAGCAACAGGATTTCACGGCCTACATGTAATTATCGGAACCACATTTCTAATAGTATGCCTCCTACGCCAACTTAAATACCACTTTACATCCAAACACCACTTTGGCTTCGAAGCCGCAGCATGATACTGACATTT
Pleuc_644.St-Polycarpe
GGACTAACCCCCACCATCAACACCCAAAGCTGATATTCTATTTAAACTACTTCTTGTACATAAAATTATATAGTACATTAATACATCTATGTATATCGTACATTAAATTATATTCCCCTAGCATATAAGCATGTAATATAAATCAATGAAATATGACATAACTCATATATCAAATGATAATTAAAATCAACATGAATATTAAACAAGTATAATTAAATCAATGTAAAAAAGACATATCTGCGTTATCTTACATACACCATATTGTCATAACCCTGCTCGTCCAAATGTCTATCCCCTTCCCCAATTGGTCGATTAATCTACCATCCTCCGTGAAACCAGCAACCCACCCACTCGTGCTCCTCTTCTCGCTCCGGGCCCATTAAACTTGGGGGTAACTAACTTGAAACTTTATCAGGCATCTGGTCTTCGACTCACCATCGCCGTAAAGGCATGAAGGATCACCTTACAGTCTAGCTGGACTTTTCAATTCAAGCTTCTGGATCCACTAATACAATTACCGTCAATACTGAAGTTAATGATTCTTAGACATATATAATTAATGTTTGTTAGACATATATTTTACTATTTTAACCTAATTATCCATCAAACCCCCCCTTCCCCCCACCTAAACATTTAGTATCCTTGACAAACCCCAAAAGCAAGGACCACAATTCAGGCTCTCACGCATTCTAATAATTTATAAAACAAAACTTAAAATTCAGTATTGGGAGAATTTTTTTATACACTCCCCTCATATGCTTTTTACTAGTTGTCTTAAAATCACTTAACACTGGTGGTATATTATACATACAGCTTATGTAGCTTATCGATAAAGCAAAGGCCTATTCTTAGCCATACACTACACATCCGACACAACTACAGCATTCTCATCCGTAACACATATCTGCCGAGACGTAAACTACGGATGACTAATCCGATATATACACGCAAACGGAGCCTCAATATTCTTTATCTGCTTATTCCTACACGTAGGACGAGGAATATACTACGGATCCTACACATTCAAAGAAACATGAAACATTGGAGTAGTGCTCCTATTTGCCGTAATAGCAACAGCATTCATAGGATATGTACTCCCATGAGGCCAAATATCATTCTGAGGGAGGAACCACCCTAGTAGAATGAATCTGAGGGGGGTTTTCAGTAGACAAAGCAACACTAACCCGATTCTTCGCATTCCACTTCATCCTACCATTTATTATTACAGCCCTAGTAGTAGTCCACCTACTATTTTTACATGAAACAGGATCTAACAACCCATCAGGACTAAACTCCGACGCAGACAAAATCCCATTCCATCCCTACTACACCATCAAAGATATTCTAGGAATCCTCCTGCTATTAATAGTTCTCATAATTTTGGTTTTATTTTTCCCAGATATTCTCGGAGACCCTGATAATTATACTCCTGCAAATCCACTCAATACTCCCGCACACATTAAACCAGAATGATACTTCCTATTTGCCTACGCCATCCTACGCTCAATCCCCAACAAGCTAGGAGGAGTAATAGCCCTAGTACTATCAATTCTTATTCTAGCCCTCCTACCTCTCCTACAAACCTCAAAACAACGAGGGTTAATATTCCGACCAATCTCACAAGTTCTTTTCTGAATTCTAGTAGCCAACCTATTTGTCCTCACATGAATCGGAGGACAACCTGTCGAATACCCATTCGTTATAATTGGACAGCTAGCCTCAATCAGCTATTTCACAATTATCATTATCCTAATACCAGTAGCCGGCATTATTGAAAACAACATACTAAAATTCACCCATTGCCCTGATAGTATAATTAATTACTTTGGGATTCATCACTATTTTATCTACCATTATTACACTATTTGTGCTTATACAACTAAAAATCTCCACAATTAATTTTCCACTTAGCCCCTCAATCAAATCTACTGAATTAGTAAAAACTGATAACCCTTGAGAAACAAAATGAACGAAAATCTATTCGCCATAGGATTGCGCTGTTATCCCTAGGGTAACTTGGTCCGTTGATCAAAAAAAATTGGGTCAATTGGATTTAGGTGCTTAGACTTGTGTGTCTTGGCTATAATCTTTCGGAGGTTTTTTTATTCTCCGAGGTCACCCCAACCGAAATTTAAACTTAAGTTTTTATGTGTTTAGTCCAGTAGGTCTGTTGATTTAAAATGTTAAGTTATAAATTAAAGCTCCATAGGGTCTTCTCGTCTTATTTTTTTATTCCCGCCTCTTCACGGGAAGGTCAATTTCACTGACACTATAACTCATACACCCTACTAACCCTGGGCTTACTAGCAAATACCCTTACTATATACCAATGATGACGAGATATTGTGCGAGAAGGGACCTACCAAGGCCACCACACACCAATTGTACAAAAGGGACTCCGCTATGGAATAATCCTATTTATCGTATCAGAAGTATTTTTCTTCGCAGGATTCTTCTGAGCCTTCTACCACTCTAGTCTAGCACCAACTCATGACTTAGGTGGATGTTGACCCCCTACAGGAATCACCCCTCTTAACCCTCTAGAAGTACCCCTACTTAACACATCAGTACTTCTAGCATCTGGAGTATCTATCACATGAGCTCACCACAGCTTAATAGAAGGAAAACGAAGCAATATAAACCAAGCCCTTCTTATTACAATCCTACTTGGAATCTATTTTACTATTCTTCAAGCCTCAGAATACTTTGAAACCCCATTCTCTATTTCCGATGGAGTTTATGGATCTACTTTTTTTATAGCAACAGGATTTCACGGCCTACATGTAATTATCGGAACCACATTTCTAATAGTATGCCTCCTACGCCAACTTAAATACCACTTTACATCCAAACACCACTTTGGCTTCGAAGCCGCAGCATGATACTGACATTT
Pleuc_645.St-Polycarpe
GGACTAACCCCCACCATCAACACCCAAAGCTGATATTCTATTTAAACTACTTCTTGTACATAAAATTATATAGTACATTAATACATCTATGTATATCGTACATTAAATTATATTCCCCTAGCATATAAGCATGTAATATAAATCAATGAAATATGACATAACTCATGTATCAAATGATAATTAAAATCAACATGAATATTAAACAAGTATAATTAAATCAATGTAAAAAAGACATATCTGCGTTATCTTACATACACCATATTGTCATAACCCTGCTCGTCCAAATGTCTATCCCCTTCCCCAATTGGTCGATTAATCTACCATCCTCCGTGAAACCAGCAACCCGCCCACTCGTGCTCCTCTTCTCGCTCCGGGCCCATTAAACTTGGGGGTAACTAACTTGAAACTTTATCAGGCATCTGGTCTTCGACTCACCATCGCCGTAAAGGCATGAAGGATCACCTTACAGTCTAGCTGGACTTTTCAATTCAAGCTTCTGGATCCACTAATACAATTACCGTCAATACTGAAGTTAATGATTCTTAGACATATATAATTAATGTTTGTTAGACATATATTTTACTATTTTAACCTAATTATCCATCAAACCCCCCCTTCCCCCCACCTAAACATTTAGTATCCTTGACAAACCCCAAAAGCAAGGACCACAATTCAGGCTCTCACGCATTCTAATAATTTATAAAACAAAACTTAAAATTCAGTATTGGGAGAATTTTTTTATACACTCCCCTCATATGCTTTTTACTAGTTGTCTTAAAATCACTTAACACTGGTGGTATATTATACATACAGCTTATGTAGCTTATCGATAAAGCAAAGGCCTATTCTTAGCCATACACTACACATCCGACACAACTACAGCATTCTCATCCGTAACACATATCTGCCGAGACGTAAACTACGGATGACTAATCCGATATATACACGCAAACGGAGCCTCAATATTCTTTATCTGCTTATTCCTACACGTAGGACGAGGAATATACTACGGATCCTACACATTCAAAGAAACATGAAACATTGGAGTAGTGCTCCTATTTGCCGTAATAGCAACAGCATTCATAGGATATGTACTCCCATGAGGCCAAATATCATTCTGAGGGAGGAACCACCCTAGTAGAATGAATCTGAGGGGGGTTTTCAGTAGACAAAGCAACACTAACCCGATTCTTCGCATTCCACTTCATCCTACCATTTATTATTACAGCCCTAGTAGTAGTCCACCTACTATTTTTACATGAAACAGGATCTAACAACCCATCAGGACTAAACTCCGACGCAGACAAAATCCCATTCCATCCCTACTACACCATCAAAGATATTCTAGGAATCCTCCTGCTATTAATAGTTCTCATAATTTTGGTTTTATTTTTCCCAGATATTCTCGGAGACCCTGATAATTACACTCCTGCAAATCCACTCAATACTCCCGCACACATTAAACCAGAATGATACTTCCTATTTGCCTACGCCATCCTACGCTCAATCCCCAACAAGCTAGGAGGAGTAATAGCCCTAGTACTATCAATTCTTATTCTAACCCTCCTACCTCTCCTACAAACCTCAAAACAACGAGGGTTAATATTCCGACCAATCTCACAAGTTCTTTTCTGAATTCTAGTAGCCAACCTATTTGTCCTCACATGAATCGGAGGACAACCTGTCGAATACCCATTCGTTATAATTGGACAGCTAGCCTCAATCAGCTATTTCACAATTATCATTATCCTAATACCAGTAGCCGGCATTATTGAAAACAACATACTAAAATTCACCCATTGCCCTGATAGTATAATTAATTACTTTGGGATTCATCACTATTTTATCTACCATTATTACACTATTTGTGCTTATACAACTAAAAATCTCCACAATTAATTTTCCACTTAGCCCCTCAATCAAATCTACTGAATTAGTAAAAACTGATAACCCTTGAGAAACAAAATGAACGAAAATCTATTCGCCATAGGATTGCGCTGTTATCCCTAGGGTAACTTGGTCCGTTGATCAAAAAAAATTGGGTCAATTGGATTTAGGTGCTTAGACTTGTGTGTCTTGGCTATAATCTTTCGGAGGTTTTTTTATTCTCCGAGGTCACCCCAACCGAAATTTAAACTTAAGTTTTTATGTGTTTAGTCCAGTAGGTCTGTTGATTTAAAATGTTAAGTTATAAATTAAAGCTCCATAGGGTCTTCTCGTCTTATTTTTTTATTCCCGCCTCTTCACGGGAAGGTCAATTTCACTGACACTATAACTCATACACCCTACTAACCCTGGGCTTACTAGCAAATACCCTTACTATATACCAATGATGACGAGATATTGTGCGAGAAGGGACCTACCAAGGCCACCACACACCAATTGTACAAAAGGGACTCCGCTATGGAATAATCCTATTTATCGTATCAGAAGTATTTTTCTTCGCAGGATTCTTCTGAGCCTTCTACCACTCTAGTCTAGCACCAACTCATGACTTAGGTGGATGTTGACCCCCTACAGGAATCACCCCTCTTAACCCTCTAGAAGTACCCCTACTTAACACATCAGTACTTCTAGCATCTGGAGTATCTATCACATGAGCTCACCACAGCTTAATAGAAGGAAAACGAAGCAATATAAACCAAGCCCTTCTTATTACAATCCTACTTGGAATCTATTTTACTATTCTTCAAGCCTCAGAATACTTTGAAACCCCATTCTCTATTTCCGATGGAGTTTATGGATCTACTTTTTTTATAGCAACAGGATTTCACGGCCTACATGTAATTATCGGAACCACATTTCTAATAGTATGCCTCCTACGCCAACTTAAATACCACTTTACATCCAAACACCACTTTGGCTTCGAAGCCGCAGCATGATACTGACATTT
Pleuc_646.St-Polycarpe
GGACTAACCCCCACCATCAACACCCAAAGCTGATATTCTATTTAAACTACTTCTTGTACATAAAATTATATAGTACATTAATACATTTATGTATATCGTACATTAAATTATATTCCCCTAGCATATAAGCATGTAATATAAATCAATGAAATATGACATAACTTACATATCAAATGATAATTAAAATCAACATGAATATTAAACAAGTACAATTAAGTCAATGTAAAAAGAACATATCTGCGTTATCTTACATACACCATACTGTCATAACCCTGCTTGTCCAAATGTCTATCCCCTTCCCCAATTGGTCGATTAATCTACCATCCTCCGTGAAACCAGCAACCCGCCCACTCGTGCTCCTCTTCTCGCTCCGGGCCCATTAAACTTGGGGGTAACTAACTTGAAACTTTATCAGGCATCTGGTCTTCGACTCACCATCGCCGTAAAGGCATGAAGGATCACCTTACAGTCTAGCTGGACTTTTCAATTCAAGCTTCTGGATCCACTAATACAATTACCGTCAATACTGAAGTTAATGATTCTTAGACATATATAATTAATGTTTGTTAGACATATATTTTACTATTTTAACCTAATTATCCATCAAACCCCCCCTTCCCCCCACCTAAACATTTAGTATCCTTGACAAACCCCAAAAGCAAGGACCACAATTCAGGCTCTCACGCATTCTAATAATTTATAAAACAAAACTTAAAATTCAGTATTGGGAGAATTTTTTTATACACTCCCCTCATATGCTTTTTACTAGTTGTCTTAAAATCACTTAACACTGGTGGTATATTATACATACAGCTTATGTAGCTTATCGATAAAGCAAAGGCCTATTCTTAGCCATACACTACACATCCGACACAACTACAGCATTCTCATCCGTAACACATATCTGCCGAGACGTAAACTACGGATGACTAATCCGATATATACACGCAAACGGAGCCTCAATATTCTTTATCTGCTTATTCCTACACGTAGGACGAGGAATATACTACGGATCCTACACATTCAAAGAAACATGAAACATTGGAGTAGTGCTCCTATTTGCCGTAATAGCAACAGCATTCATAGGATATGTACTCCCATGAGGCCAAATATCATTCTGAGGGAGGAACCACCCTAGTAGAATGAATCTGAGGGGGATTTTCAGTAGACAAAGCAACACTAACCCGATTCTTCGCATTCCACTTCATCCTACCATTTATTATTACAGCCCTAGTAGTAGTCCACCTACTATTTTTACATGAAACAGGATCTAACAACCCATCAGGACTAAACTCCGACGCAGACAAAATCCCATTCCATCCCTACTACACCATCAAAGATATTCTAGGAATCCTCCTGCTATTAATAGTTCTCATAATTTTGGTTTTATTTTTCCCAGATATTCTCGGAGACCCTGATAATTACACTCCTGCAAATCCACTCAATACTCCCGCACACATTAAACCAGAATGATACTTCCTATTTGCCTACGCCATCCTACGCTCAATCCCCAACAAGCTAGGAGGAGTAATAGCCCTAGTACTATCAATTCTTATTCTAGCCCTCCTACCTCTCCTACAAACCTCAAAACAACGAGGGTTAATATTCCGACCAATCTCACAAGTTCTTTTCTGAATTCTAGTAGCCAACCTATTTGTCCTCACATGAATCGGAGGACAACCTGTCGAATACCCATTCGTTATAATTGGACAGCTAGCCTCAATCAGCTATTTCACAATTATCATTATCCTAATACCAGTAGCCGGCATTATTGAAAACAACATACTAAAATTCACCCACTGCCCTGATAGTATAATTAATTACTTTGGGATTCATCACTATTTTATCTACCATTATTACACTATTTGTGCTTATACAACTAAAAATCTCCACAATTAATTTTCCACTTAGCCCCTCAATCAAATCTACTGAATTAGTAAAAACCGATAACCCTTGAGAAACAAAATGAACGAAAATCTATTCGCCAAAGGATTGCGCTGTTATCCCTAGGGTAACTTGGTCCGTTGATCAAAAAAAATTGGGTCAATTGGATTTAGGTGCTTAGACTTGTGTGTCTTGGCTATAATCTTTCGGAGGTTTTTTTATTCTCCGAGGTCACCCCAACCGAAATTTAAACTTAAGTTTTTATGTGTTTAGTCCAGTAGGTCTGTTGATTTAAAATGTTAAGTTATAAATTAAAGCTCCATAGGGTCTTCTCGTCTTATTTTTTTATTCCCGCCTCTTCACGGGAAGGTCAATTTCACTGACACTATAACTCATACACCCTACTAACCTTGGGCTTACTAGCAAATACCCTTACTATATACCAATGATGACGAGATATTGTGCGAGAAGGGACCTACCAAGGCCACCACACACCAATTGTACAAAAGGGACTCCGCTATGGAATAATCCTATTTATCGTATCAGAAGTATTTTTCTTCGCAGGATTCTTCTGAGCCTTCTACCACTCTAGTCTAGCACCAACTCATGACTTAGGTGGATGCTGACCCCCTACAGGAATCACCCCTCTTAACCCTCTAGAAGTACCCCTACTTAACACATCAGTACTTCTAGCATCTGGAGTATCTATCACATGAGCTCACCACAGCTTAATAGAAGGAAAACGAAGCAATATAAACCAAGCCCTTCTTATTACAATCCTACTTGGAATCTATTTTACTATTCTTCAAGCCTCAGAATACTTTGAAACCCCATTCTCTATTTCCGATGGAGTTTATGGATCTACTTTTTTTATAGCAACAGGATTTCACGGCCTACATGTAATTATCGGAACCACATTTCTAATAGTATGCCTCCTACGCCAACTTAAATACCACTTTACATCCAAACACCACTTTGGCTTCGAAGCCGCAGCATGATACTGACATTT
Pleuc_647.St-Polycarpe
GGACTAACCCCCACCATCAACACCCAAAGCTGATATTCTATTTAAACTACTTCTTGTACATAAAATTATATAGTACATTAATACATTTATGTATATCGTACATTAAATTATATTCCCCTAGCATATAAGCATGTAATATAAATCAATGAAATACGACATAACTCACATATTAAATGATAATTAAAATCAACATGAATATTAAACAAGTATAATTAGATTAATGTAAAAAGGACATATCTGCGTTATCTTACATACACCATATTGTCATAACCCTGCTCGTCCAAATGTCTATCCCCTTCCCCAATTGGTCGATTAATCTACCATCCTCCGGGAAACCAGCAACCCGCCCACTCGTGCTCCTCTTCTCGCTCCGGGCCCATTAAACTTGGGGGTAACTAACTTGAAACTTTATCAGGCATCTGGTCTTCGACTCACCATCGCCGTAAAGGCATGAAGGATCACCTTACAGTCTAGCTGGACTTTTCAATTCAAGCTTCTGGATCCACTAATACAATTACCGTCAATACTGAAGTTAATGATTCTTAGACATATATAATTAATGTTTGTTAGACATATATTTTACTATTTTAACCTAATTATCCATCAAACCCCCCCTTCCCCCCACCTAAACATTTAGTATCCTTGACAAACCCCAAAAGCAAGGACCACAATTCAGGCTCTCACGCATTCTAATAATTTATAAAACAAAACTTAAAATTCAGTATTGGGAGAATTTTTTTATACACTCCCCTCATATGCTTTTTACTAGTTGTCTTAAAATCACTTAACACTGGTGGTATATTATACATACAGCTTATGTAGCTTATCGATAAAGCAAAGGCCTATTCTTAGCCATACACTACACATCCGACACAACTACAGCATTCTCATCCGTAACACATATCTGCCGAGACGTAAACTACGGATGACTAATCCGATATATACACGCAAACGGAGCCTCAATATTCTTTATCTGCTTATTCCTACACGTAGGACGAGGAATATACTACGGATCCTACACATTCAAAGAAACATGAAACATTGGAGTAGTGCTCCTATTTGCCGTAATAGCAACAGCATTCATAGGATATGTACTCCCATGAGGCCAAATATCATTCTGAGGGAGGAACCACCCTAGTAGAATGAATCTGAGGAGGATTTTCAGTAGACAAAGCAACACTAACCCGATTCTTCGCATTCCACTTCATCCTACCATTTATTATTACAGCCCTAGTAGTAGTCCACCTACTATTTTTACATGAAACAGGATCTAACAACCCATCAGGACTAAACTCCGACGCAGACAAAATCCCATTCCATCCCTACTACACCATCAAAGATATTCTAGGAATCCTCCTGCTATTAATAGTTCTCATAATTTTGGTTTTATTTTTCCCAGATATTCTCGGAGACCCTGATAATTACACTCCTGCAAATCCACTCAATACTCCCGCACACATTAAACCAGAATGATACTTCCTATTTGCCTACGCCATCCTACGCTCAATCCCCAACAAGCTAGGAGGAGTAATAGCCCTAGTACTATCAATTCTTATTCTAGCCCTCCTACCTCTCCTACAAACCTCAAAACAACGAGGGTTAATATTCCGACCAATCTCACAAGTTCTTTTCTGAATTCTAGTAGCCAACCTATTTGTCCTCACATGAATCGGAGGACAACCTGTCGAATACCCATTCGTTATAATTGGACAGCTAGCCTCAATCAGCTATTTCACAATTATCATTATCCTAATACCAGTAGCCGGCATTATTGAAAACAACATACTAAAATTCACCCATTGCCCTGATAGTATAATTAATTACTTTGGGATTCATCACTATTTTATCTACCATTATTACACTATTTGTGCTTATACAACTAAAAATCTCCACAATTAATTTTCCACTTAGCCCCTCAATCAAATCTACTGAATTAGTAAAAACTGATAACCCTTGAGAAACAAAATGAACGAAAATCTATTCGCCAAAGGATTGCGCTGTTATCCCTAGGGTAACTTGGTCCGTTGATCAAAAAAAATTGGGTCAATTGGATTTAGGTGCTTAGACTTGTGTGTCTTGGCTATAATCTTTCGGAGGTTTTTTTATTCTCCGAGGTCACCCCAACCGAAATTTAAACTTAAGTTTTTATGTGTTTAGTCCAGTAGGTCTGTTGATTTAAAATGTTAAGTTATAAATTAAAGCTCCATAGGGTCTTCTCGTCTTATTTTTTTATTCCCGCCTCTTCACGGGAAGGTCAATTTCACTGACACTATAACTCATACACCCTACTAACCCTGGGCTTACTAGCAAATACCCTTACTATATACCAATGATGACGAGATATTGTGCGAGAAGGGACCTACCAAGGCCACCACACACCAATTGTACAAAAGGGACTCCGCTATGGAATAATCCTATTTATCGTATCAGAAGTATTTTTCTTCGCAGGATTCTTCTGAGCCTTCTACCACTCTAGTCTAGCACCAACTCATGACTTAGGTGGATGTTGACCCCCTACAGGAATCACCCCTCTTAACCCTCTAGAAGTACCCCTACTTAACACATCAGTACTTCTAGCATCTGGAGTATCTATCACATGAGCTCACCACAGCTTAATAGAAGGAAAACGAAGCAATATAAACCAAGCCCTTCTTATTACAATCCTACTTGGAATCTATTTTACTATTCTTCAAGCCTCAGAATACTTTGAAACCCCATTCTCTATTTCCGATGGAGTTTATGGATCTACTTTTTTTATAGCAACAGGATTTCACGGCCTACATGTAATTATCGGAACCACATTTCTAATAGTATGCCTCCTACGCCAACTTAAATACCACTTTACATCCAAACACCACTTTGGCTTCGAAGCCGCAGCATGATACTGACATTT
Pleuc_648.St-Polycarpe
GGACTAACCCCCACCATCAACACCCAAAGCTGATATTCTATTTAAACTACTTCTTGTACATAAAATTATATAGTACATTAATACATCTATGTATATCGTACATTAAATTATATTCCCCTAGCATATAAGCATGTAATATAAATCAATGAAATATGACATAACTCATATATCAAATGATAATTAAAATCAACATGAATATTAAACAAGTATAATTAAATCAATGTAAAAAAGACATATCTGCGTTATCTTACATACACCATATTGTCATAACCCTGCTCGTCCAAATGTCTATCCCCTTCCCCAATTGGTCGATTAATCTACCATCCTCCGTGAAACCAGCAACCCACCCACTCGTGCTCCTCTTCTCGCTCCGGGCCCATTAAACTTGGGGGTAACTAACTTGAAACTTTATCAGGCATCTGGTCTTCCACTCACCATCGCCGTAAAGGCATGAAGGATCACCTTACAGTCTAGCTGGACTTTTCAATTCAAGCTTCTGGATCCACTAATACAATTACCGTCAATACTGAAGTTAATGATTCTTAGACATATATAATTAATGTTTGTTAGACATATATTTTACTATTTTAACCTAATTATCCATCAAACCCCCCCTTCCCCCCACCTAAACATTTAGTATCCTTGACAAACCCCAAAAGCAAGGACCACAATTCAGGCTCTCACGCATTCTAATAATTTATAAAACAAAACTTAAAATTCAGTATTGGGAGAATTTTTTTATACACTCCCCTCATATGCTTTTTACTAGTTGTCTTAAAATCACTTAACACTGGTGGTATATTATACATACAGCTTATGTAGCTTATCGATAAAGCAAAGGCCTATTCTTAGCCATACACTACACATCCGACACAACTACAGCATTCTCATCCGTAACACATATCTGCCGAGACGTAAACTACGGATGACTAATCCGATATATACACGCAAACGGAGCCTCAATATTCTTTATCTGCTTATTCCTACACGTAGGACGAGGAATATACTACGGATCCTACACATTCAAAGAAACATGAAACATTGGAGTAGTGCTCCTATTTGCCGTAATAGCAACAGCATTCATAGGATATGTACTCCCATGAGGCCAAATATCATTCTGAGGGAGGAACCACCCTAGTAGAATGAATCTGAGGGGGGTTTTCAGTAGACAAAGCAACACTAACCCGATTCTTCGCATTCCACTTCATCCTACCATTTATTATTACAGCCCTAGTAGTAGTCCACCTACTATTTTTACATGAAACAGGATCTAACAACCCATCAGGACTAAACTCCGACGCAGACAAAATCCCATTCCATCCCTACTACACCATCAAAGATATTCTAGGAATCCTCCTGCTATTAATAGTTCTCATAATTTTGGTTTTATTTTTCCCAGATATTCTCGGAGACCCTGATAATTATACTCCTGCAAATCCACTCAATACTCCCGCACACATTAAACCAGAATGATACTTCCTATTTGCCTACGCCATCCTACGCTCAATCCCCAACAAGCTAGGAGGAGTAATAGCCCTAGTACTATCAATTCTTATTCTAGCCCTCCTACCTCTCCTACAAACCTCAAAACAACGAGGGTTAATATTCCGACCAATCTCACAAGTTCTTTTCTGAATTCTAGTAGCCAACCTATTTGTCCTCACATGAATCGGAGGACAACCTGTCGAATACCCATTCGTTATAATTGGACAGCTAGCCTCAATCAGCTATTTCACAATTATCATTATCCTAATACCAGTAGCCGGCATTATTGAAAACAACATACTAAAATTCACCCATTGCCCTGATAGTATAATTAATTACTTTGGGATTCATCACTATTTTATCTACCATTATTACACTATTTGTGCTTATACAACTAAAAATCTCCACAATTAATTTTCCACTTAGCCCCTCAATCAAATCTACTGAATTAGTAAAAACTGATAACCCTTGAGAAACAAAATGAACGAAAATCTATTCGCCATAGGATTGCGCTGTTATCCCTAGGGTAACTTGGTCCGTTGATCAAAAAAAATTGGGTCAATTGGATTTAGGTGCTTAGACTTGTGTGTCTTGGCTATAATCTTTCGGAGGTTTTTTTATTCTCCGAGGTCACCCCAACCGAAATTTAAACTTAAGTTTTTATGTGTTTAGTCCAGTAGGTCTGTTGATTTAAAATGTTAAGTTATAAATTAAAGCTCCATAGGGTCTTCTCGTCTTATTTTTTTATTCCCGCCTCTTCACGGGAAGGTCAATTTCACTGACACTATAACTCATACACCCTACTAACCCTGGGCTTACTAGCAAATACCCTTACTATATACCAATGATGACGAGATATTGTGCGAGAAGGGACCTACCAAGGCCACCACACACCAATTGTACAAAAGGGACTCCGCTATGGAATAATCCTATTTATCGTATCAGAAGTATTTTTCTTCGCAGGATTCTTCTGAGCCTTCTACCACTCTAGTCTAGCACCAACTCATGACTTAGGTGGATGTTGACCCCCTACAGGAATCACCCCTCTTAACCCTCTAGAAGTACCCCTACTTAACACATCAGTACTTCTAGCATCTGGAGTATCTATCACATGAGCTCACCACAGCTTAATAGAAGGAAAACGAAGCAATATAAACCAAGCCCTTCTTATTACAATCCTACTTGGAATCTATTTTACTATTCTTCAAGCCTCAGAATACTTTGAAACCCCATTCTCTATTTCCGATGGAGTTTATGGATCTACTTTTTTTATAGCAACAGGATTTCACGGCCTACATGTAATTATCGGAACCACATTTCTAATAGTATGCCTCCTACGCCAACTTAAATACCACTTTACATCCAAACACCACTTTGGCTTCGAAGCCGCAGCATGATACTGACATTT
Pleuc_649.St-Polycarpe
GGACTAACCCCCACCATCAACACCCAAAGCTGATATTCTATTTAAACTACTTCTTGTACATAAAATTATATAGTACATTAATACATCTATGTATATCGTACATTAAATTATATTCCCCTAGCATATAAGCATGTAATATAAATCAATGAAATATGACATAACTCATGTATCAAATGATAATTAAAATCAACATGAATATTAAACAAGTATAATTAAATCAATGTAAAAAAGACATATCTGCGTTATCTTACATACACCATATTGTCATAACCCTGCTCGTCCAAATGTCTATCCCCTTCCCCAATTGGTCGATTAATCTACCATCCTCCGTGAAACCAGCAACCCGCCCACTCGTGCTCCTCTTCTCGCTCCGGGCCCATTAAACTTGGGGGTAACTAACTTGAAACTTTATCAGGCATCTGGTCTTCGACTCACCATCGCCGTAAAGGCATGAAGGATCACCTTACAGTCTAGCTGGACTTTTCAATTCAAGCTTCTGGATCCACTAATACAATTACCGTCAATACTGAAGTTAATGATTCTTAGACATATATAATTAATGTTTGTTAGACATATATTTTACTATTTTAACCTAATTATCCATCAAACCCCCCCTTCCCCCCACCTAAACATTTAGTATCCTTGACAAACCCCAAAAGCAAGGACCACAATTCAGGCTCTCACGCATTCTAATAATTTATAAAACAAAACTTAAAATTCAGTATTGGGAGAATTTTTTTATACACTCCCCTCATATGCTTTTTACTAGTTGTCTTAAAATCACTTAACACTGGTGGTATATTATACATACAGCTTATGTAGCTTATCGATAAAGCAAAGGCCTATTCTTAGCCATACACTACACATCCGACACAACTACAGCATTCTCATCCGTAACACATATCTGCCGAGACGTAAACTACGGATGACTAATCCGATATATACACGCAAACGGAGCCTCAATATTCTTTATCTGCTTATTCCTACACGTAGGACGAGGAATATACTACGGATCCTACACATTCAAAGAAACATGAAACATTGGAGTAGTGCTCCTATTTGCCGTAATAGCAACAGCATTCATAGGATATGTACTCCCATGAGGCCAAATATCATTCTGAGGGAGGAACCACCCTAGTAGAATGAATCTGAGGGGGGTTTTCAGTAGACAAAGCAACACTAACCCGATTCTTCGCATTCCACTTCATCCTACCATTTATTATTACAGCCCTAGTAGTAGTCCACCTACTATTTTTACATGAAACAGGATCTAACAACCCATCAGGACTAAACTCCGACGCAGACAAAATCCCATTCCATCCCTACTACACCATCAAAGATATTCTAGGAATCCTCCTGCTATTAATAGTTCTCATAATTTTGGTTTTATTTTTCCCAGATATTCTCGGAGACCCTGATAATTACACTCCTGCAAATCCACTCAATACTCCCGCACACATTAAACCAGAATGATACTTCCTATTTGCCTACGCCATCCTACGCTCAATCCCCAACAAGCTAGGAGGAGTAATAGCCCTAGTACTATCAATTCTTATTCTAACCCTCCTACCTCTCCTACAAACCTCAAAACAACGAGGGTTAATATTCCGACCAATCTCACAAGTTCTTTTCTGAATTCTAGTAGCCAACCTATTTGTCCTCACATGAATCGGAGGACAACCTGTCGAATACCCATTCGTTATAATTGGACAGCTAGCCTCAATCAGCTATTTCACAATTATCATTATCCTAATACCAGTAGCCGGCATTATTGAAAACAACATACTAAAATTCACCCATTGCCCTGATAGTATAATTAATTACTTTGGGATTCATCACTATTTTATCTACCATTATTACACTATTTGTGCTTATACAACTAAAAATCTCCACAATTAATTTTCCACTTAGCCCCTCAATCAAATCTACTGAATTAGTAAAAACTGATAACCCTTGAGAAACAAAATGAACGAAAATCTATTCGCCAAAGGATTGCGCTGTTATCCCTAGGGTAACTTGGTCCGTTGATCAAAAAAAATTGGGTCAATTGGATTTAGGTGCTTAGACTTGTGTGTCTTGGCTATAATCTTTCGGAGGTTTTTTTATTCTCCGAGGTCACCCCAACCGAAATTTAAACTTAAGTTTTTATGTGTTTAGTCCAGTAGGTCTGTTGATTTAAAATGTTAAGTTATAAATTAAAGCTCCATAGGGTCTTCTCGTCTTATTTTTTTATTCCCGCCTCTTCACGGGAAGGTCAATTTCACTGACACTATAACTCATACACCCTACTAACCCTGGGCTTACTAGCAAATACCCTTACTATATACCAATGATGACGAGATATTGTGCGAGAAGGGACCTACCAAGGCCACCACACACCAATTGTACAAAAGGGACTCCGCTATGGAATAATCCTATTTATCGTATCAGAAGTATTTTTCTTCGCAGGATTCTTCTGAGCCTTCTACCACTCTAGTCTAGCACCAACTCATGACTTAGGTGGATGTTGACCCCCTACAGGAATCACCCCTCTTAACCCTCTAGAAGTACCCCTACTTAACACATCAGTACTTCTAGCATCTGGAGTATCTATCACATGAGCTCACCACAGCTTAATAGAAGGAAAACGAAGCAATATAAACCAAGCCCTTCTTATTACAATCCTACTTGGAATCTATTTTACTATTCTTCAAGCCTCAGAATACTTTGAAACCCCATTCTCTATTTCCGATGGAGTTTATGGATCTACTTTTTTTATAGCAACAGGATTTCACGGCCTACATGTAATTATCGGAACCACATTTCTAATAGTATGCCTCCTACGCCAACTTAAATACCACTTTACATCCAAACACCACTTTGGCTTCGAAGCCGCAGCATGATACTGACATTT
Pleuc_650.St-Polycarpe
GGACTAACCCCCACCATCAACACCCAAAGCTGATATTCTATTTAAACTACTTCTTGTACATAAAATTATATAGTACATTAATACATCTATGTATATCGTACATTAAATTATATTCCCCTAGCATATAAGCATGTAATATAAATCAATGAAATATGACATAACTCATATATCAAATGATAATTAAAATCAACATGAATATTAAACAAGTATAATTAAATCAATGTAAAAAAGACATATCTGCGTTATCTTACATACACCATATTGTCATAACCCTGCTCGTCCAAATGTCTATCCCCTTCCCCAATTGGTCGATTAATCTACCATCCTCCGTGAAACCAGCAACCCACCCACTCGTGCTCCTCTTCTCGCTCCGGGCCCATTAAACTTGGGGGTAACTAACTTGAAACTTTATCAGGCATCTGGTCTTCGACTCACCATCGCCGTAAAGGCATGAAGGATCACCTTACAGTCTAGCTGGACTTTTCAATTCAAGCTTCTGGATCCACTAATACAATTACCGTCAATACTGAAGTTAATGATTCTTAGACATATATAATTAATGTTTGTTAGACATATATTTTACTATTTTAACCTAATTATCCATCAAACCCCCCCTTCCCCCCACCTAAACATTTAGTATCCTTGACAAACCCCAAAAGCAAGGACCACAATTCAGGCTCTCACGCATTCTAATAATTTATAAAACAAAACTTAAAATTCAGTATTGGGAGAATTTTTTTATACACTCCCCTCATATGCTTTTTACTAGTTGTCTTAAAATCACTTAACACTGGTGGTATATTATACATACAGCTTATGTAGCTTATCGATAAAGCAAAGGCCTATTCTTAGCCATACACTACACATCCGACACAACTACAGCATTCTCATCCGTAACACATATCTGCCGAGACGTAAACTACGGATGACTAATCCGATATATACACGCAAACGGAGCCTCAATATTCTTTATCTGCTTATTCCTACACGTAGGACGAGGAATATACTACGGATCCTACACATTCAAAGAAACATGAAACATTGGAGTAGTGCTCCTATTTGCCGTAATAGCAACAGCATTCATAGGATATGTACTCCCATGAGGCCAAATATCATTCTGAGGGAGGAACCACCCTAGTAGAATGAATCTGAGGGGGGTTTTCAGTAGACAAAGCAACACTAACCCGATTCTTCGCATTCCACTTCATCCTACCATTTATTATTACAGCCCTAGTAGTAGTCCACCTACTATTTTTACATGAAACAGGATCTAACAACCCATCAGGACTAAACTCCGACGCAGACAAAATCCCATTCCATCCCTACTACACCATCAAAGATATTCTAGGAATCCTCCTGCTATTAATAGTTCTCATAATTTTGGTTTTATTTTTCCCAGATATTCTCGGAGACCCTGATAATTATACTCCTGCAAATCCACTCAATACTCCCGCACACATTAAACCAGAATGATACTTCCTATTTGCCTACGCCATCCTACGCTCAATCCCCAACAAGCTAGGAGGAGTAATAGCCCTAGTACTATCAATTCTTATTCTAGCCCTCCTACCTCTCCTACAAACCTCAAAACAACGAGGGTTAATATTCCGACCAATCTCACAAGTTCTTTTCTGAATTCTAGTAGCCAACCTATTTGTCCTCACATGAATCGGAGGACAACCTGTCGAATACCCATTCGTTATAATTGGACAGCTAGCCTCAATCAGCTATTTCACAATTATCATTATCCTAATACCAGTAGCCGGCATTATTGAAAACAACATACTAAAATTCACCCATTGCCCTGATAGTATAATTAATTACTTTGGGATTCATCACTATTTTATCTACCATTATTACACTATTTGTGCTTATACAACTAAAAATCTCCACAATTAATTTTCCACTTAGCCCCTCAATCAAATCTACTGAATTAGTAAAAACTGATAACCCTTGAGAAACAAAATGAACGAAAATCTATTCGCCATAGGATTGCGCTGTTATCCCTAGGGTAACTTGGTCCGTTGATCAAAAAAAATTGGGTCAATTGGATTTAGGTGCTTAGACTTGTGTGTCTTGGCTATAATCTTTCGGAGGTTTTTTTATTCTCCGAGGTCACCCCAACCGAAATTTAAACTTAAGTTTTTATGTGTTTAGTCCAGTAGGTCTGTTGATTTAAAATGTTAAGTTATAAATTAAAGCTCCATAGGGTCTTCTCGTCTTATTTTTTTATTCCCGCCTCTTCACGGGAAGGTCAATTTCACTGACACTATAACTCATACACCCTACTAACCCTGGGCTTACTAGCAAATACCCTTACTATATACCAATGATGACGAGATATTGTGCGAGAAGGGACCTACCAAGGCCACCACACACCAATTGTACAAAAGGGACTCCGCTATGGAATAATCCTATTTATCGTATCAGAAGTATTTTTCTTCGCAGGATTCTTCTGAGCCTTCTACCACTCTAGTCTAGCACCAACTCATGACTTAGGTGGATGTTGACCCCCTACAGGAATCACCCCTCTTAACCCTCTAGAAGTACCCCTACTTAACACATCAGTACTTCTAGCATCTGGAGTATCTATCACATGAGCTCACCACAGCTTAATAGAAGGAAAACGAAGCAATATAAACCAAGCCCTTCTTATTACAATCCTACTTGGAATCTATTTTACTATTCTTCAAGCCTCAGAATACTTTGAAACCCCATTCTCTATTTCCGATGGAGTTTATGGATCTACTTTTTTTATAGCAACAGGATTTCACGGCCTACATGTAATTATCGGAACCACATTTCTAATAGTATGCCTCCTACGCCAACTTAAATACCACTTTACATCCAAACACCACTTTGGCTTCGAAGCCGCAGCATGATACTGACATTT
Pleuc_651.Salaberry
GGACTAACCCCCACCATCAACACCCAAAGCTGATATTCTATTTAAACTACTTCTTGTACATAAAATTATATAGTACATTAATACATTTATGTATATCGTACATTAAATTATATTCCCCTAGCATATAAGCATGTAATATAAATCAATGAAATAAGACATAAATTATATATTAAATGATAATTAAAATCAACATGGATATTAAACAAGTATAATTAGATTAATGTAAAAAAGACATATCTGCGTTATCTTACATACACCATATTGTCATAGCCCTGCTTGTCCAAACGTCTATCCCCTTCCCCAATTAGTCGATTAATCTACCATCCTCCGTGAAATCAGCAACCCGCCCACTCGTGCTCCTCTTCTCGCTCCGAGCCCATTAAACTTGGGGGTAACTAACCTGAAACTTTACCAGGCATCTGGTCTTCGACTCACCATCGCCGTAAAGGCATGAAGGATCACCTCATAGTCTAGCTGGACTTTTCAATTCAAGCTTCTGGATCCACTAATACAATTACTGTCAATACTGAAGTTAATGATTCTTAGACATATATAATTAATGTTTGTTAGACATATATTTTACTATTTTAACCTATCTACCCATCAAACCCCCCCTTCCCCCCACCTAAATATTTAGTATCCTTGACAAACCCCAAAAGCAAGGACCACAATTCAGGCTCTCACACATTCTAATAATTTATAAAACAAAACTTAAAATTCAGTATTGGGAGAATTTTTTTATACACTCCCCTCATATGCTTTTTACTAGTTGTCTTAAAATCACTTAACACTGGTGGTATATTATACATACAGCTTATGTAGCTTATCGATAAAGCAAAGGCCTATTCTTAGCCATACACTACACATCCGACACAACTACAGCATTCTCATCCGTAACACATATCTGCCGAGACGTAAACTACGGATGACTAATCCGATATATACACGCAAACGGAGCCTCAATATTCTTTATCTGCTTATTCCTGCACGTAGGACGAGGAATATACTACGGATCCTACACATTCAAAGAAACATGAAACATTGGAGTAGTGCTCCTATTTGCCGTAATAGCAACAGCATTCATAGGATATGTACTCCCATGAGGCCAAATATCATTCTGAGGGAGGAACCACCCTAGTAGAATGAATCTGAGGGGGATTCTCAGTAGACAAAGCAACACTAACCCGATTCTTCGCATTCCACTTCATCCTACCATTTATTATTACAGCCCTAGTAGTAGTCCACCTACTATTTTTACATGAAACAGGATCTAACAACCCATCAGGATTAAACTCCGACGCAGACAAAATCCCATTCCATCCCTACTACACCATCAAAGATATTCTAGGGATCCTCCTGCTATTAATAGTTCTCATAATTTTGGTTTTATTTTTCCCAGATATTCTCGGAGACCCTGATAATTACACTCCTGCAAATCCACTCAATACTCCCGCACACATTAAACCAGAATGATACTTCCTATTTGCCTACGCCATCCTACGCTCAATCCCCAACAAGCTAGGAGGAGTGATAGCCTTAGTACTATCAATTCTCATTCTAGCCCTCCTACCCCTCCTACAAACCTCAAAACAACGAGGATTAATATTCCGACCAATCTCACAAGTTCTTTTCTGAATTCTAGTAGCCAACCTATTTGTCCTCACATGAATCGGAGGACAACCCGTCGAATACCCATTCGTTATAATTGGACAGCTAGCCTCAATCAGCTATTTCACAATTATTATTATCCTAATACCAGTAGCCGGCATTATTGAAAACAACATACTAAAATTAACCCATTGCCCTGATAGTATAATTAATTACTTTGGGATTCATCACTATTTTATCTACCATTATTACACTATTTGTGCTTATACAACTAAAAATCTCCACAATTAATTTTCCACTTAGCCCCTCAATCAAATCTACTGAATTAGTAAAAACTGATAACCCTTGAGAAACAAAATGAACGAAAATCTATTCGCCATAGGATTGCGCTGTTATCCCTAGGGTAACTTGGTCCGTTGATCAAAAAAAATTGGGTCAATTGGATTTAGGTGCTTAGACTTGTGTGTCTTGGCTATAATCTTTCGGAGGTTTTTTTATTCTCCGAGGTCACCCCAACCGAAATTTAAACTTAAGTTTTTATGTGTTTAGTCCAGTAGGTGTATTGATTTAAAATGTTAAGTTATAAATTAAAGCTCCATAGGGTCTTCTCGTCTTATTTTTTTATTCCCGCCTCTTCACGGGAAGGTCAATTTCACTGACACTATAACTCATACACCCTACTAACCCTGGGCTTACTAGCAAACACCCTTACTATATACCAATGATGACGAGATATTGTGCGAGAAGGGACCTACCAAGGCCACCACACACCAATTGTACAAAAGGGACTCCGCTATGGAATAATCCTATTTATCGTATCAGAAGTATTTTTCTTCGCAGGATTCTTCTGAGCCTTCTACCACTCTAGTCTAGCACCAACTCATGACTTAGGTGGATGTTGACCCCCTACAGGAATCACCCCTCTTAACCCTCTAGAGGTACCCCTACTCAACACATCAGTACTTCTAGCATCTGGAGTATCTATCACATGAGCTCACCACAGCTTAATAGAAGGGAAACGAAGCAATATAAACCAAGCCCTTCTTATTACAATCCTACTTGGAATCTATTTTACTATTCTTCAAGCCTCAGAATACTTTGAAACTCCATTCTCTATTTCTGACGGAGTTTATGGATCTACTTTTTTTATAGCAACAGGATTTCACGGCCTACATGTAATTATCGGAACTACATTTCTAATAGTGTGCCTCCTACGCCAACTTAAATACCACTTTACATCCAAACACCACTTTGGCTTCGAAGCCGCAGCATGATACTGACATTT
Pleuc_653.St-Francois
GGACTAACCCCCACCATCAACACCCAAAGCTGATATTCTATTTAAACTACTTCTTGTACATAAAATTATATAGTACATTAATACATTTATGTATATCGTACATTAAATTACATTCCCCTAGCATATAAGCATGTAATATAAATCAATGAAATACGACATAAGTTATATATTAAATGATAATTAAAATCAACATGAATATTAAACAAGTATAATTAGATTAATGTAAAAAAGACATATCTGCGTTATCTTACATACACCATACTGTCATAGCCCTGCTTGTCCAAACGTCTATCCCCTTCCCCAATTAGTCGATTAATCTACCATCCTCCGTGAAATCAGCAACCCGCCCACTCGTGCTCCTCTTCTCGCTCCGAGCCCATTAAACTTGGGGGTAACTAACCTGAAACTTTACCAGGCATCTGGTCTTCGACTCACCATCGCCGTAAAGGCATGAAGGATCACCTCATAGTCTAGCTGGACTTTTCAATTCAAGCTTCTGGATCCACTAATACAATTACTGTCAATACTAAAGTTAATGATTCTTAGACATATATAATTAATGTTTGTTAGACATATATTTTACTATTTTAACTTATCTACCCATCAAACCCCCCCTTCCCCCCACCTAAATATTTAGTATCCTTGACAAACCCCAAAAGCAAGGACCACAATTCAGGCTCTCACACATTCTAATAATTTATAAAACAAAACTTAAAATTCAGTATTGGGAGAATTTTTTTATACACTCCCCTCATATGCTTTTTACTAGTTGTCTTAAAATCACTTAACACTGGTGGTATATTATACATACAGCTTATGTAGCTTATCGATAAAGCAAAGGCCTATTCTTAGCCATACACTACACATCCGACACAACTACAGCATTCTCATCCGTAACACATATCTGCCGAGACGTAAACTACGGATGACTAATCCGATATATACACGCAAACGGAGCCTCAATATTCTTTATCTGCTTATTCCTGCACGTAGGACGAGGAATATACTACGGATCCTACACATTCAAAGAAACATGAAACATTGGAGTAGTGCTCCTATTTGCCGTAATAGCAACAGCATTCATAGGATATGTACTCCCATGAGGCCAAATATCATTCTGAGGGAGGAACCACCCTAGTAGAATGAATCTGAGGGGGATTCTCAGTAGACAAAGCAACACTAACCCGATTCTTCGCATTCCACTTCATCCTACCATTTATTATTACAGCCCTAGTAGTAGTCCACCTACTATTTTTACATGAAACAGGATCTAACAACCCATCAGGATTAAACTCCGACGCAGACAAAATCCCATTCCATCCCTACTACACCATCAAAGATATTCTAGGGATCCTCCTGCTATTAATAGTTCTCATAATTTTGGTTTTATTTTTCCCAGATATTCTCGGAGACCCTGATAATTACACTCCTGCAAATCCACTCAATACTCCCGCACACATTAAACCAGAATGATACTTCCTATTTGCCTACGCCATCCTACGCTCAATCCCCAACAAGCTAGGAGGAGTGATAGCCTTAGTACTATCAATTCTCATTCTAGCCCTCCTACCCCTCCTACAAACCTCAAAACAACGAGGATTAATATTCCGACCAATCTCACAAGTTCTTTTCTGAATTCTAGTAGCCAACCTATTTGTCCTCACATGAATCGGAGGACAACCTGTCGAATACCCATTCGTTATAATTGGACAGCTAGCCTCAATCAGCTATTTCACAATTATTATTATCCTAATACCAGTAGCCGGCATTATTGAAAACAACATACTAAAATTCACCCATTGCCCTGATAGTATAATTAATTACTTTGGGATTCATCACTATTTTATCTACCATTATTACACTATTTGTGCTTATACAACTAAAAATCTCCACAATTAATTTTCCACTTAGCCCCTCAATCAAATCTACTGAATTAGTAAAAACTGATAACCCTTGAGAAACAAAATGAACGAAAATCTATTCGCCATAGGATTGCGCTGTTATCCCTAGGGTAACTTGGTCCGTTGATCAAAAAAAATTGGGTCAATTGGATTTAGGTGCTTAGACTTGTGTGTCTTGGCTATAATCTTTCGGAGGTTTTTTTATTCTCCGAGGTCACCCCAACCGAAATTTAAACTTAAGTTTTTATGTGTTTAGTCCAGTAGGTGTATTGATTTAAAATGTTAAGTTATAAATTAAAGCTCCATAGGGTCTTCTCGTCTTATTTTTTTATTCCCGCCTCTTCACGGGAAGGTCAATTTCACTGACACTATAACTCATACACCCTACTAACCCTGGGCTTACTAGCAAACACCCTTACTATATACCAATGATGACGAGATATTGTGCGAGAAGGGACCTACCAAGGCCACCACACACCAATTGTACAAAAGGGACTCCGCTATGGAATAATCCTATTTATCGTATCAGAAGTATTTTTCTTCGCAGGATTCTTCTGAGCCTTCTACCACTCTAGTCTAGCACCAACTCATGACTTAGGTGGATGCTGACCCCCTACAGGAATCACCCCTCTTAACCCTCTAGAGGTACCCCTACTCAACACATCAGTACTTCTAGCATCTGGAGTATCTATCACATGAGCTCACCACAGCTTAATAGAAGGAAAACGAAGCAATATAAACCAAGCCCTTCTTATTACAATCCTACTTGGAATCTATTTTACTATTCTTCAAGCCTCAGAATACTTTGAAACTCCATTCTCTATTTCTGACGGAGTTTATGGATCTACTTTTTTTATAGCAACAGGATTTCACGGCCTACATGTAATTATCGGAACTACATTTCTAATAGTGTGCCTCCTACGCCAACTTAAATACCACTTTACATCCAAACACCACTTTGGCTTCGAAGCCGCAGCATGATACTGACATTT
Pleuc_654.St-Francois
GGACTAACCCCCACCATCAACACCCAAAGCTGATATTCTATTTAAACTACTTCTTGTACATAAAATTATATAGTACATTAATACATTTATGTATATCGTACATTAAATTACATTCCCCTAGCATATAAGCATGTAATATAAATCAATGAAATACGACATAAATCATATATCAAATGATAATTAAAATCAACATGAATATTAAACAAGTATAATTAGATTAATGTAAAAAAGACATATCTGCGTTATCTTACATACACCATATTGTCATAACCCTGCTCGTCCAAACGTCTATCCCCCTCCCCAATTAGTCGATTAATCTACCATCCTCCGTGAAATCAGCAACCCGCCCACTCGTGCTCCTCTTCTCGCTCCGGGCCCATTAAACTTGGGGGTAACTAACCTGAAACTTTACCAGGCATCTGGTCTTCCACTCACCATCGCCGTAAAGGCATGAAGGATCACCTCACAGTCTAGCTGGACTTTTCAATTCAAGCTTCTGGATCCACTAATACAATTACTGTCAATACTGAAGTTAATGATTCTCAGACATATATAATTAATGTTTGTTAGACATATATTTTACTATTTTAACCTATCTATCCATCAAACCCCCCCTTCCCCCCACCTAAATATTTAGTATCCTTGACAAACCCCAAAAGCAAGGACCACAATTCAGGCTCTCACACATTCTAATAATTTATAAAACAAAACTTAAAATTCAGTATTGGGAGAATTTTTTTATACACTCCCCTCATATGCTTTTTACTAGTTGTCTTAAAATCACTTAACACTGGTGGTATATTATACATACAGCTTATGTAGCTTATCGATAAAGCAAAGGCCTATTCTTAGCCATACACTACACATCCGACACAACTACAGCATTCTCATCCGTAACACATATCTGCCGAGACGTAAACTACGGATGACTAATCCGATATATACACGCAAACGGAGCCTCAGTATTCTTTATCTGCTTATTCCTGCACGTAGGACGAGGAATATACTACGGATCCTACACATTCAAAGAAACATGAAACATTGGAGTAGTGCTCCTATTTGCCGTAATAGCAACAGCATTCATAGGATATGTACTCCCATGAGGCCAAATATCATTCTGAGGGAGGAACCACCCTAGTAGAATGAATCTGAGGAGGATTCTCAGTAGACAAAGCAACACTAACCCGATTCTTCGCATTCCACTTCATCCTACCATTTATTATTACAGCCCTAGTAGTAGTCCACCTACTATTTTTACATGAAACAGGATCTAACAACCCATCAGGATTAAACTCCGACGCAGACAAAATCCCATTCCATCCCTACTACACCATCAAAGATATTCTAGGGATCCTCCTGCTATTAATAGTTCTCATAATTTTGGTTTTATTTTTCCCAGATATTCTCGGAGACCCTGATAATTACACTCCTGCAAATCCACTCAATACTCCCGCACACATTAAACCAGAATGATACTTCCTATTTGCCTACGCCATCCTACGCTCAATCCCCAACAAGCTAGGAGGAGTGATAGCCTTAGTACTATCAATTCTCATTCTAGCCCTCCTACCCCTCCTACAAACCTCAAAACAACGAGGATTAATATTCCGACCAATCTCACAAGTTCTTTTCTGAATTCTAGTAGCCAACCTATTTGTCCTCACATGAATCGGAGGACAACCTGTCGAATACCCATTCGTTATAATTGGACAGCTAGCCTCAATCAGCTATTTCACAATTATTATTATCCTAATACCAGTAGCCGGCATTATTGAAAACAACATACTAAAATTCACCCATTGCCCTGATAGTATAATTAATTACTTTGGGATTCATCACTATTTTATCTACCATTATTACACTATTTGTGCTTATACAACTAAAAATCTCCACAATTAACTTTCCACTTAACCCCTCAATCAAATCTACTGAATTAGTAAAAACTGATAACCCTTGAGAAACAAAATGAACGAAAATCTATTCGCCATAGGATTGCGCTGTTATCCCTAGGGTAACTTGGTCCGTTGATCAAAAAAAATTGGGTCAATTGGATTTAGGTGCTTAGACTTGTGTGTCTTGGCTATAATCTTTCGGAGGTTTTTTTATTCTCCGAGGTCACCCCAACCGAAATTTAAACTTAAGTTTTTATGTGTTTAGTCCAGTAGGTGTATTGATTTAAAATGTTAAGTTATAAATTAAAGCTCCATAGGGTCTTCTCGTCTTATTTTTTTATTCCCGCCTCTTCACGGGAAGGTCAATTTCACTGACACTATAACTCATACACCCTACTAACCCTGGGCTTACTAGCAAACACCCTTACTATATACCAATGATGACGAGATATTGTGCGAGAAGGGACCTACCAAGGCCACCACACACCAATTGTACAAAAGGGACTCCGCTATGGAATAATCCTATTTATCGTATCAGAAGTATTTTTCTTCGCAGGATTCTTCTGAGCCTTCTACCACTCTAGTCTAGCACCAACTCATGACTTAGGTGGATGTTGACCCCCTACAGGAATCACCCCTCTTAACCCTCTAGAGGTACCCCTACTCAACACATCAGTACTTCTAGCATCTGGAGTATCTATCACATGAGCTCACCACAGCTTAATAGAAGGGAAACGAAGCAATATAAACCAAGCCCTTCTTATTACAATCCTACTTGGAATCTATTTTACTATTCTTCAAGCCTCAGAATACTTTGAAACTCCATTCTCTATTTCTGACGGAGTTTATGGATCTACTTTTTTTATAGCAACAGGATTTCACGGCCTACATGTAATTATCGGAACTACATTTCTAATAGTGTGCCTCCTACGCCAACTTAAATACCACTTTACATCCAAACACCACTTTGGCTTCGAAGCCGCAGCATGATACTGACATTT
Pleuc_655.St-Francois
GGACTAACCCCCACCATCAACACCCAAAGCTGATATTCTATTTAAACTACTTCTTGTACATAAAATTATATAGTACATTAATACATTTATGTATATCGTACATTAAATTACATTCCCCTAGCATATAAGCATGTAATATAAATCAATGAAATACGACATAAATCATATATCAAATGATAATTAAAATCAACATGAATATTAAACAAGTATAATTAGATTAATGTAAAAAAGACATATCTGCGTTATCTTACATACACCATATTGTCATAACCCTGCTCGTCCAAACGTCTATCCCCCTCCCCAATTAGTCGATTAATCTACCATCCTCCGTGAAATCAGCAACCCGCCCACTCGTGCTCCTCTTCTCGCTCCGGGCCCATTAAACTTGGGGGTAACTAACCTGAAACTTTACCAGGCATCTGGTCTTCGACTCACCATCGCCGTAAAGGCATGAAGGATCACCTCACAGTCTAGCTGGACTTTTCAATTCAAGCTTCTGGATCCACTAATACAATTACTGTCAATACTGAAGTTAATGATTCTCAGACATATATAATTAATGTTTGTTAGACATATATTTTACTATTTTAACCTATCTATCCATCAAACCCCCCCTTCCCCCCACCTAAATATTTAGTATCCTTGACAAACCCCAAAAGCAAGGACCACAATTCAGGCTCTCACACATTCTAATAATTTATAAAACAAAACTTAAAATTCAGTATTGGGAGAATTTTTTTATACACTCCCCTCATATGCTTTTTACTAGTTGTCTTAAAATCACTTAACACTGGTGGTATATTATACATACAGCTTATGTAGCTTATCGATAAAGCAAAGGCCTATTCTTAGCCATACACTACACATCCGACACAACTACAGCATTCTCATCCGTAACACATATCTGCCGAGACGTAAACTACGGATGACTAATCCGATATATACACGCAAACGGAGCCTCAGTATTCTTTATCTGCTTATTCCTGCACGTAGGACGAGGAATATACTACGGATCCTACACATTCAAAGAAACATGAAACATTGGAGTAGTGCTCCTATTTGCCGTAATAGCAACAGCATTCATAGGATATGTACTCCCATGAGGCCAAATATCATTCTGAGGGAGGAACCACCCTAGTAGAATGAATCTGAGGAGGATTCTCAGTAGACAAAGCAACACTAACCCGATTCTTCGCATTCCACTTCATCCTACCATTTATTATTACAGCCCTAGTAGTAGTCCACCTACTATTTTTACATGAAACAGGATCTAACAACCCATCAGGATTAAACTCCGACGCAGACAAAATCCCATTCCATCCCTACTACACCATCAAAGATATTCTAGGGATCCTCCTGCTATTAATAGTTCTCATAATTTTGGTTTTATTTTTCCCAGATATTCTCGGAGACCCTGATAATTACACTCCTGCAAATCCACTCAATACTCCCGCACACATTAAACCAGAATGATACTTCCTATTTGCCTACGCCATCCTACGCTCAATCCCCAACAAGCTAGGAGGAGTGATAGCCTTAGTACTATCAATTCTCATTCTAGCCCTCCTACCCCTCCTACAAACCTCAAAACAACGAGGATTAATATTCCGACCAATCTCACAAGTTCTTTTCTGAATTCTAGTAGCCAACCTATTTGTCCTCACATGAATCGGAGGACAACCTGTCGAATACCCATTCGTTATAATTGGACAGCTAGCCTCAATCAGCTATTTCACAATTATTATTATCCTAATACCAGTAGCCGGCATTATTGAAAACAACATACTAAAATTCACCCATTGCCCTGATAGTATAATTAATTACTTTGGGATTCATCACTATTTTATCTACCATTATTACACTATTTGTGCTTATACAACTAAAAATCTCCACAATTAACTTTCCACTTAACCCCTCAATCAAATCTACTGAATTAGTAAAAACTGATAACCCTTGAGAAACAAAATGAACGAAAATCTATTCGCCATAGGATTGCGCTGTTATCCCTAGGGTAACTTGGTCCGTTGATCAAAAAAAATTGGGTCAATTGGATTTAGGTGCTTAGACTTGTGTGTCTTGGCTATAATCTTTCGGAGGTTTTTTTATTCTCCGAGGTCACCCCAACCGAAATTTAAACTTAAGTTTTTATGTGTTTAGTCCAGTAGGTGTATTGATTTAAAATGTTAAGTTATAAATTAAAGCTCCATAGGGTCTTCTCGTCTTATTTTTTTATTCCCGCCTCTTCACGGGAAGGTCAATTTCACTGACACTATAACTCATACACCCTACTAACCCTGGGCTTACTAGCAAACACCCTTACTATATACCAATGATGACGAGATATTGTGCGAGAAGGGACCTACCAAGGCCACCACACACCAATTGTACAAAAGGGACTCCGCTATGGAATAATCCTATTTATCGTATCAGAAGTATTTTTCTTCGCAGGATTCTTCTGAGCCTTCTACCACTCTAGTCTAGCACCAACTCATGACTTAGGTGGATGTTGACCCCCTACAGGAATCACCCCTCTTAACCCTCTAGAGGTACCCCTACTCAACACATCAGTACTTCTAGCATCTGGAGTATCTATCACATGAGCTCACCACAGCTTAATAGAAGGGAAACGAAGCAATATAAACCAAGCCCTTCTTATTACAATCCTACTTGGAATCTATTTTACTATTCTTCAAGCCTCAGAATACTTTGAAACTCCATTCTCTATTTCTGACGGAGTTTATGGATCTACTTTTTTTATAGCAACAGGATTTCACGGCCTACATGTAATTATCGGAACTACATTTCTAATAGTGTGCCTCCTACGCCAACTTAAATACCACTTTACATCCAAACACCACTTTGGCTTCGAAGCCGCAGCATGATACTGACATTT
Pleuc_656.St-Francois
GGACTAACCCCCACCATCAACACCCAAAGCTGATATTCTATTTAAACTACTTCTTGTACATAAAATTATATAGTACATTAATACATTTATGTATATCGTACATTAAATTACATTCCCCTAGCATATAAGCATGTAATATAAATCAATGAAATACGACATAAGTTATATATTAAATGATAATTAAAATCAACATGAATATTAAACAAGTATAATTAGATTAATGTAAAAAAGACATATCTGCGTTATCTTACATACACCATACTGTCATAGCCCTGCTTGTCCAAACGTCTATCCCCTTCCCCAATTAGTCGATTAATCTACCATCCTCCGTGAAATCAGCAACCCGCCCACTCGTGCTCCTCTTCTCGCTCCGAGCCCATTAAACTTGGGGGTAACTAACCTGAAACTTTACCAGGCATCTGGTCTTCGACTCACCATCGCCGTAAAGGCATGAAGGATCACCTCATAGTCTAGCTGGACTTTTCAATTCAAGCTTCTGGATCCACTAATACAATTACTGTCAATACTAAAGTTAATGATTCTTAGACATATATAATTAATGTTTGTTAGACATATATTTTACTATTTTAACTTATCTACCCATCAAACCCCCCCTTCCCCCCACCTAAATATTTAGTATCCTTGACAAACCCCAAAAGCAAGGACCACAATTCAGGCTCTCACACATTCTAATAATTTATAAAACAAAACTTAAAATTCAGTATTGGGAGAATTTTTTTATACACTCCCCTCATATGCTTTTTACTAGTTGTCTTAAAATCACTTAACACTGGTGGTATATTATACATACAGCTTATGTAGCTTATCGATAAAGCAAAGGCCTATTCTTAGCCATACACTACACATCCGACACAACTACAGCATTCTCATCCGTAACACATATCTGCCGAGACGTAAACTACGGATGACTAATCCGATATATACACGCAAACGGAGCCTCAATATTCTTTATCTGCTTATTCCTGCACGTAGGACGAGGAATATACTACGGATCCTACACATTCAAAGAAACATGAAACATTGGAGTAGTGCTCCTATTTGCCGTAATAGCAACAGCATTCATAGGATATGTACTCCCATGAGGCCAAATATCATTCTGAGGGAGGAACCACCCTAGTAGAATGAATCTGAGGGGGATTCTCAGTAGACAAAGCAACACTAACCCGATTCTTCGCATTCCACTTCATCCTACCATTTATTATTACAGCCCTAGTAGTAGTCCACCTACTATTTTTACATGAAACAGGATCTAACAACCCATCAGGATTAAACTCCGACGCAGACAAAATCCCATTCCATCCCTACTACACCATCAAAGATATTCTAGGGATCCTCCTGCTATTAATAGTTCTCATAATTTTGGTTTTATTTTTCCCAGATATTCTCGGAGACCCTGATAATTACACTCCTGCAAATCCACTCAATACTCCCGCACACATTAAACCAGAATGATACTTCCTATTTGCCTACGCCATCCTACGCTCAATCCCCAACAAGCTAGGAGGAGTGATAGCCTTAGTACTATCAATTCTCATTCTAGCCCTCCTACCCCTCCTACAAACCTCAAAACAACGAGGATTAATATTCCGACCAATCTCACAAGTTCTTTTCTGAATTCTAGTAGCCAACCTATTTGTCCTCACATGAATCGGAGGACAACCTGTCGAATACCCATTCGTTATAATTGGACAGCTAGCCTCAATCAGCTATTTCACAATTATTATTATCCTAATACCAGTAGCCGGCATTATTGAAAACAACATACTAAAATTCACCCATTGCCCTGATAGTATAATTAATTACTTTGGGATTCATCACTATTTTATCTACCATTATTACACTATTTGTGCTTATACAACTAAAAATCTCCACAATTAATTTTCCACTTAGCCCCTCAATCAAATCTACTGAATTAGTAAAAACTGATAACCCTTGAGAAACAAAATGAACGAAAATCTATTCGCCATAGGATTGCGCTGTTATCCCTAGGGTAACTTGGTCCGTTGATCAAAAAAAATTGGGTCAATTGGATTTAGGTGCTTAGACTTGTGTGTCTTGGCTATAATCTTTCGGAGGTTTTTTTATTCTCCGAGGTCACCCCAACCGAAATTTAAACTTAAGTTTTTATGTGTTTAGTCCAGTAGGTGTATTGATTTAAAATGTTAAGTTATAAATTAAAGCTCCATAGGGTCTTCTCGTCTTATTTTTTTATTCCCGCCTCTTCACGGGAAGGTCAATTTCACTGACACTATAACTCATACACCCTACTAACCCTGGGCTTACTAGCAAACACCCTTACTATATACCAATGATGACGAGATATTGTGCGAGAAGGGACCTACCAAGGCCACCACACACCAATTGTACAAAAGGGACTCCGCTATGGAATAATCCTATTTATCGTATCAGAAGTATTTTTCTTCGCAGGATTCTTCTGAGCCTTCTACCACTCTAGTCTAGCACCAACTCATGACTTAGGTGGATGCTGACCCCCTACAGGAATCACCCCTCTTAACCCTCTAGAGGTACCCCTACTCAACACATCAGTACTTCTAGCATCTGGAGTATCTATCACATGAGCTCACCACAGCTTAATAGAAGGAAAACGAAGCAATATAAACCAAGCCCTTCTTATTACAATCCTACTTGGAATCTATTTTACTATTCTTCAAGCCTCAGAATACTTTGAAACTCCATTCTCTATTTCTGACGGAGTTTATGGATCTACTTTTTTTATAGCAACAGGATTTCACGGCCTACATGTAATTATCGGAACTACATTTCTAATAGTGTGCCTCCTACGCCAACTTAAATACCACTTTACATCCAAACACCACTTTGGCTTCGAAGCCGCAGCATGATACTGACATTT
Pleuc_657.St-Francois
GGACTAACCCCCACCATCAACACCCAAAGCTGATATTCTATTTAAACTACTTCTTGTACATAAAATTATATAGTACATTAATACATTTATGTATATCGTACATTAAATTACATTCCCCTAGCATATAAGCATGTAATATAAATCAATGAAATACGACATAAATCATATATCAAATGATAATTAAAATCAACATGAATATTAAACAAGTATAATTAGATTAATGTAAAAAAGACATATCTGCGTTATCTTACATACACCATATTGTCATAACCCTGCTCGTCCAAACGTCTATCCCCCTCCCCAATTAGTCGATTAATCTACCATCCTCCGTGAAATCAGCAACCCGCCCACTCGTGCTCCTCTTCTCGCTCCGGGCCCATTAAACTTGGGGGTAACTAACCTGAAACTTTACCAGGCATCTGGTCTTCGACTCACCATCGCCGTAAAGGCATGAAGGATCACCTCACAGTCTAGCTGGACTTTTCAATTCAAGCTTCTGGATCCACTAATACAATTACTGTCAATACTGAAGTTAATGATTCTCAGACATATATAATTAATGTTTGTTAGACATATATTTTACTATTTTAACCTATCTATCCATCAAACCCCCCCTTCCCCCCACCTAAATATTTAGTATCCTTGACAAACCCCAAAAGCAAGGACCACAATTCAGGCTCTCACACATTCTAATAATTTATAAAACAAAACTTAAAATTCAGTATTGGGAGAATTTTTTTATACACTCCCCTCATATGCTTTTTACTAGTTGTCTTAAAATCACTTAACACTGGTGGTATATTATACATACAGCTTATGTAGCTTATCGATAAAGCAAAGGCCTATTCTTAGCCATACACTACACATCCGACACAACTACAGCATTCTCATCCGTAACACATATCTGCCGAGACGTAAACTACGGATGACTAATCCGATATATACACGCAAACGGAGCCTCAGTATTCTTTATCTGCTTATTCCTGCACGTAGGACGAGGAATATACTACGGATCCTACACATTCAAAGAAACATGAAACATTGGAGTAGTGCTCCTATTTGCCGTAATAGCAACAGCATTCATAGGATATGTACTCCCATGAGGCCAAATATCATTCTGAGGGAGGAACCACCCTAGTAGAATGAATCTGAGGAGGATTCTCAGTAGACAAAGCAACACTAACCCGATTCTTCGCATTCCACTTCATCCTACCATTTATTATTACAGCCCTAGTAGTAGTCCACCTACTATTTTTACATGAAACAGGATCTAACAACCCATCAGGATTAAACTCCGACGCAGACAAAATCCCATTCCATCCCTACTACACCATCAAAGATATTCTAGGGATCCTCCTGCTATTAATAGTTCTCATAATTTTGGTTTTATTTTTCCCAGATATTCTCGGAGACCCTGATAATTACACTCCTGCAAATCCACTCAATACTCCCGCACACATTAAACCAGAATGATACTTCCTATTTGCCTACGCCATCCTACGCTCAATCCCCAACAAGCTAGGAGGAGTGATAGCCTTAGTACTATCAATTCTCATTCTAGCCCTCCTACCCCTCCTACAAACCTCAAAACAACGAGGATTAATATTCCGACCAATCTCACAAGTTCTTTTCTGAATTCTAGTAGCCAACCTATTTGTCCTCACATGAATCGGAGGACAACCTGTCGAATACCCATTCGTTATAATTGGACAGCTAGCCTCAATCAGCTATTTCACAATTATTATTATCCTAATACCAGTAGCCGGCATTATTGAAAACAACATACTAAAATTCACCCATTGCCCTGATAGTATAATTAATTACTTTGGGATTCATCACTATTTTATCTACCATTATTACACTATTTGTGCTTATACAACTAAAAATCTCCACAATTAACTTTCCACTTAACCCCTCAATCAAATCTACTGAATTAGTAAAAACTGATAACCCTTGAGAAACAAAATGAACGAAAATCTATTCGCCATAGGATTGCGCTGTTATCCCTAGGGTAACTTGGTCCGTTGATCAAAAAAAATTGGGTCAATTGGATTTAGGTGCTTAGACTTGTGTGTCTTGGCTATAATCTTTCGGAGGTTTTTTTATTCTCCGAGGTCACCCCAACCGAAATTTAAACTTAAGTTTTTATGTGTTTAGTCCAGTAGGTGTATTGATTTAAAATGTTAAGTTATAAATTAAAGCTCCATAGGGTCTTCTCGTCTTATTTTTTTATTCCCGCCTCTTCACGGGAAGGTCAATTTCACTGACACTATAACTCATACACCCTACTAACCCTGGGCTTACTAGCAAACACCCTTACTATATACCAATGATGACGAGATATTGTGCGAGAAGGGACCTACCAAGGCCACCACACACCAATTGTACAAAAGGGACTCCGCTATGGAATAATCCTATTTATCGTATCAGAAGTATTTTTCTTCGCAGGATTCTTCTGAGCCTTCTACCACTCTAGTCTAGCACCAACTCATGACTTAGGTGGATGTTGACCCCCTACAGGAATCACCCCTCTTAACCCTCTAGAGGTACCCCTACTCAACACATCAGTACTTCTAGCATCTGGAGTATCTATCACATGAGCTCACCACAGCTTAATAGAAGGGAAACGAAGCAATATAAACCAAGCCCTTCTTATTACAATCCTACTTGGAATCTATTTTACTATTCTTCAAGCCTCAGAATACTTTGAAACTCCATTCTCTATTTCTGACGGAGTTTATGGATCTACTTTTTTTATAGCAACAGGATTTCACGGCCTACATGTAATTATCGGAACTACATTTCTAATAGTGTGCCTCCTACGCCAACTTAAATACCACTTTACATCCAAACACCACTTTGGCTTCGAAGCCGCAGCATGATACTGACATTT
Pleuc_658.St-Francois
GGACTAACCCCCACCATCAACACCCAAAGCTGATATTCTATTTAAACTACTTCTTGTACATAAAATTATATAGTACATTAATACATCTATGTATATCGTACATTAAATTATATTCCCCTAGCATATAAGCATGTAATATAAATCAATGAAATATGACATAACTCATATATCAAATGATAATTAAAATCAACATGAATATTAAACAAGTATAATTAAATTAATGTAAAAAAGACATATCTGCGTTATCTTACATACACCATATTGTCATAACCCTGCTCGTCCAAATGTCTATCCCCTTCCCCAATTGGTCGATTAATCTACCATCCTCCGTGAAACCAGCAACCCACCCACTCGTGCTCCTCTTCTCGCTCCGGGCCCATTAAACTTGGGGGTAACTAACTTGAAACTTTATCAGGCATCTGGTCTTCGACTCACCATCGCCGTAAAGGCATGAAGGATCACCTTACAGTCTAGCTGGACTTTTCAATTCAAGCTTCTGGATCCACTAATACAATTACCGTCAATACTGAAGTTAATGATTCTTAGACATATATAATTAATGTTTGTTAGACATATATTTTACTATTTTAACCTAATTATCCATCAAACCCCCCCTTCCCCCCACCTAAACATTTAGTATCCTTGACAAACCCCAAAAGCAAGGACCACAATTCAGGCTCTCACGCATTCTAATAATTTATAAAACAAAACTTAAAATTCAGTATTGGGAGAATTTTTTTATACACTCCCCTCATATGCTTTTTACTAGTTGTCTTAAAATCACTTAACACTGGTGGTATATTATACATACAGCTTATGTAGCTTATCGATAAAGCAAAGGCCTATTCTTAGCCATACACTACACATCCGACACAACTACAGCATTCTCATCCGTAACACATATCTGCCGAGACGTAAACTACGGATGACTAATCCGATATATACACGCAAACGGAGCCTCAATATTCTTTATCTGCTTATTCCTACACGTAGGACGAGGAATATACTACGGATCCTACACATTCAAAGAAACATGAAACATTGGAGTAGTGCTCCTATTTGCCGTAATAGCAACAGCATTCATAGGATATGTACTCCCATGAGGCCAAATATCATTCTGAGGGAGGAACCACCCTAGTAGAATGAATCTGAGGGGGGTTTTCAGTAGACAAAGCAACACTAACCCGATTCTTCGCATTCCACTTCATCCTACCATTTATTATTACAGCCCTAGTAGTAGTCCACCTACTATTTTTACATGAAACAGGATCTAACAACCCATCAGGACTAAACTCCGACGCAGACAAAATCCCATTCCATCCCTACTACACCATCAAAGATATTCTAGGAATCCTCCTGCTATTAATAGTTCTCATAATTTTGGTTTTATTTTTCCCAGATATTCTCGGAGACCCTGATAATTACACTCCTGCAAATCCACTCAATACTCCCGCACACATTAAACCAGAATGATACTTCCTATTTGCCTACGCCATCCTACGCTCAATCCCCAACAAGCTAGGAGGAGTAATAGCCCTAGTACTATCAATTCTTATTCTAGCCCTCCTACCTCTCCTACAAACCTCAAAACAACGAGGGTTAATATTCCGACCAATCTCACAAGTTCTTTTCTGAATTCTAGTAGCCAACCTATTTGTCCTCACATGAATCGGAGGACAACCTGTCGAATACCCATTCGTTATAATTGGACAGCTAGCCTCAATCAGCTATTTCACAATTATCATTATCCTAATACCAGTAGCCGGCATTATTGAAAACAACATACTAAAATTCACCCATTGCCCTGATAGTATAATTAATTACTTTGGGATTCATCACTATTTTATCTACCATTATTACACTATTTGTGCTTATACAACTAAAAATCTCCACAATTAATTTTCCACTTAGCCCCTCAATCAAATCTACTGAATTGGTAAAAACTGATAACCCTTGAGAAACAAAATGAACGAAAATCTATTCGCCAAAGGATTGCGCTGTTATCCCTAGGGTAACTTGGTCCGTTGATCAAAAAAAATTGGGTCAATTGGATTTAGGTGCTTAGACTTGTGTGTCTTGGCTATAATCTTTCGGAGGTTTTTTTATTCTCCGAGGTCACCCCAACCGAAATTTAAACTTAAGTTTTTATGTGTTTAGTCCAGTAGGTCTGTTGATTTAAAATGTTAAGTTATAAATTAAAGCTCCATAGGGTCTTCTCGTCTTATTTTTTTATTCCCGCCTCTTCACGGGAAGGTCAATTTCACTGACACTATAACTCATACACCCTACTAACCCTGGGCTTACTAGCAAATACCCTTACTATATACCAATGATGACGAGATATTGTGCGAGAAGGGACCTACCAAGGCCACCACACACCAATTGTACAAAAGGGACTCCGCTATGGAATAATCCTATTTATCGTATCAGAAGTATTTTTCTTCGCAGGATTCTTCTGAGCCTTCTACCACTCTAGTCTAGCACCAACTCATGACTTAGGTGGATGTTGACCCCCTACAGGAATCACCCCTCTTAACCCTCTAGAAGTACCCCTACTTAACACATCAGTACTTCTAGCATCTGGAGTATCTATCACATGAGCTCACCACAGCTTAATAGAAGGAAAACGAAGCAATATAAACCAAGCCCTTCTTATTACAATCCTACTTGGAATCTATTTTACTATTCTTCAAGCCTCAGAATACTTTGAAACCCCATTCTCTATTTCCGATGGAGTTTATGGATCTACTTTTTTTATAGCAACAGGATTTCACGGCCTACATGTAATTATCGGAACCACATTTCTAATAGTATGCCTCCTACGCCAACTTAAATACCACTTTACATCCAAACACCACTTTGGCTTCGAAGCCGCAGCATGATACTGACATTT
Pleuc_659.St-Francois
GGACTAACCCCCACCATCAACACCCAAAGCTGATATTCTATTTAAACTACTTCTTGTACATAAAATTATATAGTACATTAATACATTTATGTATATCGTACATTAAATTACATTCCCCTAGCATATAAGCATGTAATATAAATCAATGAAATACGACATAAGTTATATATTAAATGATAATTAAAATCAACATGAATATTAAACAAGTATAATTAGATTAATGTAAAAAAGACATATCTGCGTTATCTTACATACACCATACTGTCATAGCCCTGCTTGTCCAAACGTCTATCCCCTTCCCCAATTAGTCGATTAATCTACCATCCTCCGTGAAATCAGCAACCCGCCCACTCGTGCTCCTCTTCTCGCTCCGAGCCCATTAAACTTGGGGGTAACTAACCTGAAACTTTACCAGGCATCTGGTCTTCGACTCACCATCGCCGTAAAGGCATGAAGGATCACCTCATAGTCTAGCTGGACTTTTCAATTCAAGCTTCTGGATCCACTAATACAATTACTGTCAATACTAAAGTTAATGATTCTTAGACATATATAATTAATGTTTGTTAGACATATATTTTACTATTTTAACTTATCTACCCATCAAACCCCCCCTTCCCCCCACCTAAATATTTAGTATCCTTGACAAACCCCAAAAGCAAGGACCACAATTCAGGCTCTCACACATTCTAATAATTTATAAAACAAAACTTAAAATTCAGTATTGGGAGAATTTTTTTATACACTCCCCTCATATGCTTTTTACTAGTTGTCTTAAAATCACTTAACACTGGTGGTATATTATACATACAGCTTATGTAGCTTATCGATAAAGCAAAGGCCTATTCTTAGCCATACACTACACATCCGACACAACTACAGCATTCTCATCCGTAACACATATCTGCCGAGACGTAAACTACGGATGACTAATCCGATATATACACGCAAACGGAGCCTCAATATTCTTTATCTGCTTATTCCTGCACGTAGGACGAGGAATATACTACGGATCCTACACATTCAAAGAAACATGAAACATTGGAGTAGTGCTCCTATTTGCCGTAATAGCAACAGCATTCATAGGATATGTACTCCCATGAGGCCAAATATCATTCTGAGGGAGGAACCACCCTAGTAGAATGAATCTGAGGGGGATTCTCAGTAGACAAAGCAACACTAACCCGATTCTTCGCATTCCACTTCATCCTACCATTTATTATTACAGCCCTAGTAGTAGTCCACCTACTATTTTTACATGAAACAGGATCTAACAACCCATCAGGATTAAACTCCGACGCAGACAAAATCCCATTCCATCCCTACTACACCATCAAAGATATTCTAGGGATCCTCCTGCTATTAATAGTTCTCATAATTTTGGTTTTATTTTTCCCAGATATTCTCGGAGACCCTGATAATTACACTCCTGCAAATCCACTCAATACTCCCGCACACATTAAACCAGAATGATACTTCCTATTTGCCTACGCCATCCTACGCTCAATCCCCAACAAGCTAGGAGGAGTGATAGCCTTAGTACTATCAATTCTCATTCTAGCCCTCCTACCCCTCCTACAAACCTCAAAACAACGAGGATTAATATTCCGACCAATCTCACAAGTTCTTTTCTGAATTCTAGTAGCCAACCTATTTGTCCTCACATGAATCGGAGGACAACCTGTCGAATACCCATTCGTTATAATTGGACAGCTAGCCTCAATCAGCTATTTCACAATTATTATTATCCTAATACCAGTAGCCGGCATTATTGAAAACAACATACTAAAATTCACCCATTGCCCTGATAGTATAATTAATTACTTTGGGATTCATCACTATTTTATCTACCATTATTACACTATTTGTGCTTATACAACTAAAAATCTCCACAATTAATTTTCCACTTAGCCCCTCAATCAAATCTACTGAATTAGTAAAAACTGATAACCCTTGAGAAACAAAATGAACGAAAATCTATTCGCCATAGGATTGCGCTGTTATCCCTAGGGTAACTTGGTCCGTTGATCAAAAAAAATTGGGTCAATTGGATTTAGGTGCTTAGACTTGTGTGTCTTGGCTATAATCTTTCGGAGGTTTTTTTATTCTCCGAGGTCACCCCAACCGAAATTTAAACTTAAGTTTTTATGTGTTTAGTCCAGTAGGTGTATTGATTTAAAATGTTAAGTTATAAATTAAAGCTCCATAGGGTCTTCTCGTCTTATTTTTTTATTCCCGCCTCTTCACGGGAAGGTCAATTTCACTGACACTATAACTCATACACCCTACTAACCCTGGGCTTACTAGCAAACACCCTTACTATATACCAATGATGACGAGATATTGTGCGAGAAGGGACCTACCAAGGCCACCACACACCAATTGTACAAAAGGGACTCCGCTATGGAATAATCCTATTTATCGTATCAGAAGTATTTTTCTTCGCAGGATTCTTCTGAGCCTTCTACCACTCTAGTCTAGCACCAACTCATGACTTAGGTGGATGCTGACCCCCTACAGGAATCACCCCTCTTAACCCTCTAGAGGTACCCCTACTCAACACATCAGTACTTCTAGCATCTGGAGTATCTATCACATGAGCTCACCACAGCTTAATAGAAGGAAAACGAAGCAATATAAACCAAGCCCTTCTTATTACAATCCTACTTGGAATCTATTTTACTATTCTTCAAGCCTCAGAATACTTTGAAACTCCATTCTCTATTTCTGACGGAGTTTATGGATCTACTTTTTTTATAGCAACAGGATTTCACGGCCTACATGTAATTATCGGAACTACATTTCTAATAGTGTGCCTCCTACGCCAACTTAAATACCACTTTACATCCAAACACCACTTTGGCTTCGAAGCCGCAGCATGATACTGACATTT
Pleuc_662.Beauharnois
GGACTAACCCCCACCATCAACACCCAAAGCTGATATTCTATTTAAACTACTTCTTGTACATAAAATTATATAGTACATTAATACATTTATGTATATCGTACATTAAATTACATTCCCCTAGCATATAAGCATGTAATATAAATCAATGAAATACGACATAAATCATATATCAAATGATAATTAAAATCAACATGAATATTAAACAAGTATAATTAGATTAATGTAAAAAAGACATATCTGCGTTATCTTACATACACCATATTGTCATAACCCTGCTCGTCCAAACGTCTATCCCCCTCCCCAATTAGTCGATTAATCTACCATCCTCCGTGAAATCAGCAACCCGCCCACTCGTGCTCCTCTTCTCGCTCCGGGCCCATTAAACTTGGGGGTAACTAACCTGAAACTTTACCAGGCATCTGGTCTTCGACTCACCATCGCCGTAAAGGCATGAAGGATCACCTCACAGTCTAGCTGGACTTTTCAATTCAAGCTTCTGGATCCACTAATACAATTACTGTCAATACTGAAGTTAATGATTCTCAGACATATATAATTAATGTTTGTTAGACATATATTTTACTATTTTAACCTATCTATCCATCAAACCCCCCCTTCCCCCCACCTAAATATTTAGTATCCTTGACAAACCCCAAAAGCAAGGACCACAATTCAGGCTCTCACACATTCTAATAATTTATAAAACAAAACTTAAAATTCAGTATTGGGAGAATTTTTTTATACACTCCCCTCATATGCTTTTTACTAGTTGTCTTAAAATCACTTAACACTGGTGGTATATTATACATACAGCTTATGTAGCTTATCGATAAAGCAAAGGCCTATTCTTAGCCATACACTACACATCCGACACAACTACAGCATTCTCATCCGTAACACATATCTGCCGAGACGTAAACTACGGATGACTAATCCGATATATACACGCAAACGGAGCCTCAGTATTCTTTATCTGCTTATTCCTGCACGTAGGACGAGGAATATACTACGGATCCTACACATTCAAAGAAACATGAAACATTGGAGTAGTGCTCCTATTTGCCGTAATAGCAACAGCATTCATAGGATATGTACTCCCATGAGGCCAAATATCATTCTGAGGGAGGAACCACCCTAGTAGAATGAATCTGAGGAGGATTCTCAGTAGACAAAGCAACACTAACCCGATTCTTCGCATTCCACTTCATCCTACCATTTATTATTACAGCCCTAGTAGTAGTCCACCTACTATTTTTACATGAAACAGGATCTAACAACCCATCAGGATTAAACTCCGACGCAGACAAAATCCCATTCCATCCCTACTACACCATCAAAGATATTCTAGGGATCCTCCTGCTATTAATAGTTCTCATAATTTTGGTTTTATTTTTCCCAGATATTCTCGGAGACCCTGATAATTACACTCCTGCAAATCCACTCAATACTCCCGCACACATTAAACCAGAATGATACTTCCTATTTGCCTACGCCATCCTACGCTCAATCCCCAACAAGCTAGGAGGAGTGATAGCCTTAGTACTATCAATTCTCATTCTAGCCCTCCTACCCCTCCTACAAACCTCAAAACAACGAGGATTAATATTCCGACCAATCTCACAAGTTCTTTTCTGAATTCTAGTAGCCAACCTATTTGTCCTCACATGAATCGGAGGACAACCTGTCGAATACCCATTCGTTATAATTGGACAGCTAGCCTCAATCAGCTATTTCACAATTATTATTATCCTAATACCAGTAGCCGGCATTATTGAAAACAACATACTAAAATTCACCCATTGCCCTGATAGTATAATTAATTACTTTGGGATTCATCACTATTTTATCTACCATTATTACACTATTTGTGCTTATACAACTAAAAATCTCCACAATTAACTTTCCACTTAACCCCTCAATCAAATCTACGGAATTAGTAAAAACTGATAACCCTTGAGAAACAAAATGAACGAAAATCTATTCGCCAAAGGATTGCGCTGTTATCCCTAGGGTAACTTGGTCCGTTGATCAAAAAAAATTGGGTCAATTGGATTTAGGTGCTTAGACTTGTGTGTCTTGGCTATAATCTTTCGGAGGTTTTTTTATTCTCCGAGGTCACCCCAACCGAAATTTAAACTTAAGTTTTTATGTGTTTAGTCCAGTAGGTGTATTGATTTAAAATGTTAAGTTATAAATTAAAGCTCCATAGGGTCTTCTCGTCTTATTTTTTTATTCCCGCCTCTTCACGGGAAGGTCAATTTCACTGACACTATAACTCATACACCCTACTAACCCTGGGCTTACTAGCAAACACCCTTACTATATACCAATGATGACGAGATATTGTGCGAGAAGGGACCTACCAAGGCCACCACACACCAATTGTACAAAAGGGACTCCGCTATGGAATAATCCTATTTATCGTATCAGAAGTATTTTTCTTCGCAGGATTCTTCTGAGCCTTCTACCACTCTAGTCTAGCACCAACTCATGACTTAGGTGGATGTTGACCCCCTACAGGAATCACCCCTCTTAACCCTCTAGAGGTACCCCTACTCAACACATCAGTACTTCTAGCATCTGGAGTATCTATCACATGAGCTCACCACAGCTTAATAGAAGGGAAACGAAGCAATATAAACCAAGCCCTTCTTATTACAATCCTACTTGGAATCTATTTTACTATTCTTCAAGCCTCAGAATACTTTGAAACTCCATTCTCTATTTCTGACGGAGTTTATGGATCTACTTTTTTTATAGCAACAGGATTTCACGGCCTACATGTAATTATCGGAACTACATTTCTAATAGTGTGCCTCCTACGCCAACTTAAATACCACTTTACATCCAAACACCACTTTGGCTTCGAAGCCGCAGCATGATACTGACATTT
Pleuc_663.Beauharnois
GGACTAACCCCCACCATCAACACCCAAAGCTGATATTCTATTTAAACTACTTCTTGTACATAAAATTATATAGTACATTAATACATTTATGTATATCGTACATTAAATTACATTCCCCTAGCATATAAGCATGTAATATAAATCAATGAAATACGACATAAATCATATATCAAATGATAATTAAAATCAACATGAATATTAAACAAGTATAATTAGATTAATGTAAAAAAGACATATCTGCGTTATCTTACATACACCATATTGTCATAACCCTGCTCGTCCAAACGTCTATCCCCCTCCCCAATTAGTCGATTAATCTACCATCCTCCGTGAAATCAGCAACCCGCCCACTCGTGCTCCTCTTCTCGCTCCGGGCCCATTAAACTTGGGGGTAACTAACCTGAAACTTTACCAGGCATCTGGTCTTCGACTCACCATCGCCGTAAAGGCATGAAGGATCACCTCACAGTCTAGCTGGACTTTTCAATTCAAGCTTCTGGATCCACTAATACAATTACTGTCAATACTGAAGTTAATGATTCTCAGACATATATAATTAATGTTTGTTAGACATATATTTTACTATTTTAACCTATCTATCCATCAAACCCCCCCTTCCCCCCACCTAAATATTTAGTATCCTTGACAAACCCCAAAAGCAAGGACCACAATTCAGGCTCTCACACATTCTAATAATTTATAAAACAAAACTTAAAATTCAGTATTGGGAGAATTTTTTTATACACTCCCCTCATATGCTTTTTACTAGTTGTCTTAAAATCACTTAACACTGGTGGTATATTATACATACAGCTTATGTAGCTTATCGATAAAGCAAAGGCCTATTCTTAGCCATACACTACACATCCGACACAACTACAGCATTCTCATCCGTAACACATATCTGCCGAGACGTAAACTACGGATGACTAATCCGATATATACACGCAAACGGAGCCTCAGTATTCTTTATCTGCTTATTCCTGCACGTAGGACGAGGAATATACTACGGATCCTACACATTCAAAGAAACATGAAACATTGGAGTAGTGCTCCTATTTGCCGTAATAGCAACAGCATTCATAGGATATGTACTCCCATGAGGCCAAATATCATTCTGAGGGAGGAACCACCCTAGTAGAATGAATCTGAGGAGGATTCTCAGTAGACAAAGCAACACTAACCCGATTCTTCGCATTCCACTTCATCCTACCATTTATTATTACAGCCCTAGTAGTAGTCCACCTACTATTTTTACATGAAACAGGATCTAACAACCCATCAGGATTAAACTCCGACGCAGACAAAATCCCATTCCATCCCTACTACACCATCAAAGATATTCTAGGGATCCTCCTGCTATTAATAGTTCTCATAATTTTGGTTTTATTTTTCCCAGATATTCTCGGAGACCCTGATAATTACACTCCTGCAAATCCACTCAATACTCCCGCACACATTAAACCAGAATGATACTTCCTATTTGCCTACGCCATCCTACGCTCAATCCCCAACAAGCTAGGAGGAGTGATAGCCTTAGTACTATCAATTCTCATTCTAGCCCTCCTACCCCTCCTACAAACCTCAAAACAACGAGGATTAATATTCCGACCAATCTCACAAGTTCTTTTCTGAATTCTAGTAGCCAACCTATTTGTCCTCACATGAATCGGAGGACAACCTGTCGAATACCCATTCGTTATAATTGGACAGCTAGCCTCAATCAGCTATTTCACAATTATTATTATCCTAATACCAGTAGCCGGCATTATTGAAAACAACATACTAAAATTCACCCATTGCCCTGATAGTATAATTAATTACTTTGGGATTCATCACTATTTTATCTACCATTATTACACTATTTGTGCTTATACAACTAAAAATCTCCACAATTAACTTTCCACTTAACCCCTCAATCAAATCTACTGAATTAGTAAAAACTGATAACCCTTGAGAAACAAAATGAACGAAAATCTATTCGCCATAGGATTGCGCTGTTATCCCTAGGGTAACTTGGTCCGTTGATCAAAAAAAATTGGGTCAATTGGATTTAGGTGCTTAGACTTGTGTGTCTTGGCTATAATCTTTCGGAGGTTTTTTTATTCTCCGAGGTCACCCCAACCGAAATTTAAACTTAAGTTTTTATGTGTTTAGTCCAGTAGGTGTATTGATTTAAAATGTTAAGTTATAAATTAAAGCTCCATAGGGTCTTCTCGTCTTATTTTTTTATTCCCGCCTCTTCACGGGAAGGTCAATTTCACTGACACTATAACTCATACACCCTACTAACCCTGGGCTTACTAGCAAACACCCTTACTATATACCAATGATGACGAGATATTGTGCGAGAAGGGACCTACCAAGGCCACCACACACCAATTGTACAAAAGGGACTCCGCTATGGAATAATCCTATTTATCGTATCAGAAGTATTTTTCTTCGCAGGATTCTTCTGAGCCTTCTACCACTCTAGTCTAGCACCAACTCATGACTTAGGTGGATGTTGACCCCCTACAGGAATCACCCCTCTTAACCCTCTAGAGGTACCCCTACTCAACACATCAGTACTTCTAGCATCTGGAGTATCTATCACATGAGCTCACCACAGCTTAATAGAAGGGAAACGAAGCAATATAAACCAAGCCCTTCTTATTACAATCCTACTTGGAATCTATTTTACTATTCTTCAAGCCTCAGAATACTTTGAAACTCCATTCTCTATTTCTGACGGAGTTTATGGATCTACTTTTTTTATAGCAACAGGATTTCACGGCCTACATGTAATTATCGGAACTACATTTCTAATAGTGTGCCTCCTACGCCAACTTAAATACCACTTTACATCCAAACACCACTTTGGCTTCGAAGCCGCAGCATGATACTGACATTT
Pleuc_664.Beauharnois
GGACTAACCCCCACCATCAACACCCAAAGCTGATATTCTATTTAAACTACTTCTTGTACATAAAATTATATAGTACATTAATACATTTATGTATATCGTACATTAAATTACATTCCCCTAGCATATAAGCATGTAATATAAATCAATGAAATACGACATAAATCATATATCAAATGATAATTAAAATCAACATGAATATTAAACAAGTATAATTAGATTAATGTAAAAAAGACATATCTGCGTTATCTTACATACACCATATTGTCATAACCCTGCTCGTCCAAACGTCTATCCCCCTCCCCAATTAGTCGATTAATCTACCATCCTCCGTGAAATCAGCAACCCGCCCACTCGTGCTCCTCTTCTCGCTCCGGGCCCATTAAACTTGGGGGTAACTAACCTGAAACTTTACCAGGCATCTGGTCTTCGACTCACCATCGCCGTAAAGGCATGAAGGATCACCTCACAGTCTAGCTGGACTTTTCAATTCAAGCTTCTGGATCCACTAATACAATTACTGTCAATACTGAAGTTAATGATTCTCAGACATATATAATTAATGTTTGTTAGACATATATTTTACTATTTTAACCTATCTATCCATCAAACCCCCCCTTCCCCCCACCTAAATATTTAGTATCCTTGACAAACCCCAAAAGCAAGGACCACAATTCAGGCTCTCACACATTCTAATAATTTATAAAACAAAACTTAAAATTCAGTATTGGGAGAATTTTTTTATACACTCCCCTCATATGCTTTTTACTAGTTGTCTTAAAATCACTTAACACTGGTGGTATATTATACATACAGCTTATGTAGCTTATCGATAAAGCAAAGGCCTATTCTTAGCCATACACTACACATCCGACACAACTACAGCATTCTCATCCGTAACACATATCTGCCGAGACGTAAACTACGGATGACTAATCCGATATATACACGCAAACGGAGCCTCAGTATTCTTTATCTGCTTATTCCTGCACGTAGGACGAGGAATATACTACGGATCCTACACATTCAAAGAAACATGAAACATTGGAGTAGTGCTCCTATTTGCCGTAATAGCAACAGCATTCATAGGATATGTACTCCCATGAGGCCAAATATCATTCTGAGGGAGGAACCACCCTAGTAGAATGAATCTGAGGAGGATTCTCAGTAGACAAAGCAACACTAACCCGATTCTTCGCATTCCACTTCATCCTACCATTTATTATTACAGCCCTAGTAGTAGTCCACCTACTATTTTTACATGAAACAGGATCTAACAACCCATCAGGATTAAACTCCGACGCAGACAAAATCCCATTCCATCCCTACTACACCATCAAAGATATTCTAGGGATCCTCCTGCTATTAATAGTTCTCATAATTTTGGTTTTATTTTTCCCAGATATTCTCGGAGACCCTGATAATTACACTCCTGCAAATCCACTCAATACTCCCGCACACATTAAACCAGAATGATACTTCCTATTTGCCTACGCCATCCTACGCTCAATCCCCAACAAGCTAGGAGGAGTGATAGCCTTAGTACTATCAATTCTCATTCTAGCCCTCCTACCCCTCCTACAAACCTCAAAACAACGAGGATTAATATTCCGACCAATCTCACAAGTTCTTTTCTGAATTCTAGTAGCCAACCTATTTGTCCTCACATGAATCGGAGGACAACCTGTCGAATACCCATTCGTTATAATTGGACAGCTAGCCTCAATCAGCTATTTCACAATTATTATTATCCTAATACCAGTAGCCGGCATTATTGAAAACAACATACTAAAATTCACCCATTGCCCTGATAGTATAATTAATTACTTTGGGATTCATCACTATTTTATCTACCATTATTACACTATTTGTGCTTATACAACTAAAAATCTCCACAATTAACTTTCCACTTAACCCCTCAATCAAATCTACGGAATTAGTAAAAACTGATAACCCTTGAGAAACAAAATGAACGAAAATCTATTCGCCATAGGATTGCGCTGTTATCCCTAGGGTAACTTGGTCCGTTGATCAAAAAAAATTGGGTCAATTGGATTTAGGTGCTTAGACTTGTGTGTCTTGGCTATAATCTTTCGGAGGTTTTTTTATTCTCCGAGGTCACCCCAACCGAAATTTAAACTTAAGTTTTTATGTGTTTAGTCCAGTAGGTGTATTGATTTAAAATGTTAAGTTATAAATTAAAGCTCCATAGGGTCTTCTCGTCTTATTTTTTTATTCCCGCCTCTTCACGGGAAGGTCAATTTCACTGACACTATAACTCATACACCCTACTAACCCTGGGCTTACTAGCAAACACCCTTACTATATACCAATGATGACGAGATATTGTGCGAGAAGGGACCTACCAAGGCCACCACACACCAATTGTACAAAAGGGACTCCGCTATGGAATAATCCTATTTATCGTATCAGAAGTATTTTTCTTCGCAGGATTCTTCTGAGCCTTCTACCACTCTAGTCTAGCACCAACTCATGACTTAGGTGGATGTTGACCCCCTACAGGAATCACCCCTCTTAACCCTCTAGAGGTACCCCTACTCAACACATCAGTACTTCTAGCATCTGGAGTATCTATCACATGAGCTCACCACAGCTTAATAGAAGGGAAACGAAGCAATATAAACCAAGCCCTTCTTATTACAATCCTACTTGGAATCTATTTTACTATTCTTCAAGCCTCAGAATACTTTGAAACTCCATTCTCTATTTCTGACGGAGTTTATGGATCTACTTTTTTTATAGCAACAGGATTTCACGGCCTACATGTAATTATCGGAACTACATTTCTAATAGTGTGCCTCCTACGCCAACTTAAATACCACTTTACATCCAAACACCACTTTGGCTTCGAAGCCGCAGCATGATACTGACATTT
Pleuc_665.Beauharnois
GGACTAACCCCCACCATCAACACCCAAAGCTGATATTCTATTTAAACTACTTCTTGTACATAAAATTATATAGTACATTAATACATTTATGTATATCGTACATTAAATTATATTCCCCTAGCATATAAGCATGTAATATAAATCAATGAAATAAGACATAAATTATATATTAAATGATAATTAAAATCAACATGGATATTAAACAAGTATAATTAGATTAATGTAAAAAAGACATATCTGCGTTATCTTACATACACCATATTGTCATAGCCCTGCTTGTCCAAACGTCTATCCCCTTCCCCAATTAGTCGATTAATCTACCATCCTCCGTGAAATCAGCAACCCGCCCACTCGTGCTCCTCTTCTCGCTCCGAGCCCATTAAACTTGGGGGTAACTAACCTGAAACTTTACCAGGCATCTGGTCTTCGACTCACCATCGCCGTAAAGGCATGAAGGATCACCTTATAGTCTAGCTGGACTTTTCAATTCAAGCTTCTGGATCCACTAATACAATTACTGTCAATACTGAAGTTAATGATTCTTAGACATATATAATTAATGTTTGTTAGACATATATTTTACTATTTTAACCTATCTACCCATCAAACCCCCCCTTCCCCCCACCTAAATATTTAGTATCCTTGACAAACCCCAAAAGCAAGGACCACAATTCAGGCTCTCACACATTCTAATAATTTATAAAACAAAACTTAAAATTCAGTATTGGGAGAATTTTTTTATACACTCCCCTCATATGCTTTTTACTAGTTGTCTTAAAATCACTTAACACTGGTGGTATATTATACATACAGCTTATGTAGCTTATCGATAAAGCAAAGGCCTATTCTTAGCCATACACTACACATCCGACACAACTACAGCATTCTCATCCGTAACACATATCTGCCGAGACGTAAACTACGGATGACTAATCCGATATATACACGCAAACGGAGCCTCAATATTCTTTATCTGCTTATTCCTGCACGTAGGACGAGGAATATACTACGGATCCTACACATTCAAAGAAACATGAAACATTGGAGTAGTGCTCCTATTTGCCGTAATAGCAACAGCATTCATAGGATATGTACTCCCATGAGGCCAAATATCATTCTGAGGGAGGAACCACCCTAGTAGAATGAATCTGAGGGGGATTCTCAGTAGACAAAGCAACACTAACCCGATTCTTCGCATTCCACTTCATCCTACCATTTATTATTACAGCCCTAGTAGTAGTCCACCTACTATTTTTACATGAAACAGGATCTAACAACCCATCAGGATTAAACTCCGACGCAGACAAAATCCCATTCCATCCCTACTACACCATCAAAGATATTCTAGGGATCCTCCTGCTATTAATAGTTCTCATAATTTTGGTTTTATTTTTCCCAGATATTCTCGGAGACCCTGATAATTACACTCCTGCAAATCCACTCAATACTCCCGCACACATTAAACCAGAATGATACTTCCTATTTGCCTACGCCATCCTACGCTCAATCCCCAACAAGCTAGGAGGAGTGATAGCCTTAGTACTATCAATTCTCATTCTAGCCCTCCTACCCCTCCTACAAACCTCAAAACAACGAGGATTAATATTCCGACCAATCTCACAAGTTCTTTTCTGAATTCTAGTAGCCAACCTATTTGTCCTCACATGAATCGGAGGACAACCCGTCGAATACCCATTCGTTATAATTGGACAGCTAGCCTCAATCAGCTATTTCACAATTATTATTATCCTAATACCAGTAGCCGGCATTATTGAAAACAACATACTAAAATTAACCCATTGCCCTGATAGTATAATTAATTACTTTGGGATTCATCACTATTTTATCTACCATTATTACACTATTTGTGCTTATACAACTAAAAATCTCCACAATTAATTTTCCACTTAGCCCCTCAATCAAATCTACTGAATTAGTAAAAACTGATAACCCTTGAGAAACAAAATGAACGAAAATCTATTCGCCATAGGATTGCGCTGTTATCCCTAGGGTAACTTGGTCCGTTGATCAAAAAAAATTGGGTCAATTGGATTTAGGTGCTTAGACTTGTGTGTCTTGGCTATAATCTTTCGGAGGTTTTTTTATTCTCCGAGGTCACCCCAACCGAAATTTAAACTTAAGTTTTTATGTGTTTAGTCCAGTAGGTGTATTGATTTAAAATGTTAAGTTATAAATTAAAGCTCCATAGGGTCTTCTCGTCTTATTTTTTTATTCCCGCCTCTTCACGGGAAGGTCAATTTCACTGACACTATAACTCATACACCCTACTAACCCTGGGCTTACTAGCAAACACCCTTACTATATACCAATGATGACGAGATATTGTGCGAGAAGGGACCTACCAAGGCCACCACACACCAATTGTACAAAAGGGACTCCGCTATGGAATAATCCTATTTATCGTATCAGAAGTATTTTTCTTCGCAGGATTCTTCTGAGCCTTCTACCACTCTAGTCTAGCACCAACTCATGACTTAGGTGGATGTTGACCCCCTACAGGAATCACCCCTCTTAACCCTCTAGAGGTACCCCTACTCAACACATCAGTACTTCTAGCATCTGGAGTATCTATCACATGAGCTCACCACAGCTTAATAGAAGGGAAACGAAGCAATATAAACCAAGCCCTTCTTATTACAATCCTACTTGGAATCTATTTTACTATTCTTCAAGCCTCAGAATACTTTGAAACTCCATTCTCTATTTCTGACGGAGTTTATGGATCTACTTTTTTTATAGCAACAGGATTTCACGGCCTACATGTAATTATCGGAACTACATTTCTAATAGTGTGCCTCCTACGCCAACTTAAATACCACTTTACATCCAAACACCACTTTGGCTTCGAAGCCGCAGCATGATACTGACATTT
Pleuc_666.Beauharnois
GGACTAACCCCCACCATCAACACCCAAAGCTGATATTCTATTTAAACTACTTCTTGTACATAAAATTATATAGTACATTAATACATTTATGTATATCGTACATTAAATTACATTCCCCTAGCATATAAGCATGTAATATAAATCAATGAAATACGACATAAATCATATATCAAATGATAATTAAAATCAACATGAATATTAAACAAGTATAATTAGATTAATGTAAAAAAGACATATCTGCGTTATCTTACATACACCATATTGTCATAACCCTGCTCGTCCAAACGTCTATCCCCCTCCCCAATTAGTCGATTAATCTACCATCCTCCGTGAAATCAGCAACCCGCCCACTCGTGCTCCTCTTCTCGCTCCGGGCCCATTAAACTTGGGGGTAACTAACCTGAAACTTTACCAGGCATCTGGTCTTCGACTCACCATCGCCGTAAAGGCATGAAGGATCACCTCACAGTCTAGCTGGACTTTTCAATTCAAGCTTCTGGATCCACTAATACAATTACTGTCAATACTGAAGTTAATGATTCTCAGACATATATAATTAATGTTTGTTAGACATATATTTTACTATTTTAACCTATCTATCCATCAAACCCCCCCTTCCCCCCACCTAAATATTTAGTATCCTTGACAAACCCCAAAAGCAAGGACCACAATTCAGGCTCTCACACATTCTAATAATTTATAAAACAAAACTTAAAATTCAGTATTGGGAGAATTTTTTTATACACTCCCCTCATATGCTTTTTACTAGTTGTCTTAAAATCACTTAACACTGGTGGTATATTATACATACAGCTTATGTAGCTTATCGATAAAGCAAAGGCCTATTCTTAGCCATACACTACACATCCGACACAACTACAGCATTCTCATCCGTAACACATATCTGCCGAGACGTAAACTACGGATGACTAATCCGATATATACACGCAAACGGAGCCTCAGTATTCTTTATCTGCTTATTCCTGCACGTAGGACGAGGAATATACTACGGATCCTACACATTCAAAGAAACATGAAACATTGGAGTAGTGCTCCTATTTGCCGTAATAGCAACAGCATTCATAGGATATGTACTCCCATGAGGCCAAATATCATTCTGAGGGAGGAACCACCCTAGTAGAATGAATCTGAGGAGGATTCTCAGTAGACAAAGCAACACTAACCCGATTCTTCGCATTCCACTTCATCCTACCATTTATTATTACAGCCCTAGTAGTAGTCCACCTACTATTTTTACATGAAACAGGATCTAACAACCCATCAGGATTAAACTCCGACGCAGACAAAATCCCATTCCATCCCTACTACACCATCAAAGATATTCTAGGGATCCTCCTGCTATTAATAGTTCTCATAATTTTGGTTTTATTTTTCCCAGATATTCTCGGAGACCCTGATAATTACACTCCTGCAAATCCACTCAATACTCCCGCACACATTAAACCAGAATGATACTTCCTATTTGCCTACGCCATCCTACGCTCAATCCCCAACAAGCTAGGAGGAGTGATAGCCTTAGTACTATCAATTCTCATTCTAGCCCTCCTACCCCTCCTACAAACCTCAAAACAACGAGGATTAATATTCCGACCAATCTCACAAGTTCTTTTCTGAATTCTAGTAGCCAACCTATTTGTCCTCACATGAATCGGAGGACAACCTGTCGAATACCCATTCGTTATAATTGGACAGCTAGCCTCAATCAGCTATTTCACAATTATTATTATCCTAATACCAGTAGCCGGCATTATTGAAAACAACATACTAAAATTCACCCATTGCCCTGATAGTATAATTAATTACTTTGGGATTCATCACTATTTTATCTACCATTATTACACTATTTGTGCTTATACAACTAAAAATCTCCACAATTAACTTTCCACTTAACCCCTCAATCAAATCTACTGAATTAGTAAAAACTGATAACCCTTGAGAAACAAAATGAACGAAAATCTATTCGCCATAGGATTGCGCTGTTATCCCTAGGGTAACTTGGTCCGTTGATCAAAAAAAATTGGGTCAATTGGATTTAGGTGCTTAGACTTGTGTGTCTTGGCTATAATCTTTCGGAGGTTTTTTTATTCTCCGAGGTCACCCCAACCGAAATTTAAACTTAAGTTTTTATGTGTTTAGTCCAGTAGGTGTATTGATTTAAAATGTTAAGTTATAAATTAAAGCTCCATAGGGTCTTCTCGTCTTATTTTTTTATTCCCGCCTCTTCACGGGAAGGTCAATTTCACTGACACTATAACTCATACACCCTACTAACCCTGGGCTTACTAGCAAACACCCTTACTATATACCAATGATGACGAGATATTGTGCGAGAAGGGACCTACCAAGGCCACCACACACCAATTGTACAAAAGGGACTCCGCTATGGAATAATCCTATTTATCGTATCAGAAGTATTTTTCTTCGCAGGATTCTTCTGAGCCTTCTACCACTCTAGTCTAGCACCAACTCATGACTTAGGTGGATGTTGACCCCCTACAGGAATCACCCCTCTTAACCCTCTAGAGGTACCCCTACTCAACACATCAGTACTTCTAGCATCTGGAGTATCTATCACATGAGCTCACCACAGCTTAATAGAAGGGAAACGAAGCAATATAAACCAAGCCCTTCTTATTACAATCCTACTTGGAATCTATTTTACTATTCTTCAAGCCTCAGAATACTTTGAAACTCCATTCTCTATTTCTGACGGAGTTTATGGATCTACTTTTTTTATAGCAACAGGATTTCACGGCCTACATGTAATTATCGGAACTACATTTCTAATAGTGTGCCTCCTACGCCAACTTAAATACCACTTTACATCCAAACACCACTTTGGCTTCGAAGCCGCAGCATGATACTGACATTT
Pleuc_667.Beauharnois
GGACTAACCCCCACCATCAACACCCAAAGCTGATATTCTATTTAAACTACTTCTTGTACATAAAATTATATAGTACATTAATACATTTATGTATATCGTACATTAAATTACATTCCCCTAGCATATAAGCATGTAATATAAATCAATGAAATACGACATAAATCATATATCAAATGATAATTAAAATCAACATGAATATTAAACAAGTATAATTAGATTAATGTAAAAAAGACATATCTGCGTTATCTTACATACACCATATTGTCATAACCCTGCTCGTCCAAACGTCTATCCCCCTCCCCAATTAGTCGATTAATCTACCATCCTCCGTGAAATCAGCAACCCGCCCACTCGTGCTCCTCTTCTCGCTCCGGGCCCATTAAACTTGGGGGTAACTAACCTGAAACTTTACCAGGCATCTGGTCTTCGACTCACCATCGCCGTAAAGGCATGAAGGATCACCTCACAGTCTAGCTGGACTTTTCAATTCAAGCTTCTGGATCCACTAATACAATTACTGTCAATACTGAAGTTAATGATTCTCAGACATATATAATTAATGTTTGTTAGACATATATTTTACTATTTTAACCTATCTATCCATCAAACCCCCCCTTCCCCCCACCTAAATATTTAGTATCCTTGACAAACCCCAAAAGCAAGGACCACAATTCAGGCTCTCACACATTCTAATAATTTATAAAACAAAACTTAAAATTCAGTATTGGGAGAATTTTTTTATACACTCCCCTCATATGCTTTTTACTAGTTGTCTTAAAATCACTTAACACTGGTGGTATATTATACATACAGCTTATGTAGCTTATCGATAAAGCAAAGGCCTATTCTTAGCCATACACTACACATCCGACACAACTACAGCATTCTCATCCGTAACACATATCTGCCGAGACGTAAACTACGGATGACTAATCCGATATATACACGCAAACGGAGCCTCAGTATTCTTTATCTGCTTATTCCTGCACGTAGGACGAGGAATATACTACGGATCCTACACATTCAAAGAAACATGAAACATTGGAGTAGTGCTCCTATTTGCCGTAATAGCAACAGCATTCATAGGATATGTACTCCCATGAGGCCAAATATCATTCTGAGGGAGGAACCACCCTAGTAGAATGAATCTGAGGAGGATTCTCAGTAGACAAAGCAACACTAACCCGATTCTTCGCATTCCACTTCATCCTACCATTTATTATTACAGCCCTAGTAGTAGTCCACCTACTATTTTTACATGAAACAGGATCTAACAACCCATCAGGATTAAACTCCGACGCAGACAAAATCCCATTCCATCCCTACTACACCATCAAAGATATTCTAGGGATCCTCCTGCTATTAATAGTTCTCATAATTTTGGTTTTATTTTTCCCAGATATTCTCGGAGACCCTGATAATTACACTCCTGCAAATCCACTCAATACTCCCGCACACATTAAACCAGAATGATACTTCCTATTTGCCTACGCCATCCTACGCTCAATCCCCAACAAGCTAGGAGGAGTGATAGCCTTAGTACTATCAATTCTCATTCTAGCCCTCCTACCCCTCCTACAAACCTCAAAACAACGAGGATTAATATTCCGACCAATCTCACAAGTTCTTTTCTGAATTCTAGTAGCCAACCTATTTGTCCTCACATGAATCGGAGGACAACCTGTCGAATACCCATTCGTTATAATTGGACAGCTAGCCTCAATCAGCTATTTCACAATTATTATTATCCTAATACCAGTAGCCGGCATTATTGAAAACAACATACTAAAATTCACCCATTGCCCTGATAGTATAATTAATTACTTTGGGATTCATCACTATTTTATCTACCATTATTACACTATTTGTGCTTATACAACTAAAAATCTCCACAATTAACTTTCCACTTAACCCCTCAATCAAATCTACTGAATTAGTAAAAACTGATAACCCTTGAGAAACAAAATGAACGAAAATCTATTCGCCATAGGATTGCGCTGTTATCCCTAGGGTAACTTGGTCCGTTGATCAAAAAAAATTGGGTCAATTGGATTTAGGTGCTTAGACTTGTGTGTCTTGGCTATAATCTTTCGGAGGTTTTTTTATTCTCCGAGGTCACCCCAACCGAAATTTAAACTTAAGTTTTTATGTGTTTAGTCCAGTAGGTGTATTGATTTAAAATGTTAAGTTATAAATTAAAGCTCCATAGGGTCTTCTCGTCTTATTTTTTTATTCCCGCCTCTTCACGGGAAGGTCAATTTCACTGACACTATAACTCATACACCCTACTAACCCTGGGCTTACTAGCAAACACCCTTACTATATACCAATGATGACGAGATATTGTGCGAGAAGGGACCTACCAAGGCCACCACACACCAATTGTACAAAAGGGACTCCGCTATGGAATAATCCTATTTATCGTATCAGAAGTATTTTTCTTCGCAGGATTCTTCTGAGCCTTCTACCACTCTAGTCTAGCACCAACTCATGACTTAGGTGGATGTTGACCCCCTACAGGAATCACCCCTCTTAACCCTCTAGAGGTACCCCTACTCAACACATCAGTACTTCTAGCATCTGGAGTATCTATCACATGAGCTCACCACAGCTTAATAGAAGGGAAACGAAGCAATATAAACCAAGCCCTTCTTATTACAATCCTACTTGGAATCTATTTTACTATTCTTCAAGCCTCAGAATACTTTGAAACTCCATTCTCTATTTCTGACGGAGTTTATGGATCTACTTTTTTTATAGCAACAGGATTTCACGGCCTACATGTAATTATCGGAACTACATTTCTAATAGTGTGCCTCCTACGCCAACTTAAATACCACTTTACATCCAAACACCACTTTGGCTTCGAAGCCGCAGCATGATACTGACATTT
Pleuc_732.Farnham
GGACTAACCCCCACCATCAACACCCAAAGCTGATATTCTATTTAAACTACTTCTTGTACATAAAATTATATAGTACATTAATACATTTATGTATATCGTACATTAAATTACATTCCCCTAGCATATAAGCATGTAATATAAATCAATGAAATACGACATAAATCATATATCAAATGATAATTAAAATCAACATGAATATTAAACAAGTATAATTAGATTAATGTAAAAAAGACATATCTGCGTTATCTTACATACACCATATTGTCATAACCCTGCTCGTCCAAACGTCTATCCCCCTCCCCAATTAGTCGATTAATCTACCATCCTCCGTGAAATCAGCAACCCGCCCACTCGTGCTCCTCTTCTCGCTCCGGGCCCATTAAACTTGGGGGTAACTAACCTGAAACTTTACCAGGCATCTGGTCTTCGACTCACCATCGCCGTAAAGGCATGAAGGATCACCTCACAGTCTAGCTGGACTTTTCAATTCAAGCTTCTGGATCCACTAATACAATTACTGTCAATACTGAAGTTAATGATTCTCAGACATATATAATTAATGTTTGTTAGACATATATTTTACTATTTTAACCTATCTATCCATCAAACCCCCCCTTCCCCCCACCTAAATATTTAGTATCCTTGACAAACCCCAAAAGCAAGGACCACAATTCAGGCTCTCACACATTCTAATAATTTATAAAACAAAACTTAAAATTCAGTATTGGGAGAATTTTTTTATACACTCCCCTCATATGCTTTTTACTAGTTGTCTTAAAATCACTTAACACTGGTGGTATATTATACATACAGCTTATGTAGCTTATCGATAAAGCAAAGGCCTATTCTTAGCCATACACTACACATCCGACACAACTACAGCATTCTCATCCGTAACACATATCTGCCGAGACGTAAACTACGGATGACTAATCCGATATATACACGCAAACGGAGCCTCAGTATTCTTTATCTGCTTATTCCTGCACGTAGGACGAGGAATATACTACGGATCCTACACATTCAAAGAAACATGAAACATTGGAGTAGTGCTCCTATTTGCCGTAATAGCAACAGCATTCATAGGATATGTACTCCCATGAGGCCAAATATCATTCTGAGGGAGGAACCACCCTAGTAGAATGAATCTGAGGAGGATTCTCAGTAGACAAAGCAACACTAACCCGATTCTTCGCATTCCACTTCATCCTACCATTTATTATTACAGCCCTAGTAGTAGTCCACCTACTATTTTTACATGAAACAGGATCTAACAACCCATCAGGATTAAACTCCGACGCAGACAAAATCCCATTCCATCCCTACTACACCATCAAAGATATTCTAGGGATCCTCCTGCTATTAATAGTTCTCATAATTTTGGTTTTATTTTTCCCAGATATTCTCGGAGACCCTGATAATTACACTCCTGCAAATCCACTCAATACTCCCGCACACATTAAACCAGAATGATACTTCCTATTTGCCTACGCCATCCTACGCTCAATCCCCAACAAGCTAGGAGGAGTGATAGCCTTAGTACTATCAATTCTCATTCTAGCCCTCCTACCCCTCCTACAAACCTCAAAACAACGAGGATTAATATTCCGACCAATCTCACAAGTTCTTTTCTGAATTCTAGTAGCCAACCTATTTGTCCTCACATGAATCGGAGGACAACCTGTCGAATACCCATTCGTTATAATTGGACAGCTAGCCTCAATCAGCTATTTCACAATTATTATTATCCTAATACCAGTAGCCGGCATTATTGAAAACAACATACTAAAATTCACCCATTGCCCTGATAGTATAATTAATTACTTTGGGATTCATCACTATTTTATCTACCATTATTACACTATTTGTGCTTATACAACTAAAAATCTCCACAATTAACTTTCCACTTAACCCCTCAATCAAATCTACTGAATTAGTAAAAACTGATAACCCTTGAGAAACAAAATGAACGAAAATCTATTCGCCATAGGATTGCGCTGTTATCCCTAGGGTAACTTGGTCCGTTGATCAAAAAAAATTGGGTCAATTGGATTTAGGTGCTTAGACTTGTGTGTCTTGGCTATAATCTTTCGGAGGTTTTTTTATTCTCCGAGGTCACCCCAACCGAAATTTAAACTTAAGTTTTTATGTGTTTAGTCCAGTAGGTGTATTGATTTAAAATGTTAAGTTATAAATTAAAGCTCCATAGGGTCTTCTCGTCTTATTTTTTTATTCCCGCCTCTTCACGGGAAGGTCAATTTCACTGACACTATAACTCATACACCCTACTAACCCTGGGCTTACTAGCAAACACCCTTACTATATACCAATGATGACGAGATATTGTGCGAGAAGGGACCTACCAAGGCCACCACACACCAATTGTACAAAAGGGACTCCGCTATGGAATAATCCTATTTATCGTATCAGAAGTATTTTTCTTCGCAGGATTCTTCTGAGCCTTCTACCACTCTAGTCTAGCACCAACTCATGACTTAGGTGGATGTTGACCCCCTACAGGAATCACCCCTCTTAACCCTCTAGAGGTACCCCTACTCAACACATCAGTACTTCTAGCATCTGGAGTATCTATCACATGAGCTCACCACAGCTTAATAGAAGGGAAACGAAGCAATATAAACCAAGCCCTTCTTATTACAATCCTACTTGGAATCTATTTTACTATTCTTCAAGCCTCAGAATACTTTGAAACTCCATTCTCTATTTCTGACGGAGTTTATGGATCTACTTTTTTTATAGCAACAGGATTTCACGGCCTACATGTAATTATCGGAACTACATTTCTAATAGTGTGCCTCCTACGCCAACTTAAATACCACTTTACATCCAAACACCACTTTGGCTTCGAAGCCGCAGCATGATACTGACATTT
Pleuc_735.Farnham
GGACTAACCCCCACCATCAACACCCAAAGCTGATATTCTATTTAAACTACTTCTTGTACATAAAATTATATAGTACATTAATACATCTATGTATATCGTACATTAAATTATATTCCCCTAGCATATAAGCATGTAATATAAATCAATGAAATATGACATAACTCATATATCAAATGATAATTAAAATCAACATGAATATTAAACAAGTATAATTAAATCAATGTAAAAAAGACATATCTGCGTTATCTTACATACACCATATTGTCATAACCCTGCTCGTCCAAATGTCTATCCCCTTCCCCAATTGGTCGATTAATCTACCATCCTCCGTGAAACCAGCAACCCACCCACTCGTGCTCCTCTTCTCGCTCCGGGCCCATTAAACTTGGGGGTAACTAACTTGAAACTTTATCAGGCATCTGGTCTTCGACTCACCATCGCCGTAAAGGCATGAAGGATCACCTTACAGTCTAGCTGGACTTTTCAATTCAAGCTTCTGGATCCACTAATACAATTACCGTCAATACTGAAGTTAATGATTCTTAGACATATATAATTAATGTTTGTTAGACATATATTTTACTATTTTAACCTAATTATCCATCAAACCCCCCCTTCCCCCCACCTAAACATTTAGTATCCTTGACAAACCCCAAAAGCAAGGACCACAATTCAGGCTCTCACGCATTCTAATAATTTATAAAACAAAACTTAAAATTCAGTATTGGGAGAATTTTTTTATACACTCCCCTCATATGCTTTTTACTAGTTGTCTTAAAATCACTTAACACTGGTGGTATATTATACATACAGCTTATGTAGCTTATCGATAAAGCAAAGGCCTATTCTTAGCCATACACTACACATCCGACACAACTACAGCATTCTCATCCGTAACACATATCTGCCGAGACGTAAACTACGGATGACTAATCCGATATATACACGCAAACGGAGCCTCAATATTCTTTATCTGCTTATTCCTACACGTAGGACGAGGAATATACTACGGATCCTACACATTCAAAGAAACATGAAACATTGGAGTAGTGCTCCTATTTGCCGTAATAGCAACAGCATTCATAGGATATGTACTCCCATGAGGCCAAATATCATTCTGAGGGAGGAACCACCCTAGTAGAATGAATCTGAGGGGGGTTTTCAGTAGACAAAGCAACACTAACCCGATTCTTCGCATTCCACTTCATCCTACCATTTATTATTACAGCCCTAGTAGTAGTCCACCTACTATTTTTACATGAAACAGGATCTAACAACCCATCAGGACTAAACTCCGACGCAGACAAAATCCCATTCCATCCCTACTACACCATCAAAGATATTCTAGGAATCCTCCTGCTATTAATAGTTCTCATAATTTTGGTTTTATTTTTCCCAGATATTCTCGGAGACCCTGATAATTATACTCCTGCAAATCCACTCAATACTCCCGCACACATTAAACCAGAATGATACTTCCTATTTGCCTACGCCATCCTACGCTCAATCCCCAACAAGCTAGGAGGAGTAATAGCCCTAGTACTATCAATTCTTATTCTAGCCCTCCTACCTCTCCTACAAACCTCAAAACAACGAGGGTTAATATTCCGACCAATCTCACAAGTTCTTTTCTGAATTCTAGTAGCCAACCTATTTGTCCTCACATGAATCGGAGGACAACCTGTCGAATACCCATTCGTTATAATTGGACAGCTAGCCTCAATCAGCTATTTCACAATTATCATTATCCTAATACCAGTAGCCGGCATTATTGAAAACAACATACTAAAATTCACCCATTGCCCTGATAGTATAATTAATTACTTTGGGATTCATCACTATTTTATCTACCATTATTACACTATTTGTGCTTATACAACTAAAAATCTCCACAATTAATTTTCCACTTAGCCCCTCAATCAAATCTACTGAATTAGTAAAAACTGATAACCCTTGAGAAACAAAATGAACGAAAATCTATTCGCCATAGGATTGCGCTGTTATCCCTAGGGTAACTTGGTCCGTTGATCAAAAAAAATTGGGTCAATTGGATTTAGGTGCTTAGACTTGTGTGTCTTGGCTATAATCTTTCGGAGGTTTTTTTATTCTCCGAGGTCACCCCAACCGAAATTTAAACTTAAGTTTTTATGTGTTTAGTCCAGTAGGTCTGTTGATTTAAAATGTTAAGTTATAAATTAAAGCTCCATAGGGTCTTCTCGTCTTATTTTTTTATTCCCGCCTCTTCACGGGAAGGTCAATTTCACTGACACTATAACTCATACACCCTACTAACCCTGGGCTTACTAGCAAATACCCTTACTATATACCAATGATGACGAGATATTGTGCGAGAAGGGACCTACCAAGGCCACCACACACCAATTGTACAAAAGGGACTCCGCTATGGAATAATCCTATTTATCGTATCAGAAGTATTTTTCTTCGCAGGATTCTTCTGAGCCTTCTACCACTCTAGTCTAGCACCAACTCATGACTTAGGTGGATGTTGACCCCCTACAGGAATCACCCCTCTTAACCCTCTAGAAGTTCCCCTACTTAACACATCAGTACTTCTAGCATCTGGAGTATCTATCACATGAGCTCACCACAGCTTAATAGAAGGAAAACGAAGCAATATAAACCAAGCCCTTCTTATTACAATCCTACTTGGAATCTATTTTACTATTCTTCAAGCCTCAGAATACTTTGAAACCCCATTCTCTATTTCCGATGGAGTTTATGGATCTACTTTTTTTATAGCAACAGGATTTCACGGCCTACATGTAATTATCGGAACCACATTTCTAATAGTATGCCTCCTACGCCAACTTAAATACCACTTTACATCCAAACACCACTTTGGCTTCGAAGCCGCAGCATGATACTGACATTT
Pleuc_736.Farnham
GGACTAACCCCCACCATCAACACCCAAAGCTGATATTCTATTTAAACTACTTCTTGTACATAAAATTATATAGTACATTAATACATTTATGTATATCGTACATTAAATTACATTCCCCTAGCATATAAGCATGTAATATAAATCAATGAAATACGACATAAGTTATATATTAAATGATAATTAAAATCAACATGAATATTAAACAAGTATAATTAGATTAATGTAAAAAAGACATATCTGCGTTATCTTACATACACCATACTGTCATAGCCCTGCTTGTCCAAACGTCTATCCCCTTCCCCAATTAGTCGATTAATCTACCATCCTCCGTGAAATCAGCAACCCGCCCACTCGTGCTCCTCTTCTCGCTCCGAGCCCATTAAACTTGGGGGTAACTAACCTGAAACTTTACCAGGCATCTGGTCTTCGACTCACCATCGCCGTAAAGGCATGAAGGATCACCTCATAGTCTAGCTGGACTTTTCAATTCAAGCTTCTGGATCCACTAATACAATTACTGTCAATACTAAAGTTAATGATTCTTAGACATATATAATTAATGTTTGTTAGACATATATTTTACTATTTTAACTTATCTACCCATCAAACCCCCCCTTCCCCCCACCTAAATATTTAGTATCCTTGACAAACCCCAAAAGCAAGGACCACAATTCAGGCTCTCACACATTCTAATAATTTATAAAACAAAACTTAAAATTCAGTATTGGGAGAATTTTTTTATACACTCCCCTCATATGCTTTTTACTAGTTGTCTTAAAATCACTTAACACTGGTGGTATATTATACATACAGCTTATGTAGCTTATCGATAAAGCAAAGGCCTATTCTTAGCCATACACTACACATCCGACACAACTACAGCATTCTCATCCGTAACACATATCTGCCGAGACGTAAACTACGGATGACTAATCCGATATATACACGCAAACGGAGCCTCAATATTCTTTATCTGCTTATTCCTGCACGTAGGACGAGGAATATACTACGGATCCTACACATTCAAAGAAACATGAAACATTGGAGTAGTGCTCCTATTTGCCGTAATAGCAACAGCATTCATAGGATATGTACTCCCATGAGGCCAAATATCATTCTGAGGGAGGAACCACCCTAGTAGAATGAATCTGAGGGGGATTCTCAGTAGACAAAGCAACACTAACCCGATTCTTCGCATTCCACTTCATCCTACCATTTATTATTACAGCCCTAGTAGTAGTCCACCTACTATTTTTACATGAAACAGGATCTAACAACCCATCAGGATTAAACTCCGACGCAGACAAAATCCCATTCCATCCCTACTACACCATCAAAGATATTCTAGGGATCCTCCTGCTATTAATAGTTCTCATAATTTTGGTTTTATTTTTCCCAGATATTCTCGGAGACCCTGATAATTACACTCCTGCAAATCCACTCAATACTCCCGCACACATTAAACCAGAATGATACTTCCTATTTGCCTACGCCATCCTACGCTCAATCCCCAACAAGCTAGGAGGAGTGATAGCCTTAGTACTATCAATTCTCATTCTAGCCCTCCTACCCCTCCTACAAACCTCAAAACAACGAGGATTAATATTCCGACCAATCTCACAAGTTCTTTTCTGAATTCTAGTAGCCAACCTATTTGTCCTCACATGAATCGGAGGACAACCTGTCGAATACCCATTCGTTATAATTGGACAGCTAGCCTCAATCAGCTATTTCACAATTATTATTATCCTAATACCAGTAGCCGGCATTATTGAAAACAACATACTAAAATTCACCCATTGCCCTGATAGTATAATTAATTACTTTGGGATTCATCACTATTTTATCTACCATTATTACACTATTTGTGCTTATACAACTAAAAATCTCCACAATTAATTTTCCACTTAGCCCCTCAATCAAATCTACTGAATTAGTAAAAACTGATAACCCTTGAGAAACAAAATGAACGAAAATCTATTCGCCAAAGGATTGCGCTGTTATCCCTAGGGTAACTTGGTCCGTTGATCAAAAAAAATTGGGTCAATTGGATTTAGGTGCTTAGACTTGTGTGTCTTGGCTATAATCTTTCGGAGGTTTTTTTATTCTCCGAGGTCACCCCAACCGAAATTTAAACTTAAGTTTTTATGTGTTTAGTCCAGTAGGTGTATTGATTTAAAATGTTAAGTTATAAATTAAAGCTCCATAGGGTCTTCTCGTCTTATTTTTTTATTCCCGCCTCTTCACGGGAAGGTCAATTTCACTGACACTATAACTCATACACCCTACTAACCCTGGGCTTACTAGCAAACACCCTTACTATATACCAATGATGACGAGATATTGTGCGAGAAGGGACCTACCAAGGCCACCACACACCAATTGTACAAAAGGGACTCCGCTATGGAATAATCCTATTTATCGTATCAGAAGTATTTTTCTTCGCAGGATTCTTCTGAGCCTTCTACCACTCTAGTCTAGCACCAACTCATGACTTAGGTGGATGCTGACCCCCTACAGGAATCACCCCTCTTAACCCTCTAGAGGTACCCCTACTCAACACATCAGTACTTCTAGCATCTGGAGTATCTATCACATGAGCTCACCACAGCTTAATAGAAGGAAAACGAAGCAATATAAACCAAGCCCTTCTTATTACAATCCTACTTGGAATCTATTTTACTATTCTTCAAGCCTCAGAATACTTTGAAACTCCATTCTCTATTTCTGACGGAGTTTATGGATCTACTTTTTTTATAGCAACAGGATTTCACGGCCTACATGTAATTATCGGAACTACATTTCTAATAGTGTGCCTCCTACGCCAACTTAAATACCACTTTACATCCAAACACCACTTTGGCTTCGAAGCCGCAGCATGATACTGACATTT
Pleuc_766.Longueuil
GGACTAACCCCCACCATCAACACCCAAAGCTGATATTCTATTTAAACTACTTCTTGTACATAAAATTATATAGTACATTAATACATTTATGTATATCGTACATTAAATTACATTCCCCTAGCATATAAGCATGTAATATAAATCAATGAAATACGACATAAATTATATATTAAATGATAATTAAAATCAACATGAATATTAAGCAAGTATAATTAAATTAATGTAAAAAAGACATATCTGCGTTATCTTACATACACCATATTGTCATAGCCCTGCTTGTCCAAATGTCTATCCCCTTCCCCAATTAGTCGATTAATCTACCATCCTCCGTGAAATCAGCAACCCGCCCACTCGTGCTCCTCTTCTCGCTCCGGGCCCATTAAACTTGGGGGTAACTAACCTGAAACTTTACCAGGCATCTGGTCTTCGACTCACCATCGCCGTAAAGGCATGAAGGATCACCTCATAGTCTAGCTGGACTTTTCAATTCAAGCTTCTGGATCCACTAATACAATTACTGTCAATACTGAAGTTAATGGTTCTTAGACATATATAATTAATGTTTGTTAGACATATATTTTACTATTTTAACTTATCTACCCATCAAACCCCCCCTTCCCCCCACCTAAATATTTAGTATCCTTGACAAACCCCAAAAGCAAGGACCACAATTCAGGCTCTCACACATTCTAATAATTTATAAAACAAAACTTAAAATTCAGTATTGGGAGAATTTTTTTATACACTCCCCTCATATGCTTTTTACTAGTTGTCTTAAAATCACTTAACACTGGTGGTATATTATACATACAGCTTATGTAGCTTATCGATAAAGCAAAGGCCTATTCTTAGCCATACACTACACATCCGACACAACTACAGCATTCTCATCCGTAACACATATCTGCCGAGACGTAAACTACGGATGACTAATCCGATATATACACGCAAACGGAGCCTCAATATTCTTTATCTGCTTATTCCTGCACGTAGGACGAGGAATATACTACGGATCCTACACATTCAAAGAAACATGAAACATTGGAGTAGTGCTCCTATTTGCCGTAATAGCAACAGCATTCATAGGATATGTACTCCCATGAGGCCAAATATCATTCTGAGGGAGGAACCACCCTAGTAGAATGAATCTGAGGGGGATTCTCAGTAGACAAAGCAACACTAACCCGATTCTTCGCATTCCACTTCATCCTACCATTTATTATTACAGCCCTAGTAGTAGTCCACCTACTATTTTTACATGAAACAGGATCTAACAACCCATCAGGATTAAACTCCGACGCAGACAAAATCCCATTCCATCCCTACTACACCATCAAAGATATTCTAGGGATCCTCCTGCTATTAATAGTTCTCATAATTTTGGTTTTATTTTTCCCAGATATTCTCGGAGACCCTGATAATTACACTCCTGCAAATCCACTCAATACTCCCGCACACATTAAACCAGAATGATACTTCCTATTTGCCTACGCCATCCTACGCTCAATCCCCAACAAGCTAGGAGGAGTGATAGCCTTAGTACTATCAATTCTCATTCTAGCCCTCCTACCCCTCCTACAAACCTCAAAACAACGAGGATTAATATTCCGACCAATCTCACAAGTTCTTTTCTGAATTCTAGTAGCCAACCTATTTGTCCTCACATGAATCGGAGGACAACCTGTCGAATACCCATTCGTTATAATTGGACAGCTAGCCTCAATCAGCTATTTCACAATTATTATTATCCTAATACCAGTAGCCGGCATTATTGAAAACAACATACTAAAATTCACCCATTGCCCTGATAGTATAATTAATTACTTTGGGATTCATCACTATTTTATCTACCATTATCACACTATTTGTGCTTATACAACTAAAAATCTCCACAATTAATTTTCCACTTAGCCCCTCAATCAAATCTACTGAATTAGTAAAAACTGATAACCCTTGAGAAACAAAATGAACGAAAATCTATTCGCCATAGGATTGCGCTGTTATCCCTAGGGTAACTTGGTCCGTTGATCAAAAAAAATTGGGTCAATTGGATTTAGGTGCTTAGACTTGTGTGTCTTGGCTATAATCTTTCGGAGGTTTTTTTATTCTCCGAGGTCACCCCAACCGAAATTTAAACTTAAGTTTTTATGTGTTTAGTCCAGTAGGTGTATTGATTTAAAATGTTAAGTTATAAATTAAAGCTCCATAGGGTCTTCTCGTCTTATTTTTTTATTCCCGCCTCTTCACGGGAAGGTCAATTTCACTGACACTATAACTCATACACCCTACTAACCCTGGGCTTACTAGCAAACACCCTTACTATATACCAATGATGACGAGATATTGTGCGAGAAGGGACCTACCAAGGCCACCACACACCAATTGTACAAAAGGGACTCCGCTATGGAATAATCCTATTTATCGTATCAGAAGTATTTTTCTTCGCAGGATTCTTCTGAGCCTTCTACCACTCTAGTCTAGCACCAACTCATGACTTAGGTGGATGCTGACCCCCTACAGGAATCACCCCTCTTAACCCTCTAGAGGTACCCCTACTCAACACATCAGTACTTCTAGCATCTGGAGTATCTATCACATGAGCTCACCACAGCTTAATAGAAGGGAAACGAAGCAATATAAACCAAGCCCTTCTTATTACAATCCTACTTGGAATCTATTTTACTATTCTTCAAGCCTCAGAATACTTTGAAACTCCATTCTCTATTTCTGACGGAGTTTACGGATCTACTTTTTTTATAGCAACAGGATTTCACGGCCTACATGTAATTATCGGAACTACATTTCTAATGGTGTGCCTCCTACGCCAACTTAAATACCACTTTACATCCAAACACCACTTTGGCTTCGAAGCCGCAGCATGATACTGACATTT
Pleuc_767.Longueuil
GGACTAACCCCCACCATCAACACCCAAAGCTGATATTCTATTTAAACTACTTCTTGTACATAAAATTATATAGTACATTAATACATTTATGTATATCGTACATTAAATTATATTCCCCTAGCATATAAGCATGTAATATAAATCAATGAAATAAGACATAAATTATATATTAAATGATAATTAAAATCAACATGGATATTAAACAAGTATAATTAGATTAATGTAAAAAAGACATATCTGCGTTATCTTACATACACCATATTGTCATAGCCCTGCTTGTCCAAACGTCTATCCCCTTCCCCAATTAGTCGATTAATCTACCATCCTCCGTGAAATCAGCAACCCGCCCACTCGTGCTCCTCTTCTCGCTCCGGGCCCATTAAACTTGGGGGTAACTAACCTGAAACTTTACCAGGCATCTGGTCTTCGACTCACCATCGCCGTAAAGGCATGAAGGATCACCTCATAGTCTAGCTGGACTTTTCAATTCAAGCTTCTGGATCCACTAATACAATTACTGTCAATACTGAAGTTAATGATTCTTAGACATATATAATTAATGTTTGTTAGACATATATTTTACTATTTTAACCTATCTACCCATCAAACCCCCCCTTCCCCCCACCTAAATATTTAGTATCCTTGACAAACCCCAAAAGCAAGGACCACAATTCAGGCTCTCACACATTCTAATAATTTATAAAACAAAACTTAAAATTCAGTATTGGGAGAATTTTTTTATACACTCCCCTCATATGCTTTTTACTAGTTGTCTTAAAATCACTTAACACTGGTGGTATATTATACATACAGCTTATGTAGCTTATCGATAAAGCAAAGGCCTATTCTTAGCCATACACTACACATCCGACACAACTACAGCATTCTCATCCGTAACACATATCTGCCGAGACGTAAACTACGGATGACTAATCCGATATATACACGCAAACGGAGCCTCAATATTCTTTATCTGCTTATTCCTGCACGTAGGACGAGGAATATACTACGGATCCTACACATTCAAAGAAACATGAAACATTGGAGTAGTGCTCCTATTTGCCGTAATAGCAACAGCATTCATAGGATATGTACTCCCATGAGGCCAAATATCATTCTGAGGGAGGAACCACCCTAGTAGAATGAATCTGAGGGGGATTCTCAGTAGACAAAGCAACACTAACCCGATTCTTCGCATTCCACTTCATCCTACCATTTATTATTACAGCCCTAGTAGTAGTCCACCTACTATTTTTACATGAAACAGGATCTAACAACCCATCAGGATTAAACTCCGACGCAGACAAAATCCCATTCCATCCCTACTACACCATCAAAGATATTCTAGGGATCCTCCTGCTATTAATAGTTCTCATAATTTTGGTTTTATTTTTCCCAGATATTCTCGGAGACCCTGATAATTACACTCCTGCAAATCCACTCAATACTCCCGCACACATTAAACCAGAATGATACTTCCTATTTGCCTACGCCATCCTACGCTCAATCCCCAACAAGCTAGGAGGAGTGATAGCCTTAGTACTATCAATTCTCATTCTAGCCCTCCTACCCCTCCTACAAACCTCAAAACAACGAGGATTAATATTCCGACCAATCTCACAAGTTCTTTTCTGAATTCTAGTAGCCAACCTATTTGTCCTCACATGAATCGGAGGACAACCCGTCGAATACCCATTCGTTATAATTGGACAGCTAGCCTCAATCAGCTATTTCACAATTATTATTATCCTAATACCAGTAGCCGGCATTATTGAAAACAACATACTAAAATTAACCCATTGCCCTGATAGTATAATTAATTACTTTGGGATTCATCACTATTTTATCTACCATTATTACACTATTTGTGCTTATACAACTAAAAATCTCCACAATTAATTTTCCACTTAGCCCCTCAATCAAATCTACTGAATTAGTAAAAACTGATAACCCTTGAGAAACAAAATGAACGAAAATCTATTCGCCATAGGATTGCGCTGTTATCCCTAGGGTAACTTGGTCCGTTGATCAAAAAAAATTGGGTCAATTGGATTTAGGTGCTTAGACTTGTGTGTCTTGGCTATAATCTTTCGGAGGTTTTTTTATTCTCCGAGGTCACCCCAACCGAAATTTAAACTTAAGTTTTTATGTGTTTAGTCCAGTAGGTGTATTGATTTAAAATGTTAAGTTATAAATTAAAGCTCCATAGGGTCTTCTCGTCTTATTTTTTTATTCCCGCCTCTTCACGGGAAGGTCAATTTCACTGACACTATAACTCATACACCCTACTAACCCTGGGCTTACTAGCAAACACCCTTACTATATACCAATGATGACGAGATATTGTGCGAGAAGGGACCTACCAAGGCCACCACACACCAATTGTACAAAAGGGACTCCGCTATGGAATAATCCTATTTATCGTATCAGAAGTATTTTTCTTCGCAGGATTCTTCTGAGCCTTCTACCACTCTAGTCTAGCACCAACTCATGACTTAGGTGGATGTTGACCCCCTACAGGAATCACCCCTCTTAACCCTCTAGAGGTACCCCTACTCAACACATCAGTACTTCTAGCATCTGGAGTATCTATCACATGAGCTCACCACAGCTTAATAGAAGGGAAACGAAGCAATATAAACCAAGCCCTTCTTATTACAATCCTACTTGGAATCTATTTTACTATTCTTCAAGCCTCAGAATACTTTGAAACTCCATTCTCTATTTCTGACGGAGTTTATGGATCTACTTTTTTTATAGCAACAGGATTTCACGGCCTACATGTAATTATCGGAACTACATTTCTAATAGTGTGCCTCCTACGCCAACTTAAATACCACTTTACATCCAAACACCACTTTGGCTTCGAAGCCGCAGCATGATACTGACATTT
Pleuc_768.Longueuil
GGACTAACCCCCACCATCAACACCCAAAGCTGATATTCTATTTAAACTACTTCTTGTACATAAAATTATATAGTACATTAATACATTTATGTATATCGTACATTAAATTACATTCCCCTAGCATATAAGCATGTAATATAAATCAATGAAATACGACATAAGTTATATATTAAATGATAATTAAAATCAACATGAATATTAAACAAGTATAATTAGATTAATGTAAAAAAGACATATCTGCGTTATCTTACATACACCATACTGTCATAGCCCTGCTTGTCCAAACGTCTATCCCCTTCCCCAATTAGTCGATTAATCTACCATCCTCCGTGAAATCAGCAACCCGCCCACTCGTGCTCCTCTTCTCGCTCCGAGCCCATTAAACTTGGGGGTAACTAACCTGAAACTTTACCAGGCATCTGGTCTTCGACTCACCATCGCCGTAAAGGCATGAAGGATCACCTCATAGTCTAGCTGGACTTTTCAATTCAAGCTTCTGGATCCACTAATACAATTACTGTCAATACTAAAGTTAATGATTCTTAGACATATATAATTAATGTTTGTTAGACATATATTTTACTATTTTAACTTATCTACCCATCAAACCCCCCCTTCCCCCCACCTAAATATTTAGTATCCTTGACAAACCCCAAAAGCAAGGACCACAATTCAGGCTCTCACACATTCTAATAATTTATAAAACAAAACTTAAAATTCAGTATTGGGAGAATTTTTTTATACACTCCCCTCATATGCTTTTTACTAGTTGTCTTAAAATCACTTAACACTGGTGGTATATTATACATACAGCTTATGTAGCTTATCGATAAAGCAAAGGCCTATTCTTAGCCATACACTACACATCCGACACAACTACAGCATTCTCATCCGTAACACATATCTGCCGAGACGTAAACTACGGATGACTAATCCGATATATACACGCAAACGGAGCCTCAATATTCTTTATCTGCTTATTCCTGCACGTAGGACGAGGAATATACTACGGATCCTACACATTCAAAGAAACATGAAACATTGGAGTAGTGCTCCTATTTGCCGTAATAGCAACAGCATTCATAGGATATGTACTCCCATGAGGCCAAATATCATTCTGAGGGAGGAACCACCCTAGTAGAATGAATCTGAGGGGGATTCTCAGTAGACAAAGCAACACTAACCCGATTCTTCGCATTCCACTTCATCCTACCATTTATTATTACAGCCCTAGTAGTAGTCCACCTACTATTTTTACATGAAACAGGATCTAACAACCCATCAGGATTAAACTCCGACGCAGACAAAATCCCATTCCATCCCTACTACACCATCAAAGATATTCTAGGGATCCTCCTGCTATTAATAGTTCTCATAATTTTGGTTTTATTTTTCCCAGATATTCTCGGAGACCCTGATAATTACACTCCTGCAAATCCACTCAATACTCCCGCACACATTAAACCAGAATGATACTTCCTATTTGCCTACGCCATCCTACGCTCAATCCCCAACAAGCTAGGAGGAGTGATAGCCTTAGTACTATCAATTCTCATTCTAGCCCTCCTACCCCTCCTACAAACCTCAAAACAACGAGGATTAATATTCCGACCAATCTCACAAGTTCTTTTCTGAATTCTAGTAGCCAACCTATTTGTCCTCACATGAATCGGAGGACAACCTGTCGAATACCCATTCGTTATAATTGGACAGCTAGCCTCAATCAGCTATTTCACAATTATTATTATCCTAATACCAGTAGCCGGCATTATTGAAAACAACATACTAAAATTCACCCATTGCCCTGATAGTATAATTAATTACTTTGGGATTCATCACTATTTTATCTACCATTATTACACTATTTGTGCTTATACAACTAAAAATCTCCACAATTAATTTTCCACTTAGCCCCTCAATCAAATCTACTGAATTAGTAAAAACTGATAACCCTTGAGAAACAAAATGAACGAAAATCTATTCGCCAAAGGATTGCGCTGTTATCCCTAGGGTAACTTGGTCCGTTGATCAAAAAAAATTGGGTCAATTGGATTTAGGTGCTTAGACTTGTGTGTCTTGGCTATAATCTTTCGGAGGTTTTTTTATTCTCCGAGGTCACCCCAACCGAAATTTAAACTTAAGTTTTTATGTGTTTAGTCCAGTAGGTGTATTGATTTAAAATGTTAAGTTATAAATTAAAGCTCCATAGGGTCTTCTCGTCTTATTTTTTTATTCCCGCCTCTTCACGGGAAGGTCAATTTCACTGACACTATAACTCATACACCCTACTAACCCTGGGCTTACTAGCAAACACCCTTACTATATACCAATGATGACGAGATATTGTGCGAGAAGGGACCTACCAAGGCCACCACACACCAATTGTACAAAAGGGACTCCGCTATGGAATAATCCTATTTATCGTATCAGAAGTATTTTTCTTCGCAGGATTCTTCTGAGCCTTCTACCACTCTAGTCTAGCACCAACTCATGACTTAGGTGGATGCTGACCCCCTACAGGAATCACCCCTCTTAACCCTCTAGAGGTACCCCTACTCAACACATCAGTACTTCTAGCATCTGGAGTATCTATCACATGAGCTCACCACAGCTTAATAGAAGGAAAACGAAGCAATATAAACCAAGCCCTTCTTATTACAATCCTACTTGGAATCTATTTTACTATTCTTCAAGCCTCAGAATACTTTGAAACTCCATTCTCTATTTCTGACGGAGTTTATGGATCTACTTTTTTTATAGCAACAGGATTTCACGGCCTACATGTAATTATCGGAACTACATTTCTAATAGTGTGCCTCCTACGCCAACTTAAATACCACTTTACATCCAAACACCACTTTGGCTTCGAAGCCGCAGCATGATACTGACATTT
Pleuc_769.Longueuil
GGACTAACCCCCACCATCAACACCCAAAGCTGATATTCTATTTAAACTACTTCTTGTACATAAAATTATATAGTACATTAATACATTTATGTATATCGTACATTAAATTATATTCCCCTAGCATATAAGCATGTAATATAAATCAATGAAATAAGACATAAATTATATATTAAATGATAATTAAAATCAACATGGATATTAAACAAGTATAATTAGATTAATGTAAAAAAGACATATCTGCGTTATCTTACATACACCATATTGTCATAGCCCTGCTTGTCCAAACGTCTATCCCCTTCCCCAATTAGTCGATTAATCTACCATCCTCCGTGAAATCAGCAACCCGCCCACTCGTGCTCCTCTTCTCGCTCCGGGCCCATTAAACTTGGGGGTAACTAACCTGAAACTTTACCAGGCATCTGGTCTTCGACTCACCATCGCCGTAAAGGCATGAAGGATCACCTCATAGTCTAGCTGGACTTTTCAATTCAAGCTTCTGGATCCACTAATACAATTACTGTCAATACTGAAGTTAATGATTCTTAGACATATATAATTAATGTTTGTTAGACATATATTTTACTATTTTAACCTATCTACCCATCAAACCCCCCCTTCCCCCCACCTAAATATTTAGTATCCTTGACAAACCCCAAAAGCAAGGACCACAATTCAGGCTCTCACACATTCTAATAATTTATAAAACAAAACTTAAAATTCAGTATTGGGAGAATTTTTTTATACACTCCCCTCATATGCTTTTTACTAGTTGTCTTAAAATCACTTAACACTGGTGGTATATTATACATACAGCTTATGTAGCTTATCGATAAAGCAAAGGCCTATTCTTAGCCATACACTACACATCCGACACAACTACAGCATTCTCATCCGTAACACATATCTGCCGAGACGTAAACTACGGATGACTAATCCGATATATACACGCAAACGGAGCCTCAATATTCTTTATCTGCTTATTCCTGCACGTAGGACGAGGAATATACTACGGATCCTACACATTCAAAGAAACATGAAACATTGGAGTAGTGCTCCTATTTGCCGTAATAGCAACAGCATTCATAGGATATGTACTCCCATGAGGCCAAATATCATTCTGAGGGAGGAACCACCCTAGTAGAATGAATCTGAGGGGGATTCTCAGTAGACAAAGCAACACTAACCCGATTCTTCGCATTCCACTTCATCCTACCATTTATTATTACAGCCCTAGTAGTAGTCCACCTACTATTTTTACATGAAACAGGATCTAACAACCCATCAGGATTAAACTCCGACGCAGACAAAATCCCATTCCATCCCTACTACACCATCAAAGATATTCTAGGGATCCTCCTGCTATTAATAGTTCTCATAATTTTGGTTTTATTTTTCCCAGATATTCTCGGAGACCCTGATAATTACACTCCTGCAAATCCACTCAATACTCCCGCACACATTAAACCAGAATGATACTTCCTATTTGCCTACGCCATCCTACGCTCAATCCCCAACAAGCTAGGAGGAGTGATAGCCTTAGTACTATCAATTCTCATTCTAGCCCTCCTACCCCTCCTACAAACCTCAAAACAACGAGGATTAATATTCCGACCAATCTCACAAGTTCTTTTCTGAATTCTAGTAGCCAACCTATTTGTCCTCACATGAATCGGAGGACAACCCGTCGAATACCCATTCGTTATAATTGGACAGCTAGCCTCAATCAGCTATTTCACAATTATTATTATCCTAATACCAGTAGCCGGCATTATTGAAAACAACATACTAAAATTAACCCATTGCCCTGATAGTATAATTAATTACTTTGGGATTCATCACTATTTTATCTACCATTATTACACTATTTGTGCTTATACAACTAAAAATCTCCACAATTAATTTTCCACTTAGCCCCTCAATCAAATCTACTGAATTAGTAAAAACTGATAACCCTTGAGAAACAAAATGAACGAAAATCTATTCGCCAAAGGATTGCGCTGTTATCCCTAGGGTAACTTGGTCCGTTGATCAAAAAAAATTGGGTCAATTGGATTTAGGTGCTTAGACTTGTGTGTCTTGGCTATAATCTTTCGGAGGTTTTTTTATTCTCCGAGGTCACCCCAACCGAAATTTAAACTTAAGTTTTTATGTGTTTAGTCCAGTAGGTGTATTGATTTAAAATGTTAAGTTATAAATTAAAGCTCCATAGGGTCTTCTCGTCTTATTTTTTTATTCCCGCCTCTTCACGGGAAGGTCAATTTCACTGACACTATAACTCATACACCCTACTAACCCTGGGCTTACTAGCAAACACCCTTACTATATACCAATGATGACGAGATATTGTGCGAGAAGGGACCTACCAAGGCCACCACACACCAATTGTACAAAAGGGACTCCGCTATGGAATAATCCTATTTATCGTATCAGAAGTATTTTTCTTCGCAGGATTCTTCTGAGCCTTCTACCACTCTAGTCTAGCACCAACTCATGACTTAGGTGGATGTTGACCCCCTACAGGAATCACCCCTCTTAACCCTCTAGAGGTACCCCTACTCAACACATCAGTACTTCTAGCATCTGGAGTATCTATCACATGAGCTCACCACAGCTTAATAGAAGGGAAACGAAGCAATATAAACCAAGCCCTTCTTATTACAATCCTACTTGGAATCTATTTTACTATTCTTCAAGCCTCAGAATACTTTGAAACTCCATTCTCTATTTCTGACGGAGTTTATGGATCTACTTTTTTTATAGCAACAGGATTTCACGGCCTACATGTAATTATCGGAACTACATTTCTAATAGTGTGCCTCCTACGCCAACTTAAATACCACTTTACATCCAAACACCACTTTGGCTTCGAAGCCGCAGCATGATACTGACATTT
Pleuc_770.Longueuil
GGACTAACCCCCACCATCAACACCCAAAGCTGATATTCTATTTAAACTACTTCTTGTACATAAAATTATATAGTACATTAATACATTTATGTATATCGTACATTAAATTACATTCCCCTAGCATATAAGCATGTAATATAAATCAATGAAATACGACATAAGTTATATATTAAATGATAATTAAAATCAACATGAATATTAAACAAGTATAATTAGATTAATGTAAAAAAGACATATCTGCGTTATCTTACATACACCATACTGTCATAGCCCTGCTTGTCCAAACGTCTATCCCCTTCCCCAATTAGTCGATTAATCTACCATCCTCCGTGAAATCAGCAACCCGCCCACTCGTGCTCCTCTTCTCGCTCCGAGCCCATTAAACTTGGGGGTAACTAACCTGAAACTTTACCAGGCATCTGGTCTTCGACTCACCATCGCCGTAAAGGCATGAAGGATCACCTCATAGTCTAGCTGGACTTTTCAATTCAAGCTTCTGGATCCACTAATACAATTACTGTCAATACTAAAGTTAATGATTCTTAGACATATATAATTAATGTTTGTTAGACATATATTTTACTATTTTAACTTATCTACCCATCAAACCCCCCCTTCCCCCCACCTAAATATTTAGTATCCTTGACAAACCCCAAAAGCAAGGACCACAATTCAGGCTCTCACACATTCTAATAATTTATAAAACAAAACTTAAAATTCAGTATTGGGAGAATTTTTTTATACACTCCCCTCATATGCTTTTTACTAGTTGTCTTAAAATCACTTAACACTGGTGGTATATTATACATACAGCTTATGTAGCTTATCGATAAAGCAAAGGCCTATTCTTAGCCATACACTACACATCCGACACAACTACAGCATTCTCATCCGTAACACATATCTGCCGAGACGTAAACTACGGATGACTAATCCGATATATACACGCAAACGGAGCCTCAATATTCTTTATCTGCTTATTCCTGCACGTAGGACGAGGAATATACTACGGATCCTACACATTCAAAGAAACATGAAACATTGGAGTAGTGCTCCTATTTGCCGTAATAGCAACAGCATTCATAGGATATGTACTCCCATGAGGCCAAATATCATTCTGAGGGAGGAACCACCCTAGTAGAATGAATCTGAGGGGGATTCTCAGTAGACAAAGCAACACTAACCCGATTCTTCGCATTCCACTTCATCCTACCATTTATTATTACAGCCCTAGTAGTAGTCCACCTACTATTTTTACATGAAACAGGATCTAACAACCCATCAGGATTAAACTCCGACGCAGACAAAATCCCATTCCATCCCTACTACACCATCAAAGATATTCTAGGGATCCTCCTGCTATTAATAGTTCTCATAATTTTGGTTTTATTTTTCCCAGATATTCTCGGAGACCCTGATAATTACACTCCTGCAAATCCACTCAATACTCCCGCACACATTAAACCAGAATGATACTTCCTATTTGCCTACGCCATCCTACGCTCAATCCCCAACAAGCTAGGAGGAGTGATAGCCTTAGTACTATCAATTCTCATTCTAGCCCTCCTACCCCTCCTACAAACCTCAAAACAACGAGGATTAATATTCCGACCAATCTCACAAGTTCTTTTCTGAATTCTAGTAGCCAACCTATTTGTCCTCACATGAATCGGAGGACAACCTGTCGAATACCCATTCGTTATAATTGGACAGCTAGCCTCAATCAGCTATTTCACAATTATTATTATCCTAATACCAGTAGCCGGCATTATTGAAAACAACATACTAAAATTCACCCATTGCCCTGATAGTATAATTAATTACTTTGGGATTCATCACTATTTTATCTACCATTATTACACTATTTGTGCTTATACAACTAAAAATCTCCACAATTAATTTTCCACTTAGCCCCTCAATCAAATCTACTGAATTAGTAAAAACTGATAACCCTTGAGAAACAAAATGAACGAAAATCTATTCGCCAAAGGATTGCGCTGTTATCCCTAGGGTAACTTGGTCCGTTGATCAAAAAAAATTGGGTCAATTGGATTTAGGTGCTTAGACTTGTGTGTCTTGGCTATAATCTTTCGGAGGTTTTTTTATTCTCCGAGGTCACCCCAACCGAAATTTAAACTTAAGTTTTTATGTGTTTAGTCCAGTAGGTGTATTGATTTAAAATGTTAAGTTATAAATTAAAGCTCCATAGGGTCTTCTCGTCTTATTTTTTTATTCCCGCCTCTTCACGGGAAGGTCAATTTCACTGACACTATAACTCATACACCCTACTAACCCTGGGCTTACTAGCAAACACCCTTACTATATACCAATGATGACGAGATATTGTGCGAGAAGGGACCTACCAAGGCCACCACACACCAATTGTACAAAAGGGACTCCGCTATGGAATAATCCTATTTATCGTATCAGAAGTATTTTTCTTCGCAGGATTCTTCTGAGCCTTCTACCACTCTAGTCTAGCACCAACTCATGACTTAGGTGGATGCTGACCCCCTACAGGAATCACCCCTCTTAACCCTCTAGAGGTACCCCTACTCAACACATCAGTACTTCTAGCATCTGGAGTATCTATCACATGAGCTCACCACAGCTTAATAGAAGGAAAACGAAGCAATATAAACCAAGCCCTTCTTATTACAATCCTACTTGGAATCTATTTTACTATTCTTCAAGCCTCAGAATACTTTGAAACTCCATTCTCTATTTCTGACGGAGTTTATGGATCTACTTTTTTTATAGCAACAGGATTTCACGGCCTACATGTAATTATCGGAACTACATTTCTAATAGTGTGCCTCCTACGCCAACTTAAATACCACTTTACATCCAAACACCACTTTGGCTTCGAAGCCGCAGCATGATACTGACATTT
Pleuc_771.Longueuil
GGACTAACCCCCACCATCAACACCCAAAGCTGATATTCTATTTAAACTACTTCTTGTACATAAAATTATATAGTACATTAATACATTTATGTATATCGTACATTAAATTACATTCCCCTAGCATATAAGCATGTAATATAAATCAATGAAATACGACATAAATTATATATTAAATGATAATTAAAATCAACATGAATATTAAACAGGTATAATTAAATTAATGTAAAAAAGACATATCTGCGTTATCTTACATACACCATATTGTCATAACCCTGCTTGTCCAAACGTCTATCCCCTTCCCCAATTAGTCGATTAATCTACCATCCTCCGTGAAATCAGCAACCCGCCCACTCGTGCTCCTCTTCTCGCTCCGAGCCCATTAAACTTGGGGGTAACTAACCTGAAACTTTACCAGGCATCTGGTCTTCGACTCACCATCGCCGTAAAGGCATGAAGGATCACCTCATAGTCTAGCTGGACTTTTCAATTCAAGCTTCTGGATCCACTAATACAATTACCGTCAATACTGAAGTTAATGGTTCTTAGACATATATAATTAATGTTTGTTAGACATATATTTTACTATTTTAACCTATCTACCCATCAAACCCCCCCTTCCCCCCACCTAAATATTTAGTATCCTTGACAAACCCCAAAAGCAAGGACCACAATTCAGGCTCTCACACATTCTAATAATTTATAAAACAAAACTTAAAATTCAGTATTGGGAGAATTTTTTTATACACTCCCCTCATATGCTTTTTACTAGTTGTCTTAAAATCACTTAACACTGGTGGTATATTATACATACAGCTTATGTAGCTTATCGATAAAGCAAAGGCCTATTCTTAGCCATACACTACACATCCGACACAACTACAGCATTCTCATCCGTAACACATATCTGCCGAGACGTAAACTACGGATGACTAATCCGATATATACACGCAAACGGAGCCTCAATATTCTTTATCTGCTTATTCCTGCACGTAGGACGAGGAATATACTACGGATCCTACACATTCAAAGAAACATGAAACATTGGAGTAGTGCTCCTATTTGCCGTAATAGCAACAGCATTCATAGGATATGTACTCCCATGAGGCCAAATATCATTCTGAGGGAGGAACCACCCTAGTAGAATGAATCTGAGGGGGATTCTCAGTAGACAAAGCAACACTAACCCGATTCTTCGCATTCCACTTCATCCTACCATTTATTATTACAGCCCTAGTAGTAGTCCACCTACTATTTTTACATGAAACAGGATCTAACAACCCATCAGGATTAAACTCCGACGCAGACAAAATCCCATTCCATCCCTACTACACCATCAAAGATATTCTAGGGATCCTCCTGCTATTAATAGTTCTCATAATTTTGGTTTTATTTTTCCCAGATATTCTCGGAGACCCTGATAATTACACTCCTGCAAATCCACTCAATACTCCCGCACACATTAAACCAGAATGATACTTCCTATTTGCCTACGCCATCCTACGCTCAATCCCCAACAAGCTAGGAGGAGTGATAGCCTTAGTACTATCAATTCTCATTCTAGCCCTCCTACCCCTCCTACAAACCTCAAAACAACGAGGATTAATATTCCGACCAATCTCACAAGTTCTTTTCTGAATTCTAGTAGCCAACCTATTTGTCCTCACATGAATCGGAGGACAACCTGTCGAATACCCATTCGTTATAATTGGACAGCTAGCCTCAATCAGCTATTTCACAATTATTATTATCCTAATACCAGTAGCCGGCATTATTGAAAACAACATACTAAAATTCACCCATTGCCCTGATAGTATAATTAATTACTTTGGGATTCATCACTATTTTATCTACCATTATTACACTATTTGTGCTTATACAACTAAAAATCTCCACAATTAATTTTCCACTTAGCCCCTCAATCAAATCTACTGAATTAGTAAAAACTGATAACCCTTGAGAAACAAAATGAACGAAAATCTATTCGCCATAGGATTGCGCTGTTATCCCTAGGGTAACTTGGTCCGTTGATCAAAAAAAATTGGGTCAATTGGATTTAGGTGCTTAGACTTGTGTGTCTTGGCTATAATCTTTCGGAGGTTTTTTTATTCTCCGAGGTCACCCCAACCGAAATTTAAACTTAAGTTTTTATGTGTTTAGTCCAGTAGGTGTATTGATTTAAAATGTTAAGTTATAAATTAAAGCTCCATAGGGTCTTCTCGTCTTATTTTTTTATTCCCGCCTCTTCACGGGAAGGTCAATTTCACTGACACTATAACTCATACACCCTACTAACCCTGGGCTTACTAGCAAATACCCTTACTATATACCAATGATGACGAGATATTGTGCGAGAAGGGACATACCAAGGCCACCACACACCAATTGTACAAAAGGGACTCCGCTATGGAATAATCCTATTTATCGTATCAGAAGTATTTTTCTTCGCAGGATTCTTCTGAGCCTTCTACCACTCTAGTCTAGCACCAACTCATGACTTAGGTGGATGCTGACCCCCTACAGGAATCACCCCTCTTAACCCTCTAGAGGTACCCCTACTCAACACATCAGTACTTCTAGCATCTGGAGTATCTATCACATGAGCTCACCACAGCTTAATAGAAGGGAAACGAAGCAATATAAACCAAGCCCTTCTTATTACAATTCTACTTGGAATCTATTTTACTATTCTTCAAGCCTCAGAATACTTTGAAACTCCATTCTCTATTTCTGACGGAGTTTATGGATCTACTTTTTTTATAGCAACAGGATTTCACGGCCTACATGTAATTATCGGAACTACATTTCTAATAGTGTGCCTCCTACGCCAACTTAAATACCACTTTACATCCAAACACCACTTTGGCTTCGAAGCCGCAGCATGATACTGACATTT
Pleuc_772.Longueuil
GGACTAACCCCCACCATCAACACCCAAAGCTGATATTCTATTTAAACTACTTCTTGTACATAAAATTATATAGTACATTAATACATTTATGTATATCGTACATTAAATTATATTCCCCTAGCATATAAGCATGTAATATAAATCAATGAAATATGACATAACTTACATATCAAATGATAATTAAAATCAACATGAATATTAAACAAGTACAATTAAGTCAATGTAAAAAGAACATATCTGCGTTATCTTACATACACCATACTGTCATAACCCTGCTTGTCCAAATGTCTATCCCCTTCCCCAATTGGTCGATTAATCTACCATCCTCCGTGAAACCAGCAACCCGCCCACTCGTGCTCCTCTTCTCGCTCCGGGCCCATTAAACTTGGGGGTAACTAACTTGAAACTTTATCAGGCATCTGGTCTTCGACTCACCATCGCCGTAAAGGCATGAAGGATCACCTTACAGTCTAGCTGGACTTTTCAATTCAAGCTTCTGGATCCACTAATACAATTACCGTCAATACTGAAGTTAATGATTCTTAGACATATATAATTAATGTTTGTTAGACATATATTTTACTATTTTAACCTAATTATCCATCAAACCCCCCCTTCCCCCCACCTAAACATTTAGTATCCTTGACAAACCCCAAAAGCAAGGACCACAATTCAGGCTCTCACGCATTCTAATAATTTATAAAACAAAACTTAAAATTCAGTATTGGGAGAATTTTTTTATACACTCCCCTCATATGCTTTTTACTAGTTGTCTTAAAATCACTTAACACTGGTGGTATATTATACATACAGCTTATGTAGCTTATCGATAAAGCAAAGGCCTATTCTTAGCCATACACTACACATCCGACACAACTACAGCATTCTCATCCGTAACACATATCTGCCGAGACGTAAACTACGGATGACTAATCCGATATATACACGCAAACGGAGCCTCAATATTCTTTATCTGCTTATTCCTACACGTAGGACGAGGAATATACTACGGATCCTACACATTCAAAGAAACATGAAACATTGGAGTAGTGCTCCTATTTGCCGTAATAGCAACAGCATTCATAGGATATGTACTCCCATGAGGCCAAATATCATTCTGAGGGAGGAACCACCCTAGTAGAATGAATCTGAGGGGGATTTTCAGTAGACAAAGCAACACTAACCCGATTCTTCGCATTCCACTTCATCCTACCATTTATTATTACAGCCCTAGTAGTAGTCCACCTACTATTTTTACATGAAACAGGATCTAACAACCCATCAGGACTAAACTCCGACGCAGACAAAATCCCATTCCATCCCTACTACACCATCAAAGATATTCTAGGAATCCTCCTGCTATTAATAGTTCTCATAATTTTGGTTTTATTTTTCCCAGATATTCTCGGAGACCCTGATAATTACACTCCTGCAAATCCACTCAATACTCCCGCACACATTAAACCAGAATGATACTTCCTATTTGCCTACGCCATCCTACGCTCAATCCCCAACAAGCTAGGAGGAGTAATAGCCCTAGTACTATCAATTCTTATTCTAGCCCTCCTACCTCTCCTACAAACCTCAAAACAACGAGGGTTAATATTCCGACCAATCTCACAAGTTCTTTTCTGAATTCTAGTAGCCAACCTATTTGTCCTCACATGAATCGGAGGACAACCTGTCGAATACCCATTCGTTATAATTGGACAGCTAGCCTCAATCAGCTATTTCACAATTATCATTATCCTAATACCAGTAGCCGGCATTATTGAAAACAACATACTAAAATTCACCCATTGCCCTGATAGTATAATTAATTACTTTGGGATTCATCACTATTTTATCTACCATTATTACACTATTTGTGCTTATACAACTAAAAATCTCCACAATTAATTTTCCACTTAGCCCCTCAATCAAATCTACTGAATTAGTAAAAACCGATAACCCTTGAGAAACAAAATGAACGAAAATCTATTCGCCATAGGATTGCGCTGTTATCCCTAGGGTAACTTGGTCCGTTGATCAAAAAAAATTGGGTCAATTGGATTTAGGTGCTTAGACTTGTGTGTCTTGGCTATAATCTTTCGGAGGTTTTTTTATTCTCCGAGGTCACCCCAACCGAAATTTAAACTTAAGTTTTTATGTGTTTAGTCCAGTAGGTCTGTTGATTTAAAATGTTAAGTTATAAATTAAAGCTCCATAGGGTCTTCTCGTCTTATTTTTTTATTCCCGCCTCTTCACGGGAAGGTCAATTTCACTGACACTATAACTCATACACCCTACTAACCTTGGGCTTACTAGCAAATACCCTTACTATATACCAATGATGACGAGATATTGTGCGAGAAGGGACCTACCAAGGCCACCACACACCAATTGTACAAAAGGGACTCCGCTATGGAATAATCCTATTTATCGTATCAGAAGTATTTTTCTTCGCAGGATTCTTCTGAGCCTTCTACCACTCTAGTCTAGCACCAACTCATGACTTAGGTGGATGCTGACCCCCTACAGGAATCACCCCTCTTAACCCTCTAGAAGTACCCCTACTTAACACATCAGTACTTCTAGCATCTGGAGTATCTATCACATGAGCTCACCACAGCTTAATAGAAGGAAAACGAAGCAATATAAACCAAGCCCTTCTTATTACAATCCTACTTGGAATCTATTTTACTATTCTTCAAGCCTCAGAATACTTTGAAACCCCATTCTCTATTTCCGATGGAGTTTATGGATCTACTTTTTTTATAGCAACAGGATTTCACGGCCTACATGTAATTATCGGAACCACATTTCTAATAGTATGCCTCCTACGCCAACTTAAATACCACTTTACATCCAAACACCACTTTGGCTTCGAAGCCGCAGCATGATACTGACATTT
Pleuc_773.Longueuil
GGACTAACCCCCACCATCAACACCCAAAGCTGATATTCTATTTAAACTACTTCTTGTACATAAAATTATATAGTACATTAATACATTTATGTATATCGTACATTAAATTACATTCCCCTAGCATATAAGCATGTAATATAAATCAATGAAATACGACATAAATCATATATCAAATGATAATTAAAATCAACATGAATATTAAACAAGTATAATTAGATTAATGTAAAAAAGACATATCTGCGTTATCTTACATACACCATATTGTCATAACCCTGCTCGTCCAAACGTCTATCCCCCTCCCCAATTAGTCGATTAATCTACCATCCTCCGTGAAATCAGCAACCCGCCCACTCGTGCTCCTCTTCTCGCTCCGGGCCCATTAAACTTGGGGGTAACTAACCTGAAACTTTACCAGGCATCTGGTCTTCGACTCACCATCGCCGTAAAGGCATGAAGGATCACCTCACAGTCTAGCTGGACTTTTCAATTCAAGCTTCTGGATCCACTAATACAATTACTGTCAATACTGAAGTTAATGATTCTCAGACATATATAATTAATGTTTGTTAGACATATATTTTACTATTTTAACCTATCTATCCATCAAACCCCCCCTTCCCCCCACCTAAATATTTAGTATCCTTGACAAACCCCAAAAGCAAGGACCACAATTCAGGCTCTCACACATTCTAATAATTTATAAAACAAAACTTAAAATTCAGTATTGGGAGAATTTTTTTATACACTCCCCTCATATGCTTTTTACTAGTTGTCTTAAAATCACTTAACACTGGTGGTATATTATACATACAGCTTATGTAGCTTATCGATAAAGCAAAGGCCTATTCTTAGCCATACACTACACATCCGACACAACTACAGCATTCTCATCCGTAACACATATCTGCCGAGACGTAAACTACGGATGACTAATCCGATATATACACGCAAACGGAGCCTCAGTATTCTTTATCTGCTTATTCCTGCACGTAGGACGAGGAATATACTACGGATCCTACACATTCAAAGAAACATGAAACATTGGAGTAGTGCTCCTATTTGCCGTAATAGCAACAGCATTCATAGGATATGTACTCCCATGAGGCCAAATATCATTCTGAGGGAGGAACCACCCTAGTAGAATGAATCTGAGGAGGATTCTCAGTAGACAAAGCAACACTAACCCGATTCTTCGCATTCCACTTCATCCTACCATTTATTATTACAGCCCTAGTAGTAGTCCACCTACTATTTTTACATGAAACAGGATCTAACAACCCATCAGGATTAAACTCCGACGCAGACAAAATCCCATTCCATCCCTACTACACCATCAAAGATATTCTAGGGATCCTCCTGCTATTAATAGTTCTCATAATTTTGGTTTTATTTTTCCCAGATATTCTCGGAGACCCTGATAATTACACTCCTGCAAATCCACTCAATACTCCCGCACACATTAAACCAGAATGATACTTCCTATTTGCCTACGCCATCCTACGCTCAATCCCCAACAAGCTAGGAGGAGTGATAGCCTTAGTACTATCAATTCTCATTCTAGCCCTCCTACCCCTCCTACAAACCTCAAAACAACGAGGATTAATATTCCGACCAATCTCACAAGTTCTTTTCTGAATTCTAGTAGCCAACCTATTTGTCCTCACATGAATCGGAGGACAACCTGTCGAATACCCATTCGTTATAATTGGACAGCTAGCCTCAATCAGCTATTTCACAATTATTATTATCCTAATACCAGTAGCCGGCATTATTGAAAACAACATACTAAAATTCACCCATTGCCCTGATAGTATAATTAATTACTTTGGGATTCATCACTATTTTATCTACCATTATTACACTATTTGTGCTTATACAACTAAAAATCTCCACAATTAACTTTCCACTTAACCCCTCAATCAAATCTACTGAATTAGTAAAAACTGATAACCCTTGAGAAACAAAATGAACGAAAATCTATTCGCCAAAGGATTGCGCTGTTATCCCTAGGGTAACTTGGTCCGTTGATCAAAAAAAATTGGGTCAATTGGATTTAGGTGCTTAGACTTGTGTGTCTTGGCTATAATCTTTCGGAGGTTTTTTTATTCTCCGAGGTCACCCCAACCGAAATTTAAACTTAAGTTTTTATGTGTTTAGTCCAGTAGGTGTATTGATTTAAAATGTTAAGTTATAAATTAAAGCTCCATAGGGTCTTCTCGTCTTATTTTTTTATTCCCGCCTCTTCACGGGAAGGTCAATTTCACTGACACTATAACTCATACACCCTACTAACCCTGGGCTTACTAGCAAACACCCTTACTATATACCAATGATGACGAGATATTGTGCGAGAAGGGACCTACCAAGGCCACCACACACCAATTGTACAAAAGGGACTCCGCTATGGAATAATCCTATTTATCGTATCAGAAGTATTTTTCTTCGCAGGATTCTTCTGAGCCTTCTACCACTCTAGTCTAGCACCAACTCATGACTTAGGTGGATGTTGACCCCCTACAGGAATCACCCCTCTTAACCCTCTAGAGGTACCCCTACTCAACACATCAGTACTTCTAGCATCTGGAGTATCTATCACATGAGCTCACCACAGCTTAATAGAAGGGAAACGAAGCAATATAAACCAAGCCCTTCTTATTACAATCCTACTTGGAATCTATTTTACTATTCTTCAAGCCTCAGAATACTTTGAAACTCCATTCTCTATTTCTGACGGAGTTTATGGATCTACTTTTTTTATAGCAACAGGATTTCACGGCCTACATGTAATTATCGGAACTACATTTCTAATAGTGTGCCTCCTACGCCAACTTAAATACCACTTTACATCCAAACACCACTTTGGCTTCGAAGCCGCAGCATGATACTGACATTT
Pleuc_775.Longueuil
GGACTAACCCCCACCATCAACACCCAAAGCTGATATTCTATTTAAACTACTTCTTGTACATAAAATTATATAGTACATTAATACATTTATGTATATCGTACATTAAATTACATTCCCCTAGCATATAAGCATGTAATATAAATCAATGAAATACGACATAAGTTATATATTAAATGATAATTAAAATCAACATGAATATTAAACAAGTATAATTAGATTAATGTAAAAAAGACATATCTGCGTTATCTTACATACACCATACTGTCATAGCCCTGCTTGTCCAAACGTCTATCCCCTTCCCCAATTAGTCGATTAATCTACCATCCTCCGTGAAATCAGCAACCCGCCCACTCGTGCTCCTCTTCTCGCTCCGAGCCCATTAAACTTGGGGGTAACTAACCTGAAACTTTACCAGGCATCTGGTCTTCGACTCACCATCGCCGTAAAGGCATGAAGGATCACCTCATAGTCTAGCTGGACTTTTCAATTCAAGCTTCTGGATCCACTAATACAATTACTGTCAATACTAAAGTTAATGATTCTTAGACATATATAATTAATGTTTGTTAGACATATATTTTACTATTTTAACTTATCTACCCATCAAACCCCCCCTTCCCCCCACCTAAATATTTAGTATCCTTGACAAACCCCAAAAGCAAGGACCACAATTCAGGCTCTCACACATTCTAATAATTTATAAAACAAAACTTAAAATTCAGTATTGGGAGAATTTTTTTATACACTCCCCTCATATGCTTTTTACTAGTTGTCTTAAAATCACTTAACACTGGTGGTATATTATACATACAGCTTATGTAGCTTATCGATAAAGCAAAGGCCTATTCTTAGCCATACACTACACATCCGACACAACTACAGCATTCTCATCCGTAACACATATCTGCCGAGACGTAAACTACGGATGACTAATCCGATATATACACGCAAACGGAGCCTCAATATTCTTTATCTGCTTATTCCTGCACGTAGGACGAGGAATATACTACGGATCCTACACATTCAAAGAAACATGAAACATTGGAGTAGTGCTCCTATTTGCCGTAATAGCAACAGCATTCATAGGATATGTACTCCCATGAGGCCAAATATCATTCTGAGGGAGGAACCACCCTAGTAGAATGAATCTGAGGGGGATTCTCAGTAGACAAAGCAACACTAACCCGATTCTTCGCATTCCACTTCATCCTACCATTTATTATTACAGCCCTAGTAGTAGTCCACCTACTATTTTTACATGAAACAGGATCTAACAACCCATCAGGATTAAACTCCGACGCAGACAAAATCCCATTCCATCCCTACTACACCATCAAAGATATTCTAGGGATCCTCCTGCTATTAATAGTTCTCATAATTTTGGTTTTATTTTTCCCAGATATTCTCGGAGACCCTGATAATTACACTCCTGCAAATCCACTCAATACTCCCGCACACATTAAACCAGAATGATACTTCCTATTTGCCTACGCCATCCTACGCTCAATCCCCAACAAGCTAGGAGGAGTGATAGCCTTAGTACTATCAATTCTCATTCTAGCCCTCCTACCCCTCCTACAAACCTCAAAACAACGAGGATTAATATTCCGACCAATCTCACAAGTTCTTTTCTGAATTCTAGTAGCCAACCTATTTGTCCTCACATGAATCGGAGGACAACCTGTCGAATACCCATTCGTTATAATTGGACAGCTAGCCTCAATCAGCTATTTCACAATTATTATTATCCTAATACCAGTAGCCGGCATTATTGAAAACAACATACTAAAATTCACCCATTGCCCTGATAGTATAATTAATTACTTTGGGATTCATCACTATTTTATCTACCATTATTACACTATTTGTGCTTATACAACTAAAAATCTCCACAATTAATTTTCCACTTAGCCCCTCAATCAAATCTACTGAATTAGTAAAAACTGATAACCCTTGAGAAACAAAATGAACGAAAATCTATTCGCCATAGGATTGCGCTGTTATCCCTAGGGTAACTTGGTCCGTTGATCAAAAAAAATTGGGTCAATTGGATTTAGGTGCTTAGACTTGTGTGTCTTGGCTATAATCTTTCGGAGGTTTTTTTATTCTCCGAGGTCACCCCAACCGAAATTTAAACTTAAGTTTTTATGTGTTTAGTCCAGTAGGTGTATTGATTTAAAATGTTAAGTTATAAATTAAAGCTCCATAGGGTCTTCTCGTCTTATTTTTTTATTCCCGCCTCTTCACGGGAAGGTCAATTTCACTGACACTATAACTCATACACCCTACTAACCCTGGGCTTACTAGCAAACACCCTTACTATATACCAATGATGACGAGATATTGTGCGAGAAGGGACCTACCAAGGCCACCACACACCAATTGTACAAAAGGGACTCCGCTATGGAATAATCCTATTTATCGTATCAGAAGTATTTTTCTTCGCAGGATTCTTCTGAGCCTTCTACCACTCTAGTCTAGCACCAACTCATGACTTAGGTGGATGCTGACCCCCTACAGGAATCACCCCTCTTAACCCTCTAGAGGTACCCCTACTCAACACATCAGTACTTCTAGCATCTGGAGTATCTATCACATGAGCTCACCACAGCTTAATAGAAGGAAAACGAAGCAATATAAACCAAGCCCTTCTTATTACAATCCTACTTGGAATCTATTTTACTATTCTTCAAGCCTCAGAATACTTTGAAACTCCATTCTCTATTTCTGACGGAGTTTATGGATCTACTTTTTTTATAGCAACAGGATTTCACGGCCTACATGTAATTATCGGAACTACATTTCTAATAGTGTGCCTCCTACGCCAACTTAAATACCACTTTACATCCAAACACCACTTTGGCTTCGAAGCCGCAGCATGATACTGACATTT
Pleuc_778.St-Polycarpe
GGACTAACCCCCACCATCAACACCCAAAGCTGATATTCTATTTAAACTACTTCTTGTACATAAAATTATATAGTACATTAATACATTTATGTATATCGTACATTAAATTATATTCCCCTAGCATATAAGCATGTAATATAAATCAATGAAATATGACATAACTTACATATCAAATGATAATTAAAATCAACATGAATATTAAACAAGTACAATTAAGTCAATGTAAAAAGAACATATCTGCGTTATCTTACATACACCATACTGTCATAACCCTGCTTGTCCAAATGTCTATCCCCTTCCCCAATTGGTCGATTAATCTACCATCCTCCGTGAAACCAGCAACCCGCCCACTCGTGCTCCTCTTCTCGCTCCGGGCCCATTAAACTTGGGGGTAACTAACTTGAAACTTTATCAGGCATCTGGTCTTCGACTCACCATCGCCGTAAAGGCATGAAGGATCACCTTACAGTCTAGCTGGACTTTTCAATTCAAGCTTCTGGATCCACTAATACAATTACCGTCAATACTGAAGTTAATGATTCTTAGACATATATAATTAATGTTTGTTAGACATATATTTTACTATTTTAACCTAATTATCCATCAAACCCCCCCTTCCCCCCACCTAAACATTTAGTATCCTTGACAAACCCCAAAAGCAAGGACCACAATTCAGGCTCTCACGCATTCTAATAATTTATAAAACAAAACTTAAAATTCAGTATTGGGAGAATTTTTTTATACACTCCCCTCATATGCTTTTTACTAGTTGTCTTAAAATCACTTAACACTGGTGGTATATTATACATACAGCTTATGTAGCTTATCGATAAAGCAAAGGCCTATTCTTAGCCATACACTACACATCCGACACAACTACAGCATTCTCATCCGTAACACATATCTGCCGAGACGTAAACTACGGATGACTAATCCGATATATACACGCAAACGGAGCCTCAATATTCTTTATCTGCTTATTCCTACACGTAGGACGAGGAATATACTACGGATCCTACACATTCAAAGAAACATGAAACATTGGAGTAGTGCTCCTATTTGCCGTAATAGCAACAGCATTCATAGGATATGTACTCCCATGAGGCCAAATATCATTCTGAGGGAGGAACCACCCTAGTAGAATGAATCTGAGGGGGATTTTCAGTAGACAAAGCAACACTAACCCGATTCTTCGCATTCCACTTCATCCTACCATTTATTATTACAGCCCTAGTAGTAGTCCACCTACTATTTTTACATGAAACAGGATCTAACAACCCATCAGGACTAAACTCCGACGCAGACAAAATCCCATTCCATCCCTACTACACCATCAAAGATATTCTAGGAATCCTCCTGCTATTAATAGTTCTCATAATTTTGGTTTTATTTTTCCCAGATATTCTCGGAGACCCTGATAATTACACTCCTGCAAATCCACTCAATACTCCCGCACACATTAAACCAGAATGATACTTCCTATTTGCCTACGCCATCCTACGCTCAATCCCCAACAAGCTAGGAGGAGTAATAGCCCTAGTACTATCAATTCTTATTCTAGCCCTCCTACCTCTCCTACAAACCTCAAAACAACGAGGGTTAATATTCCGACCAATCTCACAAGTTCTTTTCTGAATTCTAGTAGCCAACCTATTTGTCCTCACATGAATCGGAGGACAACCTGTCGAATACCCATTCGTTATAATTGGACAGCTAGCCTCAATCAGCTATTTCACAATTATCATTATCCTAATACCAGTAGCCGGCATTATTGAAAACAACATACTAAAATTCACCCACTGCCCTGATAGTATAATTAATTACTTTGGGATTCATCACTATTTTATCTACCATTATTACACTATTTGTGCTTATACAACTAAAAATCTCCACAATTAATTTTCCACTTAGCCCCTCAATCAAATCTACTGAATTAGTAAAAACCGATAACCCTTGAGAAACAAAATGAACGAAAATCTATTCGCCAAAGGATTGCGCTGTTATCCCTAGGGTAACTTGGTCCGTTGATCAAAAAAAATTGGGTCAATTGGATTTAGGTGCTTAGACTTGTGTGTCTTGGCTATAATCTTTCGGAGGTTTTTTTATTCTCCGAGGTCACCCCAACCGAAATTTAAACTTAAGTTTTTATGTGTTTAGTCCAGTAGGTCTGTTGATTTAAAATGTTAAGTTATAAATTAAAGCTCCATAGGGTCTTCTCGTCTTATTTTTTTATTCCCGCCTCTTCACGGGAAGGTCAATTTCACTGACACTATAACTCATACACCCTACTAACCTTGGGCTTACTAGCAAATACCCTTACTATATACCAATGATGACGAGATATTGTGCGAGAAGGGACCTACCAAGGCCACCACACACCAATTGTACAAAAGGGACTCCGCTATGGAATAATCCTATTTATCGTATCAGAAGTATTTTTCTTCGCAGGATTCTTCTGAGCCTTCTACCACTCTAGTCTAGCACCAACTCATGACTTAGGTGGATGCTGACCCCCTACAGGAATCACCCCTCTTAACCCTCTAGAAGTACCCCTACTTAACACATCAGTACTTCTAGCATCTGGAGTATCTATCACATGAGCTCACCACAGCTTAATAGAAGGAAAACGAAGCAATATAAACCAAGCCCTTCTTATTACAATCCTACTTGGAATCTATTTTACTATTCTTCAAGCCTCAGAATACTTTGAAACCCCATTCTCTATTTCCGATGGAGTTTATGGATCTACTTTTTTTATAGCAACAGGATTTCACGGCCTACATGTAATTATCGGAACCACATTTCTAATAGTATGCCTCCTACGCCAACTTAAATACCACTTTACATCCAAACACCACTTTGGCTTCGAAGCCGCAGCATGATACTGACATTT
;
end;

begin sets;
charset D_Loop = 1-839;
charset Cyt_B = 840-1829;
charset ATP8 = 1830-1987;
charset 16S = 1988-2267;
charset COIII = 2268-2893;  
end;
