# Supplementary material for: Phylogeographic Structure of the White-Footed Mouse and the Deer Mouse, Two Lyme Disease Reservoir Hosts in Québec
Source: PLoS One. 2015 Dec 3;10(12):e0144112. doi: 10.1371/journal.pone.0144112 (PMC4669108; doi:10.1371/journal.pone.0144112)
Supplement: S2 Table — (TXT) [file pone.0144112.s008.txt]

#NEXUS
begin data;
dimensions ntax=43 nchar=2958;
format datatype=nucleotide gap=-;

matrix
Pmani_556.Austin
GGATTGACCCCCACCATCAACACCCAAAGCTGACATTCTATTTAAACTACTTCTTGTACATAAAATTATCTAGTACATTAGTACATTTATGTATATCGTACATTAAATTATATTCCCCTAGCATATAAGCATGTAATATAAATTAATGAATTAAGACATTCATTTATATATTACATAATAATTAACTTCAATATGAGTATTAAGCAAGTAAAATTATATTAATGTAATATAGACATATCTGCGTTATCTTACATACACCATATTGTCATAACCCTGCTTGTCCAAATGACTATCCCCTTCCCCAATTGGTCTATTAATCTACCATCCTCCGTGAAACCAACAACCCGCCCACCAGTATACCTCTTCTCGCTCCGGGCCCATTAAACTTGGGGCTCACTAACTTTGAACTTTATCAGGCATCTGGTTCCTGTGACTCACCATAGCCGTCAAGGCATGAAGGTCAGCTTATAGTCTAGCTGGACTTTTCTATTCAAGCTTCACTGATCCACTAATACCATTACTGTCAACAGTAGGATTAATGATCTTTAAGACATATTAGTTAATGTTAGTTAGACATAAATATTACTGTTTCAACCTATACTTTTATCAAACCCCCCCTTCCCCCCACCTAAATTTTCCTATTCCATGACAAACCCCAAAAGCATGGAACTCAATTTAGGCCTCTACGCATTCTAGTAATCTACAAAACAAGACTTCAAATTTAGCATTGGGAAAATTTTTATATATGCACCCCCTCAATGCCTTTTACTAATTAGCATAAAATCACTTAACATTAGTGGTACATTATACATACAGCTTATGTAGCTTATCAATAAAGCAAAGGCTTATTTCTAGCTATGCACTACACATCAGACACAACTACAGCATTCTCATCAGTAACACACATCTGCCGAGACGTCAACTACGGCTGACTTATCCGATACATACACGCAAACGGAGCCTCAATATTCTTCATCTGCTTATTCCTTCATGTGGGGCGAGGGATATACTACGGATCATACACATTCGCAGAGACATGAAACATTGGAGTTATATTATTATTTGCTGTAATAGCAACAGCATTCATAGGGTACGTACTTCCATGAGGCCAAATATCATTCTGAGGGAGGAACAACCCTGGTAGAGTGAATCTGAGGGGGGTTCTCAGTAGACAAAGCAACACTAACACGATTCTTCGCATTCCACTTTATCTTACCATTCATCATCACAGCCCTAGTAGTAGTTCACCTATTATTCCTACATGAAACAGGATCTAACAACCCATCAGGCCTAAACTCAGACGCAGATAAAATTCCATTTCACCCCTACTACACTATTAAAGATATTTTAGGAATCCTCCTGCTATTAATAGTTCTCATAATTTTGGTTTTATTTTTCCCAGATATTCTCGGAGACCCCGATAATTACACTCCTGCAAATCCACTTAATACTCCAGCACACATTAAACCAGAGTGATACTTTCTCTTCGCCTACGCCATCCTACGCTCAATCCCTAACAAACTAGGAGGAGTAATAGCCCTAGTTCTTTCAATCCTCATCCTAACCCTCCTACCTCTACTACAAACCTCAAAACAACGAGGATTAATATTCCGGCCCATCTCCCAAACCCTATTCTGAGTTCTAGTAGCCAACCTATTTATCCTCACATGAATTGGAGGTCAACCTGTTGAACACCCATTCGTTTTAATTGGACAACTAGCCTCAATCAGCTACTTTACCATTATTATTATCTTAATACCCGTAGCAGGAATGATTGAAAACAACATACTAAAATTCACACATTGCCCTGATAGTATAACTAATTACCTTGGGATTTATTACTATCCTATCTACCATTATTACACTATTCGTACTTATACAACTAAAAATCTCCACAATCAACTTCCCACTTAGCCCCTCAATCAAATCCACAGAATTGGTAAAAACTGACAACCCATGAGAGTCAAAATGAACGAAAATCTATTCGCCAAAGGATTGCGCTGTTATCCCTAGGGTAACTTGGTCCGTTGATCAAAAAAAATTGGGTCAATTGGATTCAGGTGCTTAGACTTGTGTGTCTTGGCTATAATCTTTCGGAGGTTTTTTTATTCTCCGAGGTCACCCCAACCGAAATTTTAACTTAAGTTTTTGTGTGTTTGATCCAGTAGGTTATTTGGTTTAAAATGTTAAGTTGTTAATTAAAGCTCCATAGGGTCTTCTCGTCTTATTTTTTCATTCCCGCCTCTTCACGGGAAGGTCAATTTCACTGATTGGAAATAAGAGAGGAGCATTCTCAGCCCTCCTACTTACATCAGGCCTAGTAATATGATTTCACTACAATTCATACACCCTAATAACTATGGGCTTATTAACAAATATCCTAACAATATATCAATGATGACGAGATATTGTACGAGAAGGGACATACCAAGGCCACCACACACCAATTGTACAAAAAGGGCTTCGCTATGGAATAATCCTATTTATCGTATCAGAAGTCTTTTTCTTCGCTGGGTTCTTCTGAGCCTTCTACCACTCTAGTCTAGCACCAGCCCACGACTTAGGGGGATGCTGACCTCCCACAGGAATCACCCCTTTAAACCCATTAGAAGTTCCCTTACTTAACACATCAGTACTTCTGGCATCCGGAGTATCCATCACATGAGCTCACCACAGCCTAATAGAAGGGAAACGCAATAATATAAATCAAGCTCTTCTTATTACAATCCTACTTGGAATCTATTTCACTATTCTTCAAGCCTCAGAATATTTTGAAACCCCATTCTCTATCTCAGATGGAATTTATGGGTCTACATTCTTTATAGCAACTGGATTTCACGGCCTCCATGTAATTATTGGGACCACCTTCCTAATAGTATGCTTACTACGCCAACTCAAATACCACTTTACATCTAAACATCACTTCGGGTTTGAAGCCGCAGCATGATACTGACATTT
Pmani_563.Henriville
GGATTGACCCCCACCATCAACACCCAAAGCTGACATTCTATTTAAACTACTTCTTGTACATAAAATTATCTAGTACATTAGTACATTTATGTATATCGTACATTAAATTATATTCCCCTAGCATATAAGCATGTAATATAAATTAATGAATTAAGATATTCATTTATATATTACATAATAATTAACTTCAATATGAGTATTAAGCAAGTAAAATTATATTAATGTAATATAGACATACCTGCGTTATCTTACATACACCATATTGTCATAACCCTGCTTGTCCAAATGACTATCCCCTTCCCCAATTGGTCTATTAATCTACCATCCTCCGTGAAACCAACAACCCGCCCACCAGGATACCTCTTCTCGCTCCGGGCCCATTAAACTTGGGGCTCACTAACTTTGAACTTTATCAGGCATCTGGTTCCTGTGACTCACCATAGCCGTCAAGGCATGAAGGTCAGCTTATAGTCTAGCTGGACTTTTCTATTCAAGCTTCACTGATCCACTAATACCATTACTGTCAACAGTAGGATTAATGATCTTTAAGACATATTAGTTAATGTTAATTAGACATAAATATTACTGTTTCAACCTATACTTTTATCAAACCCCCCCTTCCCCCCACCTAAATTTTCCTATTCCATGACAAACCCCAAAAGCATGGAACTCAATTTAGGCCTCTACGCATTCTAGTAATCTACAAAACAAGACTTCAAATTTAGCATTGGGAAAATTTTTATATATGCACCCCCTCAATGCCTTTTACTAATTAGCATAAAATCACTTAACATTAGTGGTACATTATACATACAGCTTATGTAGCTTATCAATAAAGCAAAGGCTTATTTCTAGCTATGCACTACACATCAGACACAACTACAGCATTCTCATCAGTAACACACATCTGCCGAGACGTCAACTACGGCTGACTTATCCGATACATACACGCAAACGGAGCCTCAATATTCTTCATCTGCTTATTCCTTCATGTGGGGCGAGGGATATACTACGGATCATACACATTCACAGAGACATGAAACATTGGAGTTATATTATTATTTGCTGTAATAGCAACAGCATTCATGGGGTACGTACTTCCATGAGGCCAAATATCATTCTGAGGGAGGAACAACCCTGGTAGAGTGAATCTGAGGGGGGTTCTCAGTAGACAAAGCAACACTAACACGATTCTTCGCATTCCACTTTATCTTACCATTCATCATCACAGCCCTAGTAGTAGTTCACCTATTATTCCTACATGAAACAGGATCTAACAACCCATCAGGCCTAAACTCAGACGCAGATAAAATTCCATTTCACCCCTACTACACTATTAAAGATATTTTAGGAATCCTCCTGCTATTAATAGTTCTCATAATTTTGGTTTTATTTTTCCCAGATATTCTCGGAGACCCCGATAATTACACTCCTGCAAATCCACTTAACACTCCAGCACACATTAAACCAGAATGATACTTTCTCTTCGCCTACGCCATCCTACGCTCAATCCCTAACAAACTAGGAGGAGTAATAGCCCTAGTTCTTTCAATCCTCATCCTAACCCTCCTACCTCTACTACAAACCTCAAAACAACGAGGATTAATATTCCGGCCCATCTCCCAAACCCTATTCTGAGTTCTAGTAGCCAACCTATTTATCCTCACATGAATTGGAGGTCAACCTGTTGAACACCCATTCGTTTTAATTGGACAACTAGCCTCAATCAGCTACTTTACCATTATTATTATCTTAATACCCGTAGCAGGAATGATTGAAAACAACATACTAAAATTCACACATTGTCCTGATAGTATAACTAATTACCTTGGGATTTATTACTATCCTATCTACCATTATTACACTATTCATACTTATACAACTAAAAATCTCCACAATCAACTTCCCACTTAGCCCCTCAATCAAATCCACAGAATTGGTAAAAACTGACAACCCATGAGAGTCAAAATGAACGAAAATCTATTCGCCATAGGATTGCGCTGTTATCCCTAGGGTAACTTGGTCCGTTGATCAAAAAAAATTGGGTCAATTGGATTCAGGTGCTTAGACTTGTGTGTCTTGGCTATAATCTTTCGGAGGTTTTTTTATTCTCCGAGGTCACCCCAACCGAAATTTTAACTTAAGTTCTTGTGTGTTTGATCCAGTAGGTTATTTGGTTTAAAATGTTAAGTTGTTAATTAAAGCTCCATAGGGTCTTCTCGTCTTATTTTTTCATCCCCGCCTCTTCACGGGAAGGTCAATTTCACTGATTGGAAATAAGAGAGGAGCATTCTCAGCCCTCCTACTTACATCAGGCCTAGTAATATGATTTCACTACAATTCATACACCCTAATAACTATCGGCTTATTAACAAATATCCTAACAATATATCAATGATGACGAGATATTGTACGAGAAGGGACATACCAAGGCCACCACACACCAATTGTACAAAAAGGGCTTCGCTATGGAATAATCCTATTTATCGTATCAGAAGTCTTTTTCTTCGCTGGGTTCTTCTGAGCCTTCTACCACTCTAGTCTAGCACCAGCCCACGACTTAGGGGGATGCTGACCTCCCACAGGAATCACCCCTTTAAACCCATTAGAAGTTCCCTTACTTAACACATCAGTACTTCTGGCATCCGGAGTATCCATCACATGAGCTCACCACAGCCTAATAGAAGGGAAACGCAACAATATAAATCAAGCTCTTCTTATTACAATCCTACTTGGAATCTATTTCACTATTCTTCAAGCCTCAGAATATTTTGAAACCCCATTCTCTATCTCAGATGGAATTTATGGGTCTACATTCTTTATAGCAACTGGATTTCACGGCCTCCATGTAATTATTGGGACCACCTTCCTAATAGTATGCTTACTACGCCAACTCAAATACCACTTTACATCTAAACATCACTTCGGGTTTGAAGCCGCAGCATGATACTGACATTT
Pmani_621.Danville
GGATTGACCCCCACCATCAACACCCAAAGCTGACATTCTATTTAAACTACTTCTTGTACATAAAATTATCTAGTACATTAGTACATTTATGTATATCGTACATTAAATTATATTCCCCTAGCATATAAGCATGTAATATAAATTAATGAATTAAGACATTCATTTATATATTACATAATAATTAACTTCAATATGAGTATTAAGCAAGTAAAATTATATTAATGTAATATAGACATACCTGCGTTATCTTACATACACCATATTGTCATAACCCTGCTTGTCCAAATGACTATCCCCTTCCCCAATTGGTCTATTAATCTACCATCCTCCGTGAAACCAACAACCCGCCCACCAGTATACCTCTTCTCGCTCCGGGCCCATTAAACTTGGGGCTCACTAACTTTGAACTTTATCAGGCATCTGGTTCCTGTGACTCACCATAGCCGTCAAGGCATGAAGGTCAGCTTACAGTCTAGCTGGACTTTTCTATTCAAGCTTCACTGATCCACTAATACCATTACTGTCAACAGTAGGATTAATGATCTTTAAGACATATTAGTTAATGTTAATTAGACATAAATATTACTGTTTCAACCTATACTTTTATCAAACCCCCCCTTCCCCCCACCTAAATTTTCCTATTCCATGACAAACCCCAAAAGCATGGAACTCAATTTAGGCCTCTACGCATTCTAGTAATCTACAAAACAAGACTTCAAATTTAGCATTGGGAAAATTTTTATATATGCACCCCCTCAATGCCTTTTACTAATTAGCATAAAATCACTTAACATTAGTGGTACATTATACATACAGCTTATGTAGCTTATCAATAAAGCAAAGGCTTATTTCTAGCTATGCACTACACATCAGACACAACTACAGCATTCTCATCAGTAACACACATCTGCCGAGACGTCAACTACGGCTGACTTATCCGATACATACACGCAAACGGAGCCTCAATATTCTTCATCTGCTTATTCCTTCATGTGGGACGAGGGATATACTACGGATCATACACATTCACAGAGACATGAAACATTGGAGTTATATTATTATTTGCTGCAATAGCAACAGCATTCATAGGGTACGTACTTCCATGAGGCCAAATATCATTCTGAGGGAGGAACAACCCTGGTAGAGTGAATCTGAGGGGGGTTCTCAGTAGACAAAGCAACACTAACACGATTCTTCGCATTCCACTTTATCTTACCATTCATCATCACAGCCCTAGTAGTAGTTCACCTATTATTCCTACATGAAACAGGATCTAACAACCCATCAGGCCTAAACTCAGACGCAGATAAAATTCCATTTCACCCCTACTACACTATTAAAGATATTTTAGGAATCCTCCTGCTATTAATAGTTCTCATAATTTTGGTTTTATTTTTCCCAGATATTCTCGGGGACCCCGATAATTACACTCCTGCAAATCCACTTAATACTCCAGCACACATTAAACCAGAATGATACTTTCTCTTCGCCTACGCCATCCTACGCTCAATCCCTAACAAACTAGGAGGAGTAATAGCCCTAGTTCTTTCAATCCTCATCCTAACCCTCCTACCTCTACTACAAACCTCAAAACAACGAGGATTAATATTCCGGCCCATCTCCCAAACCCTATTCTGAGTTCTAGTAGCCAACCTATTTATCCTCACATGAATTGGAGGTCAACCTGTTGAACACCCATTCGTTTTAATTGGACAACTAGCCTCAATCAGCTACTTTACCATTATTATTATCTTAATACCCGTAGCAGGAATGATTGAAAACAACATACTAAAATTCACACATTGCCCTGATAGTATAACTAATTACCTTGGGATTTATTACTATCCTATCTACCATTATTACACTATTCGTACTTATACAACTAAAAATCTCCACAATCAACTTCCCACTTAGCCCCTCAATCAAATCCACAGAATTGGTAAAAACTGACAACCCATGAGAGTCAAAATGAACGAAAATCTATTCGCCATAGGATTGCGCTGTTATCCCTAGGGTAACTTGGTCCGTTGATCAAAAAAAATTGGGTCAATTGGATTCAGGTGCTTAGACTTGTGTGTCTTGGCTATAATCTTTCGGAGGTTTTTTTATTCTCCGAGGTCACCCCAACCGAAATTTTAACTTAAGTTCTTGTGTGTTTGATCCAGTAGGTTATTTGGTTTAAAATGTTAAGTTGTTAATTAAAGCTCCATAGGGTCTTCTCGTCTTATTTTTTCATTCCCGCCTCTTCACGGGAAGGTCAATTTCACTGATTGGAAATAAGAGAGGAGCATTCTCAGCCCTCCTACTTACATCAGGCCTAGTAATATGATTTCACTACAATTCATACACCCTAATAACTATCGGCTTATTAACAAATATCCTAACAATATATCAATGATGACGAGATATTGTACGAGAAGGGACATACCAAGGCCACCACACACCAATTGTACAAAAAGGGCTTCGCTATGGAATAACCCTATTTATCGTATCAGAAGTCTTTTTCTTCGCTGGGTTCTTCTGAGCCTTCTACCACTCTAGTCTAGCACCAGCCCACGACTTAGGAGGATGCTGACCTCCCACAGGAATCACCCCTTTAAACCCATTAGAAGTTCCCTTACTTAACACATCAGTACTTCTGGCATCCGGAGTATCCATCACATGAGCTCACCACAGCCTAATAGAAGGGAAACGCAATAATATAAATCAAGCTCTTCTTATTACAATCCTACTTGGAATCTATTTCACTATTCTTCAAGCCTCAGAATATTTTGAAACCCCATTCTCTATCTCAGATGGAATTTATGGGTCTACATTCTTTATAGCAACTGGATTTCACGGCCTCCATGTAATTATTGGGACCACCTTCCTAATAGTATGCTTACTACGCCAACTCAAATACCACTTTACATCTAAACATCACTTCGGGTTTGAAGCCGCAGCATGATACTGACATTT
Pmani_670.Nicolet
GGATTGACCCCCACCATCAACACCCAAAGCTGACATTCTATTTAAACTACTTCTTGTACATAAAATTATCTAGTACATTAGTACATTTATGTATATCGTACATTAAATTATATTCCCCTAGCATATAAGCATGTAATATAAATTAATGAATTAAGACATTCATTTATATATTACATAATAATTAACTTCAATATGAGTATTAAGCAAGTAAAATTATATTAATGTAATATAGACATACCTGCGTTATCTTACATACACCATATTGTCATAACCCTGCTTGTCCAAATGACTATCCCCTTCCCCAATTGGTCTATTAATCTACCATCCTCCGTGAAACCAACAACCCGCCCACTAGTATACCTCTTCTCGCTCCGGGCCCATTTAACTTGGGGCTCACTAACTTTGAACTTTATCAGGCATCTGGTTCCTGTGACTCACCATAGCCGTCAAGGCATGAAGGTCAGCTTATAGTCTAGCTGGACTTTTCTATTCAAGCTTCACTGATCCACTAATACCATTACTGTCAACAGTAGGATTAATGATCTTTAAGACATATTAGTTAATGTTAATTAGACATAAATATTACTGTTTCAACCTATACTTTTATCAAACCCCCCCTTCCCCCCACCTAAATTTTCCTATTCCATGACAAACCCCAAAAGCATGGAACTCAATTTAGGCCTCTACGCATTCTAGTAATCTACAAAACAAGACTTCAAATTTAGCATTGGGAAAATTTTTATATATACACCCCCTCAATGCCTTTTACTAATTAGCATAAAATCACTTAACATTAGTGGTACATTATACATACAGCTTATGTAGCTTATCAATAAAGCAAAGGCTTATTTCTAGCTATGCACTACACATCAGACACAACTACAGCATTCTCATCAGTAACACACATCTGCCGAGACGTCAACTACGGCTGACTTATCCGATACATACACGCAAACGGAGCCTCAATATTCTTCATCTGCTTATTCCTTCATGTGGGGCGAGGGATATACTACGGATCATACACATTCACAGAGACATGAAACATTGGAGTTATATTATTATTTGCTGTAATAGCAACAGCATTCATGGGGTACGTACTTCCATGAGGCCAAATATCATTCTGAGGGAGGAACAACCCTGGTAGAGTGAATCTGAGGGGGGTTCTCAGTAGACAAAGCAACACTAACACGATTCTTCGCATTCCACTTTATCTTACCATTCATCATCACAGCCCTAGTAGTAGTTCACCTATTATTCCTACATGAAACAGGATCTAACAACCCATCAGGCCTAAACTCAGACGCAGATAAAATTCCATTTCACCCCTACTACACTATTAAAGATATTTTAGGAATCCTCCTGCTATTAATAGTTCTCATAATTTTGGTTTTATTTTTCCCAGATATTCTCGGAGACCCCGATAATTACACTCCTGCAAATCCACTTAATACTCCAGCACACATTAAACCAGAGTGATACTTTCTCTTCGCCTACGCCATCCTACGCTCAATCCCTAACAAACTAGGAGGAGTAATAGCCCTAGTTCTTTCAATCCTCATCCTAACCCTCCTACCTCTACTACAAACCTCAAAACAACGAGGATTAATATTCCGGCCCATCTCCCAAACCCTATTCTGAGTTCTAGTAGCCAACCTATTTATCCTCACATGAATTGGAGGTCAACCTGTTGAACACCCATTCGTTTTAATTGGACAACTAGCCTCAATCAGCTACTTTACCATTATTATTATCTTAATACCCGTAGCAGGAATGATTGAAAACAACATACTAAAATTCACACATTGCCCTGATAGTATAACTAATTACCTTGGGATTTATTACTATCCTATCTACCATTATTACACTATTCGTACTTATACAACTAAAAATCTCCACAATCAACTTCCCACTTAGCCCCTCAATCAAATCCACAGAATTGGTAAAAACTGACAACCCATGAGAGTCAAAATGAACGAAAATCTATTCGCCATAGGATTGCGCTGTTATCCCTAGGGTAACTTGGTCCGTTGATCAAAAAAAATTGGGTCAATTGGATTCAGGTGCTTAGACTTGTGTGTCTTGGCTATAATCTTTCGGAGGTTTTTTTATTCTCCGAGGTCACCCCAACCGAAATTTTAACTTAAGTTCTTGTGTGTTTGATCCAGTAGGTTATTTGGTTTAAAATGTTAAGTTGTTAATTAAAGCTCCATAGGGTCTTCTCGTCTTATTTTTTCATTCCCGCCTCTTCACGGGAAGGTCAATTTCACTGATTGGAAATAAGAGAGGAGCATTCTCAGCCCTCCTACTTACATCAGGCCTAGTAATATGATTTCACTACAATTCATGCACCCTAATAACTATCGGCTTATTAACAAATATCCTAACAATATATCAATGATGACGAGATATTGTACGAGAAGGGACATACCAAGGCCACCACACACCAATTGTACAAAAAGGGCTTCGCTATGGAATAATCCTATTTATCGTATCAGAAGTCTTTTTCTTCGCTGGGTTCTTCTGAGCCTTCTACCACTCTAGTCTAGCACCAGCCCACGACTTAGGGGGATGCTGACCTCCCACAGGAATCACCCCTTTAAACCCATTAGAAGTTCCCTTACTTAACACATCAGTACTTCTGGCATCCGGAGTATCCATCACATGAGCTCACCACAGCCTAATAGAAGGGAAACGCAATAATATAAATCAAGCTCTTCTTATTACAATCCTACTTGGAATCTATTTCACTATTCTTCAAGCCTCAGAATATTTTGAAACCCCATTCTCTATCTCAGATGGAATTTATGGGTCTACATTCTTTATAGCAACTGGATTTCACGGCCTCCATGTAATTATTGGGACCACCTTCCTAATAGTATGCTTACTACGCCAACTCAAATACCACTTTACATCTAAACATCACTTCGGGTTTGAAGCCGCAGCATGATACTGACATTT
Pmani_671.Nicolet
GGATTGACCCCCACCATCAACACCCAAAGCTGACATTCTATTTAAACTACTTCTTGTACATAAAATTATCTAGTACATTAGTACATTTATGTATATCGTACATTAAATTATATTCCCCTAGCATATAAGCATGTAATATAAATTAATGAATTAAGACATTCATTTATATATTACATAATAATTAACTTCAATATGAGTATTAAGCAAGTAAAATTATATTAATGTAGTATAGACATACCTGCGTTATCTTACATACACCATATTGTCATAACCCTGCTTGTCCAAATGACTATCCCCTTCCCCAATTGGTCTATTAATCTACCATCCTCCGTGAAACCAACAACCCGCCCACCAGTATACCTCTTCTCGCTCCGGGCCCATTAAACTTGGGGCTCACTAACTTTGAACTTTATCAGGCATCTGGTTCCTGTGACTCACCATAGCCGTCAAGGCATGAAGGTCAGCTTACAGTCTAGCTGGACTTTTCTATTCAAGCTTCACTGATCCACTAATACCATTACTGGCAACAGTAGGATTAATGATCTCTAAGACATATTAGTTAATGTTAATTAGACATAAATATTACTGTTTCAACCTATACTTTTATCAAACCCCCCCTTCCCCCCACCTAAATTTTCCTATTCCATGACAAACCCCAAAAGCATGGAACTCAATTTAGGCCTCTACGCATTCTAGTAATCTACAAAACAAGACTTCAAATTTAGCATTGGGAAAATTTTTATATATGCACCCCCTCAATGCCTTTTACTAATTAGCATAAAATCACTTAACATTAGTGGTACATTATACATACAGCTTATGTAGCTTATCAATAAAGCAAAGGCTTATTTCTAGCTATGCACTACACATCAGACACAACTACAGCATTCTCATCAGTAACACACATCTGCCGAGACGTCAACTACGGCTGACTTATCCGATACATACACGCAAACGGAGCCTCAATATTCTTCATCTGCTTATTCCTTCATGTGGGACGAGGGATATACTACGGATCATACACATTCACAGAGACATGAAACATTGGAGTTATATTATTATTTGCTGTAATAGCAACAGCATTCATAGGGTACGTACTTCCATGAGGCCAAATATCATTCTGAGGGAGGAACAACCCTGGTAGAGTGAATCTGAGGGGGGTTCTCAGTAGACAAAGCAACACTAACACGATTCTTCGCATTCCACTTTATCTTACCATTCATCATCACAGCCCTAGTAGTAGTTCACCTATTATTCCTACATGAAACAGGATCTAACAACCCATCAGGCCTAAACTCAGACGCAGATAAAATTCCATTTCACCCCTACTACACTATTAAAGATATTTTAGGAATCCTCCTGCTATTAATAGTTCTCATAATTTTGGTTTTATTTTTCCCAGATATTCTCGGGGACCCCGATAATTACACTCCTGCAAATCCACTTAATACTCCAGCACACATTAAACCAGAATGATACTTTCTCTTCGCCTACGCCATCCTACGCTCAATCCCTAACAAACTAGGAGGAGTAATAGCCCTAGTTCTTTCAATCCTCATCCTAACCCTCCTACCTCTACTACAAACCTCAAAACAACGAGGATTAATATTCCGGCCCATCTCCCAAACCCTATTCTGAGTTCTAGTAGCCAACCTATTTATCCTCACATGAATTGGAGGTCAACCTGTTGAACACCCATTCGTTTTAATTGGACAACTAGCCTCAATCAGCTACTTTACCATTATTATTATCTTAATACCCGTAGCAGGAATGATTGAAAACAACATACTAAAATTCACACATTGCCCTGATAGTATAACTAATTACCTTGGGATTTATTACTATCCTATCTACCATTATTACACTATTCGTACTTATACAACTAAAAATCTCCACAATCAACTTCCCACTTAGCCCCTCAATCAAATCCACAGAATTGGTAAAAACTGACAACCCATGAGAGTCAAAATGAACGAAAATCTATTCGCCATAGGATTGCGCTGTTATCCCTAGGGTAACTTGGTCCGTTGATCAAAAAAAATTGGGTCAATTGGATTCAGGTGCTTAGACTTGTGTGTCTTGGCTATAATCTTTCGGAGGTTTTTTTATTCTCCGAGGTCACCCCAACCGAAATTTTAACTTAAGTTCTTGTGTGTTTGATCCAGTAGGTTATTTGGTTTAAAATGTTAAGTTGTTAATTAAAGCTCCATAGGGTCTTCTCGTCTTATTTTTTCATTCCCGCCTCTTCACGGGAAGGTCAATTTCACTGATTGGAAATAAGAGAGGAGCATTCTCAGCCCTCCTACTTACATCAGGCCTAGTAATATGATTTCACTACAATTCATACACCCTAATAACTATCGGCTTATTAACAAATATCCTAACAATATATCAATGATGACGAGATATTGTACGAGAAGGGACATACCAAGGCCACCACACACCAATTGTACAAAAAGGGCTTCGCTATGGAATAATCCTATTTATCGTATCAGAAGTCTTTTTCTTCGCTGGGTTCTTCTGAGCCTTCTACCACTCTAGTCTAGCACCAGCCCACGACTTAGGAGGATGCTGACCTCCCACAGGAATCACCCCTTTAAACCCATTAGAAGTTCCCTTACTTAACACATCAGTACTTCTGGCATCCGGAGTATCCATCACATGAGCTCACCACAGCCTAATAGAAGGGAAACGCAATAATATAAATCAAGCTCTTCTTATTACAATCCTACTTGGAATCTATTTCACTATTCTTCAAGCCTCAGAATATTTTGAAACCCCATTCTCTATCTCAGATGGAATTTATGGGTCTACATTCTTTATAGCAACTGGATTTCACGGCCTCCATGTAATTATTGGGACCACCTTCCTAATAGTATGCTTACTACGCCAACTCAAATACCACTTTACATCTAAACATCACTTCGGGTTTGAAGCCGCAGCATGATACTGACATTT
Pmani_672.Nicolet
GGATTGACCCCCACCATCAACACCCAAAGCTGACATTCTATTTAAACTACTTCTTGTACATAAAATTATCTAGTACATTAGTACATTTATGTATATCGTACATTAAATTATATTCCCCTAGCATATAAGCATGTAATATAAATTAATGAATTAAGACATTCATTTATATATTACATAATAATTAACTTCAATATGAGTATTAAGCAAGTAAAATTATATTAATGTAATATAGACATACCTGCGTTATCTTACATACACCATATTGTCATAACCCTGCTTGTCCAAATGACTATCCCCTTCCCCAATTGGTCTATTAATCTACCATCCTCCGTGAAACCAACAACCCGCCCACTAGTATACCTCTTCTCGCTCCGGGCCCATTTAACTTGGGGCTCACTAACTTTGAACTTTATCAGGCATCTGGTTCCTGTGACTCACCATAGCCGTCAAGGCATGAAGGTCAGCTTATAGTCTAGCTGGACTTTTCTATTCAAGCTTCACTGATCCACTAATACCATTACTGTCAACAGTAGGATTAATGATCTTTAAGACATATTAGTTAATGTTAATTAGACATAAATATTACTGTTTCAACCTATACTTTTATCAAACCCCCCCTTCCCCCCACCTAAATTTTCCTATTCCATGACAAACCCCAAAAGCATGGAACTCAATTTAGGCCTCTACGCATTCTAGTAATCTACAAAACAAGACTTCAAATTTAGCATTGGGAAAATTTTTATATATACACCCCCTCAATGCCTTTTACTAATTAGCATAAAATCACTTAACATTAGTGGTACATTATACATACAGCTTATGTAGCTTATCAATAAAGCAAAGGCTTATTTCTAGCTATGCACTACACATCAGACACAACTACAGCATTCTCATCAGTAACACACATCTGCCGAGACGTCAACTACGGCTGACTTATCCGATACATACACGCAAACGGAGCCTCAATATTCTTCATCTGCTTATTCCTTCATGTGGGGCGAGGGATATACTACGGATCATACACATTCACAGAGACATGAAACATTGGAGTTATATTATTATTTGCTGTAATAGCAACAGCATTCATGGGGTACGTACTTCCATGAGGCCAAATATCATTCTGAGGGAGGAACAACCCTGGTAGAGTGAATCTGAGGGGGGTTCTCAGTAGACAAAGCAACACTAACACGATTCTTCGCATTCCACTTTATCTTACCATTCATCATCACAGCCCTAGTAGTAGTTCACCTATTATTCCTACATGAAACAGGATCTAACAACCCATCAGGCCTAAACTCAGACGCAGATAAAATTCCATTTCACCCCTACTACACTATTAAAGATATTTTAGGAATCCTCCTGCTATTAATAGTTCTCATAATTTTGGTTTTATTTTTCCCAGATATTCTCGGAGACCCCGATAATTACACTCCTGCAAATCCACTTAATACTCCAGCACACATTAAACCAGAGTGATACTTTCTCTTCGCCTACGCCATCCTACGCTCAATCCCTAACAAACTAGGAGGAGTAATAGCCCTAGTTCTTTCAATCCTCATCCTAACCCTCCTACCTCTACTACAAACCTCAAAACAACGAGGATTAATATTCCGGCCCATCTCCCAAACCCTATTCTGAGTTCTAGTAGCCAACCTATTTATCCTCACATGAATTGGAGGTCAACCTGTTGAACACCCATTCGTTTTAATTGGACAACTAGCCTCAATCAGCTACTTTACCATTATTATTATCTTAATACCCGTAGCAGGAATGATTGAAAACAACATACTAAAATTCACACATTGCCCTGATAGTATAACTAATTACCTTGGGATTTATTACTATCCTATCTACCATTATTACACTATTCGTACTTATACAACTAAAAATCTCCACAATCAACTTCCCACTTAGCCCCTCAATCAAATCCACAGAATTGGTAAAAACTGACAACCCATGAGAGTCAAAATGAACGAAAATCTATTCGCCATAGGATTGCGCTGTTATCCCTAGGGTAACTTGGTCCGTTGATCAAAAAAAATTGGGTCAATTGGATTCAGGTGCTTAGACTTGTGTGTCTTGGCTATAATCTTTCGGAGGTTTTTTTATTCTCCGAGGTCACCCCAACCGAAATTTTAACTTAAGTTCTTGTGTGTTTGATCCAGTAGGTTATTTGGTTTAAAATGTTAAGTTGTTAATTAAAGCTCCATAGGGTCTTCTCGTCTTATTTTTTCATTCCCGCCTCTTCACGGGAAGGTCAATTTCACTGATTGGAAATAAGAGAGGAGCATTCTCAGCCCTCCTACTTACATCAGGCCTAGTAATATGATTTCACTACAATTCATGCACCCTAATAACTATCGGCTTATTAACAAATATCCTAACAATATATCAATGATGACGAGATATTGTACGAGAAGGGACATACCAAGGCCACCACACACCAATTGTACAAAAAGGGCTTCGCTATGGAATAATCCTATTTATCGTATCAGAAGTCTTTTTCTTCGCTGGGTTCTTCTGAGCCTTCTACCACTCTAGTCTAGCACCAGCCCACGACTTAGGGGGATGCTGACCTCCCACAGGAATCACCCCTTTAAACCCATTAGAAGTTCCCTTACTTAACACATCAGTACTTCTGGCATCCGGAGTATCCATCACATGAGCTCACCACAGCCTAATAGAAGGGAAACGCAATAATATAAATCAAGCTCTTCTTATTACAATCCTACTTGGAATCTATTTCACTATTCTTCAAGCCTCAGAATATTTTGAAACCCCATTCTCTATCTCAGATGGAATTTATGGGTCTACATTCTTTATAGCAACTGGATTTCACGGCCTCCATGTAATTATTGGGACCACCTTCCTAATAGTATGCTTACTACGCCAACTCAAATACCACTTTACATCTAAACATCACTTCGGGTTTGAAGCCGCAGCATGATACTGACATTT
Pmani_689.Maddington
GGATTGACCCCCACCATCAACACCCAAAGCTGACATTCTATTTAAACTACTTCTTGTACATAAAATTATCTAGTACATTAGTACATTTATGTATATCGTACATTAAATTATATTCCTTTAGCATATAAGCATGTAATATAAATTAATGAATTAAGACATTCATTTATATATTACATAATAATTAACTTCAATATGAGTATTAAGCAAGTAAAATTATATCAATGTAATATAGACATACCTGCGTTATCTTACATACACCATATTGTCATAACCCTGCTTGTCCAAATGACTATCCCCTTCCCCAATTGGTCTATTAATCTACCATCCTCCGTGAAACCAACAACCCGCCCACCAGTATACCTCTTCTCGCTCCGGGCCCATTAAACTTGGGGCTCACTAACTTTGAACTTTATCAGGCATCTGGTTCCTGTGACTCACCATAGCCGTCAAGGCATGAAGGTCAGCTTATAGTCTAGCTGGACTTTTCTATTCAAGCTTCACTGATCCACTAATACCATTACTGTCAACAGTAGGATTAATGATCTTTAAGACATATTAGTTAATGTTAATTAGACATAAATATTACTGTTTCAACCTATACTTTTATCAAACCCCCCCTTCCCCCCACCTAAATTTTCCTATTCCATGACAAACCCCAAAAGCATGGAACTCAATTTAGGCCTCTACGCATTCTAGTAATCTACAAAACAAGACTTCAAATTTAGCATTGGGAAAATTTTTATATATGCACCCCCTCAATGCCTTTTACTAATTAGCATAAAATCACTTAACATTAGTGGTACATTATACATACAGCTTATGTAGCTTATCAATAAAGCAAAGGCTTATTTCTAGCCATGCACTACACATCAGACACAACTACAGCATTCTCATCAGTAACACACATCTGCCGAGACGTCAACTACGGCTGACTTATCCGATACATACACGCAAACGGAGCCTCAATATTCTTCATCTGCTTATTCCTTCATGTGGGGCGAGGGATATACTACGGATCATACACATTCACAGAGACATGAAACATTGGAGTTATATTATTATTTGCTGTAATAGCAACAGCATTCATGGGGTACGTACTTCCATGAGGCCAAATATCATTCTGAGGGAGGAACAACCCTGGTAGAGTGAATCTGAGGGGGGTTCTCAGTAGACAAAGCAACACTAACACGATTCTTCGCATTCCACTTTATCTTACCATTCATCATCACAGCCCTAGTAGTAGTTCACCTATTATTCCTACATGAAACAGGATCTAACAACCCATCAGGCCTAAACTCAGACGCAGATAAAATTCCATTTCACCCCTACTACACTATTAAAGATATTTTAGGAATCCTCCTGCTATTAATAGTTCTCATAATTTTGGTTTTATTTTTCCCAGATATTCTCGGAGACCCCGATAATTACACTCCTGCAAATCCACTTAATACTCCAGCACACATTAAACCAGAGTGATACTTTCTCTTCGCCTACGCCATCCTACGCTCAATCCCTAACAAACTAGGAGGAGTAATAGCCCTAGTTCTTTCAATCCTCATCCTAACCCTCCTACCTCTACTACAAACCTCAAAACAACGAGGATTAATATTCCGGCCCATCTCCCAAACCCTATTCTGAGTTCTAGTAGCCAACCTATTTATCCTCACATGAATTGGAGGTCAACCTGTTGAACACCCATTCGTTTTAATTGGACAACTAGCCTCAATCAGCTACTTTACCATTATTATTATCTTAATACCCGTAGCAGGAATGATTGAAAACAACATACTAAAATTCACACATTGCCCTGATAGTATAACTAATTACCTTGGGATTTATTACTATCCTATCTACCATTATTACACTATTCATACTTATACAACTAAAAATCTCCACAATCAACTTCCCACTTAGCCCCTCAATCAAATCCACAGAATTGGTAAAAACTGACAACCCATGAGAGTCAAAATGAACGAAAATCTATTCGCCATAGGATTGCGCTGTTATCCCTAGGGTAACTTGGTCCGTTGATCAAAAAAAATTGGGTCAATTGGATTCAGGTGCTTAGACTTGTGTGTCTTGGCTATAATCTTTCGGAGGTTTTTTTATTCTCCGAGGTCACCCCAACCGAAATTTTAACTTAAGTTCTTGTGTGTTTGATCCAGTAGGTTATTTGGTTTAAAATGTTAAGTTGTTAATTAAAGCTCCATAGGGTCTTCTCGTCTTATTTTTTCATTCCCGCCTCTTCACGGGAAGGTCAATTTCACTGATTGGAAATAAGAGAGGAGCATTCTCAGCCCTCCTACTTACATCAGGCCTAGTAATATGATTTCACTACAATTCATACACCCTAATAACTATCGGCTTATTAACAAATATCCTAACAATATATCAATGATGACGAGATATTGTACGAGAAGGGACATACCAAGGCCACCACACACCAATTGTACAAAAAGGGCTTCGCTATGGAATAATCCTATTTATCGTATCAGAAGTCTTTTTCTTCGCTGGGTTCTTCTGAGCCTTCTACCACTCTAGTCTAGCACCAGCCCACGACTTAGGGGGATGCTGACCTCCCACAGGAATCACCCCTTTAAACCCATTAGAAGTTCCCTTACTTAACACATCAGTACTTCTGGCATCCGGAGTATCCATCACATGAGCTCACCACAGCCTAATAGAAGGGAAACGCAACAATATAAATCAAGCTCTTCTTATTACAATCCTACTTGGAATCTATTTCACTATTCTTCAAGCCTCAGAATATTTTGAAACCCCATTCTCTATCTCAGATGGAATTTATGGGTCTACATTCTTTATAGCAACTGGATTTCACGGCCTCCATGTAATTATTGGAACCACCTTCCTAATAGTATGCTTACTACGCCAACTCAAATACCACTTTACATCTAAACATCACTTCGGGTTTGAAGCCGCAGCATGATACTGACATTT
Pmani_691.Maddington
GGATTGACCCCCACCATCAACACCCAAAGCTGACATTCTATTTAAACTACTTCTTGTACATAAAATTATCTAGTACATTAGTACATTTATGTATATCGTACATTAAATTATATTCCTTTAGCATATAAGCATGTAATATAAATTAATGAATTAAGACATTCATTTATATATTACATAATAATTAACTTCAATATGAGTATTAAGCAAGTAAAATTATATCAATGTAATATAGACATACCTGCGTTATCTTACATACACCATATTGTCATAACCCTGCTTGTCCAAATGACTATCCCCTTCCCCAATTGGTCTATTAATCTACCATCCTCCGTGAAACCAACAACCCGCCCACCAGTATACCTCTTCTCGCTCCGGGCCCATTAAACTTGGGGCTCACTAACTTTGAACTTTATCAGGCATCTGGTTCCTGTGACTCACCATAGCCGTCAAGGCATGAAGGTCAGCTTATAGTCTAGCTGGACTTTTCTATTCAAGCTTCACTGATCCACTAATACCATTACTGTCAACAGTAGGATTAATGATCTTTAAGACATATTAGTTAATGTTAATTAGACATAAATATTACTGTTTCAACCTATACTTTTATCAAACCCCCCCTTCCCCCCACCTAAATTTTCCTATTCCATGACAAACCCCAAAAGCATGGAACTCAATTTAGGCCTCTACGCATTCTAGTAATCTACAAAACAAGACTTCAAATTTAGCATTGGGAAAATTTTTATATATGCACCCCCTCAATGCCTTTTACTAATTAGCATAAAATCACTTAACATTAGTGGTACATTATACATACAGCTTATGTAGCTTATCAATAAAGCAAAGGCTTATTTCTAGCCATGCACTACACATCAGACACAACTACAGCATTCTCATCAGTAACACACATCTGCCGAGACGTCAACTACGGCTGACTTATCCGATACATACACGCAAACGGAGCCTCAATATTCTTCATCTGCTTATTCCTTCATGTGGGGCGAGGGATATACTACGGATCATACACATTCACAGAGACATGAAACATTGGAGTTATATTATTATTTGCTGTAATAGCAACAGCATTCATGGGGTACGTACTTCCATGAGGCCAAATATCATTCTGAGGGAGGAACAACCCTGGTAGAGTGAATCTGAGGAGGGTTCTCAGTAGACAAAGCAACACTAACACGATTCTTCGCATTCCACTTTATCTTACCATTCATCATCACAGCCCTAGTAGTAGTTCACCTATTATTCCTACATGAAACAGGATCTAACAACCCATCAGGCCTAAACTCAGACGCAGATAAAATTCCATTTCACCCCTACTACACTATTAAAGATATTTTAGGAATCCTCCTGCTATTAATAGTTCTCATAATTTTGGTTTTATTTTTCCCAGATATTCTCGGAGACCCCGATAATTACACTCCTGCAAATCCACTTAATACTCCAGCACACATTAAACCAGAGTGATACTTTCTCTTCGCCTACGCCATCCTACGCTCAATCCCTAACAAACTAGGAGGAGTAATAGCCCTAGTTCTTTCAATCCTCATCCTAACCCTCCTACCTCTACTACAAACCTCAAAACAACGAGGATTAATATTCCGGCCCATCTCCCAAACCCTATTCTGAGTTCTAGTAGCCAACCTATTTATCCTCACATGAATTGGAGGTCAACCTGTTGAACACCCATTCGTTTTAATTGGACAACTAGCCTCAATCAGCTACTTTACCATTATTATTATCTTAATACCCGTAGCAGGAATGATTGAAAACAACATACTAAAATTCACACATTGCCCTGATAGTATAACTAATTACCTTGGGATTTATTACTATCCTATCTACCATTATTACACTATTCATACTTATACAACTAAAAATCTCCACAATCAACTTCCCACTTAGCCCCTCAATCAAATCCACAGAATTGGTAAAAACTGACAACCCATGAGAGTCAAAATGAACGAAAATCTATTCGCCATAGGATTGCGCTGTTATCCCTAGGGTAACTTGGTCCGTTGATCAAAAAAAATTGGGTCAATTGGATTCAGGTGCTTAGACTTGTGTGTCTTGGCTATAATCTTTCGGAGGTTTTTTTATTCTCCGAGGTCACCCCAACCGAAATTTTAACTTAAGTTCTTGTGTGTTTGATCCAGTAGGTTATTTGGTTTAAAATGTTAAGTTGTTAATTAAAGCTCCATAGGGTCTTCTCGTCTTATTTTTTCATTCCCGCCTCTTCACGGGAAGGTCAATTTCACTGATTGGAAATAAGAGAGGAGCATTCTCAGCCCTCCTACTTACATCAGGCCTAGTAATATGATTTCACTACAATTCATACACCCTAATAACTATCGGCTTATTAACAAATATCCTAACAATATATCAATGATGACGAGATATTGTACGAGAAGGGACATACCAAGGCCACCACACACCAATTGTACAAAAAGGGCTTCGCTATGGAATAATCCTATTTATCGTATCAGAAGTCTTTTTCTTCGCTGGGTTCTTCTGAGCCTTCTACCACTCTAGTCTAGCACCAGCCCACGACTTAGGGGGATGCTGACCTCCCACAGGAATCACCCCTTTAAACCCATTAGAAGTTCCCTTACTTAACACATCAGTACTTCTGGCATCCGGAGTATCCATCACATGAGCTCACCACAGCCTAATAGAAGGGAAACGCAACAATATAAATCAAGCTCTTCTTATTACAATCCTACTTGGAATCTATTTCACTATTCTTCAAGCCTCAGAATATTTTGAAACCCCATTCTCTATCTCAGATGGAATTTATGGGTCTACATTCTTTATAGCAACTGGATTTCACGGCCTCCATGTAATTATTGGAACCACCTTCCTAATAGTATGCTTACTACGCCAACTCAAATACCACTTTACATCTAAACATCACTTCGGGTTTGAAGCCGCAGCATGATACTGACATTT
Pmani_692.St-Louis
GGATTGACCCCCACCATCAACACCCAAAGCTGACATTCTATTTAAACTACTTCTTGTACATAAAATTATCTAGTACATTAGTACATTTATGTATATCGTACATTAAATTATATTCCCCTAGCATATAAGCATGTAATATAAATTAATGAATTAAGATATTCACTTATATATTACATAATAATTAACTTCAATATGAGTATTAAGCAAGTAAAATTATATTAATGTAATATAGACATATCTGCGTTATCTTACATACACCATATTGTCATAACCCTGCTTGTCCAAATGACTATCCCCTTCCCCAATTGGTCTATTAATCTACCATCCTCCGTGAAACCAACAACCCGCCCACCAGTATACCTCTTCTCGCTCCGGGCCCATTAAACTTGGGGCTCACTAACTTTGAACTTTATCAGGCATCTGGTTCCTGTGACTCACCATAGCCGTCAAGGCATGAAGGTCAGCTTATAGTCTAGCTGGACTTTTCTATTCAAGCTTCACTGATCCACTAATACCATTACTGTCAACAGTAGGATTAATGATCTTTAAGACATATTAGTTAATGTTAATTAGACATAAATATTACTGTTTCAACCTATACTTTTATCAAACCCCCCCTTCCCCCCACCTAAATTTTCCTATTCCATGACAAACCCCAAAAGCATGGAACTCAATTTAGGCCTCTACGCATTCTAGTAATCTACAAAACAAGACTTCAAATTTAGCATTGGGAAAATTTTTATATATGCACCCCCTCAATGCCTTTTACTAATTAGCATAAAATCACTTAACATTAGTGGTACATTATACATACAGCTTATGTAGCTTATCAATAAAGCAAAGGCTTATTTCTAGCTATGCACTACACATCAGACACAACTACAGCATTCTCATCAGTAACACACATCTGCCGAGACGTCAACTACGGCTGACTTATCCGATACATACACGCAAACGGAGCCTCAATATTCTTCATCTGCTTATTCCTTCATGTGGGGCGAGGGATATACTACGGATCATACACATTCACAGAGACATGAAACATTGGAGTTATATTATTATTTGCTGTAATAGCAACAGCATTCATGGGGTACGTACTTCCATGAGGCCAAATATCATTCTGAGGGAGGAACAACCCTGGTAGAGTGAATCTGAGGGGGGTTCTCAGTAGACAAAGCAACACTAACACGATTCTTCGCATTCCACTTTATCTTACCATTCATCATCACAGCCCTAGTAGTAGTTCACCTATTATTCCTACATGAAACAGGATCTAACAACCCATCAGGCCTAAACTCAGACGCAGATAAAATTCCATTTCACCCCTACTACACTATTAAAGATATTTTAGGAATCCTCCTGCTATTAATAGTTCTCATAATTTTGGTTTTATTTTTCCCAGATATTCTCGGAGACCCCGATAATTACACTCCTGCAAATCCACTTAATACTCCAGCACACATTAAACCAGAGTGATACTTTCTCTTCGCCTACGCCATCCTACGCTCAATCCCTAACAAACTAGGAGGAGTAATAGCCCTAGTTCTTTCAATCCTCATCCTAACCCTCCTACCTCTACTACAAACCTCAAAACAACGAGGATTAATATTCCGGCCCATCTCCCAAACCCTATTCTGAGTTCTAGTAGCCAACCTATTTATCCTCACATGAATTGGAGGTCAACCTGTTGAACACCCATTCGTTTTAATTGGACAACTAGCCTCAATCAGCTACTTTACCATTATTATTATCTTAATACCCGTAGCAGGAATGATTGAAAACAACATACTAAAATTCACACATTGTCCTGATAGTATAACTAATTACCTTGGGATTTATTACTATCCTATCTACCATTATTACACTATTCATACTTATACAACTAAAAATCTCCACAATCAACTTCCCACTTAGCCCCTCAATCAAATCCACAGAATTGGTAAAAACTGACAACCCATGAGAGTCAAAATGAACGAAAATCTATTCGCCATAGGATTGCGCTGTTATCCCTAGGGTAACTTGGTCCGTTGATCAAAAAAAATTGGGTCAATTGGATTCAGGTGCTTAGACTTGTGTGTCTTGGCTATAATCTTTCGGAGGTTTTTTTATTCTCCGAGGTCACCCCAACCGAAATTTTAACTTAAGTTCTTGTGTGTTTGATCCAGTAGGTTATTTGGTTTAAAATGTTAAGTTGTTAATTAAAGCTCCATAGGGTCTTCTCGTCTTATTTTTTCATTCCCGCCTCTTCACGGGAAGGTCAATTTCACTGATTGGAAATAAGAGAGGAGCATTCTCAGCCCTCCTACTTACATCAGGCCTAGTAATATGATTTCACTACAATTCATACACCCTAATAACTATCGGCTTATTAACAAATATCCTAACAATATATCAATGATGACGAGATATTGTACGAGAAGGGACATACCAAGGCCACCACACACCAATTGTACAAAAAGGGCTTCGCTATGGAATAATCCTATTTATCGTATCAGAAGTCTTTTTCTTCGCTGGGTTCTTCTGAGCCTTCTACCACTCTAGTCTAGCACCAGCCCACGACTTAGGGGGATGCTGACCTCCCACAGGAATCACCCCTTTAAACCCATTAGAAGTTCCCTTACTTAACACATCAGTACTTCTGGCATCCGGAGTATCCATCACATGAGCTCACCACAGCCTAATAGAAGGGAAACGCAACAATATAAATCAAGCTCTTCTTATTACAATCCTACTTGGAATCTATTTCACTATTCTTCAAGCCTCAGAATATTTTGAAACCCCATTCTCTATCTCAGATGGAATTTATGGGTCTACATTCTTTATAGCAACTGGATTTCACGGCCTCCATGTAATTATTGGGACCACCTTCCTAATAGTATGCTTACTACGCCAACTCAAATACCACTTTACATCTAAACATCACTTCGGGTTTGAAGCCGCAGCATGATACTGACATTT
Pmani_693.St-Louis
GGATTGACCCCCACCATCAACACCCAAAGCTGACATTCTATTTAAACTACTTCTTGTACATAAAATTATCTAGTACATTAGTACATTTATGTATATCGTACATTAAATTATATTCCCCTAGCATATAAGCATGTAATATAAATTAATGAATTAAGATATTCACTTATATATTACATAATAATTAACTTCAATATGAGTATTAAGCAAGTAAAATTATATTAATGTAATATAGACATATCTGCGTTATCTTACATACACCATATTGTCATAACCCTGCTTGTCCAAATGACTATCCCCTTCCCCAATTGGTCTATTAATCTACCATCCTCCGTGAAACCAACAACCCGCCCACCAGTATACCTCTTCTCGCTCCGGGCCCATTAAACTTGGGGCTCACTAACTTTGAACTTTATCAGGCATCTGGTTCCTGTGACTCACCATAGCCGTCAAGGCATGAAGGTCAGCTTATAGTCTAGCTGGACTTTTCTATTCAAGCTTCACTGATCCACTAATACCATTACTGTCAACAGTAGGATTAATGATCTTTAAGACATATTAGTTAATGTTAATTAGACATAAATATTACTGTTTCAACCTATACTTTTATCAAACCCCCCCTTCCCCCCACCTAAATTTTCCTATTCCATGACAAACCCCAAAAGCATGGAACTCAATTTAGGCCTCTACGCATTCTAGTAATCTACAAAACAAGACTTCAAATTTAGCATTGGGAAAATTTTTATATATGCACCCCCTCAATGCCTTTTACTAATTAGCATAAAATCACTTAACATTAGTGGTACATTATACATACAGCTTATGTAGCTTATCAATAAAGCAAAGGCTTATTTCTAGCTATGCACTACACATCAGACACAACTACAGCATTCTCATCAGTAACACACATCTGCCGAGACGTCAACTACGGCTGACTTATCCGATACATACACGCAAACGGAGCCTCAATATTCTTCATCTGCTTATTCCTTCATGTGGGGCGAGGGATATACTACGGATCATACACATTCACAGAGACATGAAACATTGGAGTTATATTATTATTTGCTGTAATAGCAACAGCATTCATGGGGTACGTACTTCCATGAGGCCAAATATCTTTCTGAGGGAGGAACAACCCTGGTAGAGTGAATCTGAGGGGGGTTCTCAGTAGACAAAGCAACACTAACACGATTCTTCGCATTCCACTTTATCTTACCATTCATCATCACAGCCCTAGTAGTAGTTCACCTATTATTCCTACATGAAACAGGATCTAACAACCCATCAGGCCTAAACTCAGACGCAGATAAAATTCCATTTCACCCCTACTACACTATTAAAGATATTTTAGGAATCCTCCTGCTATTAATAGTTCTCATAATTTTGGTTTTATTTTTCCCAGATATTCTCGGAGACCCCGATAATTACACTCCTGCAAATCCACTTAATACTCCAGCACACATTAAACCAGAGTGATACTTTCTCTTCGCCTACGCCATCCTACGCTCAATCCCTAACAAACTAGGAGGAGTAATAGCCCTAGTTCTTTCAATCCTCATCCTAACCCTCCTACCTCTACTACAAACCTCAAAACAACGAGGATTAATATTCCGGCCCATCTCCCAAACCCTATTCTGAGTTCTAGTAGCCAACCTATTTATCCTCACATGAATTGGAGGTCAACCTGTTGAACACCCATTCGTTTTAATTGGACAACTAGCCTCAATCAGCTACTTTACCATTATTATTATCTTAATACCCGTAGCAGGAATGATTGAAAACAACATACTAAAATTCACACATTGTCCTGATAGTATAACTAATTACCTTGGGATTTATTACTATCCTATCTACCATTATTACACTATTCATACTTATACAACTAAAAATCTCCACAATCAACTTCCCACTTAGCCCCTCAATCAAATCCACAGAATTGGTAAAAACTGACAACCCATGAGAGTCAAAATGAACGAAAATCTATTCGCCATAGGATTGCGCTGTTATCCCTAGGGTAACTTGGTCCGTTGATCAAAAAAAATTGGGTCAATTGGATTCAGGTGCTTAGACTTGTGTGTCTTGGCTATAATCTTTCGGAGGTTTTTTTATTCTCCGAGGTCACCCCAACCGAAATTTTAACTTAAGTTCTTGTGTGTTTGATCCAGTAGGTTATTTGGTTTAAAATGTTAAGTTGTTAATTAAAGCTCCATAGGGTCTTCTCGTCTTATTTTTTCATTCCCGCCTCTTCACGGGAAGGTCAATTTCACTGATTGGAAATAAGAGAGGAGCATTCTCAGCCCTCCTACTTACATCAGGCCTAGTAATATGATTTCACTACAATTCATACACCCTAATAACTATCGGCTTATTAACAAATATCCTAACAATATATCAATGATGACGAGATATTGTACGAGAAGGGACATACCAAGGCCACCACACACCAATTGTACAAAAAGGGCTTCGCTATGGAATAATCCTATTTATCGTATCAGAAGTCTTTTTCTTCGCTGGGTTCTTCTGAGCCTTCTACCACTCTAGTCTAGCACCAGCCCACGACTTAGGGGGATGCTGACCTCCCACAGGAATCACCCCTTTAAACCCATTAGAAGTTCCCTTACTTAACACATCAGTACTTCTGGCATCCGGAGTATCCATCACATGAGCTCACCACAGCCTAATAGAAGGGAAACGCAACAATATAAATCAAGCTCTTCTTATTACAATCCTACTTGGAATCTATTTCACTATTCTTCAAGCCTCAGAATATTTTGAAACCCCATTCTCTATCTCAGATGGAATTTATGGGTCTACATTCTTTATAGCAACTGGATTTCACGGCCTCCATGTAATTATTGGGACCACCTTCCTAATAGTATGCTTACTACGCCAACTCAAATACCACTTTACATCTAAACATCACTTCGGGTTTGAAGCCGCAGCATGATACTGACATTT
Pmani_694.St-Louis
GGATTGACCCCCACCATCAACACCCAAAGCTGACATTCTATTTAAACTACTTCTTGTACATAAAATTATCTAGTACATTAGTACATTTATGTATATCGTACATTAAATTATATTCCCCTAGCATATAAGCATGTAATATAAATTAATGAATTAAGATATTCACTTATATATTACATAATAATTAACTTCAATATGAGTATTAAGCAAGTAAAATTATATTAATGTAATATAGACATATCTGCGTTATCTTACATACACCATATTGTCATAACCCTGCTTGTCCAAATGACTATCCCCTTCCCCAATTGGTCTATTAATCTACCATCCTCCGTGAAACCAACAACCCGCCCACCAGTATACCTCTTCTCGCTCCGGGCCCATTAAACTTGGGGCTCACTAACTTTGAACTTTATCAGGCATCTGGTTCCTGTGACTCACCATAGCCGTCAAGGCATGAAGGTCAGCTTATAGTCTAGCTGGACTTTTCTATTCAAGCTTCACTGATCCACTAATACCATTACTGTCAACAGTAGGATTAATGATCTTTAAGACATATTAGTTAATGTTAATTAGACATAAATATTACTGTTTCAACCTATACTTTTATCAAACCCCCCCTTCCCCCCACCTAAATTTTCCTATTCCATGACAAACCCCAAAAGCATGGAACTCAATTTAGGCCTCTACGCATTCTAGTAATCTACAAAACAAGACTTCAAATTTAGCATTGGGAAAATTTTTATATATGCACCCCCTCAATGCCTTTTACTAATTAGCATAAAATCACTTAACATTAGTGGTACATTATACATACAGCTTATGTAGCTTATCAATAAAGCAAAGGCTTATTTCTAGCTATGCACTACACATCAGACACAACTACAGCATTCTCATCAGTAACACACATCTGCCGAGACGTCAACTACGGCTGACTTATCCGATACATACACGCAAACGGAGCCTCAATATTCTTCATCTGCTTATTCCTTCATGTGGGGCGAGGGATATACTACGGATCATACACATTCACAGAGACATGAAACATTGGAGTTATATTATTATTTGCTGTAATAGCAACAGCATTCATGGGGTACGTACTTCCATGAGGCCAAATATCATTCTGAGGGAGGAACAACCCTGGTAGAGTGAATCTGAGGGGGGTTCTCAGTAGACAAAGCAACACTAACACGATTCTTCGCATTCCACTTTATCTTACCATTCATCATCACAGCCCTAGTAGTAGTTCACCTATTATTCCTACATGAAACAGGATCTAACAACCCATCAGGCCTAAACTCAGACGCAGATAAAATTCCATTTCACCCCTACTACACTATTAAAGATATTTTAGGAATCCTCCTGCTATTAATAGTTCTCATAATTTTGGTTTTATTTTTCCCAGATATTCTCGGAGACCCCGATAATTACACTCCTGCAAATCCACTTAATACTCCAGCACACATTAAACCAGAGTGATACTTTCTCTTCGCCTACGCCATCCTACGCTCAATCCCTAACAAACTAGGAGGAGTAATAGCCCTAGTTCTTTCAATCCTCATCCTAACCCTCCTACCTCTACTACAAACCTCAAAACAACGAGGATTAATATTCCGGCCCATCTCCCAAACCCTATTCTGAGTTCTAGTAGCCAACCTATTTATCCTCACATGAATTGGAGGTCAACCTGTTGAACACCCATTCGTTTTAATTGGACAACTAGCCTCAATCAGCTACTTTACCATTATTATTATCTTAATACCCGTAGCAGGAATGATTGAAAACAACATACTAAAATTCACACATTGTCCTGATAGTATAACTAATTACCTTGGGATTTATTACTATCCTATCTACCATTATTACACTATTCATACTTATACAACTAAAAATCTCCACAATCAACTTCCCACTTAGCCCCTCAATCAAATCCACAGAATTGGTAAAAACTGACAACCCATGAGAGTCAAAATGAACGAAAATCTATTCGCCATAGGATTGCGCTGTTATCCCTAGGGTAACTTGGTCCGTTGATCAAAAAAAATTGGGTCAATTGGATTCAGGTGCTTAGACTTGTGTGTCTTGGCTATAATCTTTCGGAGGTTTTTTTATTCTCCGAGGTCACCCCAACCGAAATTTTAACTTAAGTTCTTGTGTGTTTGATCCAGTAGGTTATTTGGTTTAAAATGTTAAGTTGTTAATTAAAGCTCCATAGGGTCTTCTCGTCTTATTTTTTCATTCCCGCCTCTTCACGGGAAGGTCAATTTCACTGATTGGAAATAAGAGAGGAGCATTCTCAGCCCTCCTACTTACATCAGGCCTAGTAATATGATTTCACTACAATTCATACACCCTAATAACTATCGGCTTATTAACAAATATCCTAACAATATATCAATGATGACGAGATATTGTACGAGAAGGGACATACCAAGGCCACCACACACCAATTGTACAAAAAGGGCTTCGCTATGGAATAATCCTATTTATCGTATCAGAAGTCTTTTTCTTCGCTGGGTTCTTCTGAGCCTTCTACCACTCTAGTCTAGCACCAGCCCACGACTTAGGGGGATGCTGACCTCCCACAGGAATCACCCCTTTAAACCCATTAGAAGTTCCCTTACTTAACACATCAGTACTTCTGGCATCCGGAGTATCCATCACATGAGCTCACCACAGCCTAATAGAAGGGAAACGCAACAATATAAATCAAGCTCTTCTTATTACAATCCTACTTGGAATCTATTTCACTATTCTTCAAGCCTCAGAATATTTTGAAACCCCATTCTCTATCTCAGATGGAATTTATGGGTCTACATTCTTTATAGCAACTGGATTTCACGGCCTCCATGTAATTATTGGGACCACCTTCCTAATAGTATGCTTACTACGCCAACTCAAATACCACTTTACATCTAAACATCACTTCGGGTTTGAAGCCGCAGCATGATACTGACATTT
Pmani_701.St-Albert
GGATTGACCCCCACCATCAACACCCAAAGCTGACATTCTATTTAAACTACTTCTTGTACATAAAATTATCTAGTACATTAGTACATTTATGTATATCGTACATTAAATTATATTCCCCTAGCATATAAGCATGTAATATAAATTAATGAATTAAGATATTCATTTATATATTACATAATAATTAACTTCAATATGAGTATTAAGCAAGTAAAATTATATTAATGTAATATAGACATACCTGCGTTATCTTACATACACCATATTGTCATAACCCTGCTTGTCCAAATGACTATCCCCTTCCCCAATTGGTCTATTAATCTACCATCCTCCGTGAAACCAACAACCCGCCCACCAGTATACCTCTTCTCGCTCCGGGCCCATTTAACTTGGGGCTCACTAACTTTGAACTTTATCAGGCATCTGGTTCCTGTGACTCACCATAGCCGTCAAGGCATGAAGGTCAGCTTATAGTCTAGCTGGACTTTTCTATTCAAGCTTCACTGATCCACTAATACCATTACTGTCAACAGTAGGATTAATGATCTTTAAGACATATTAGTTAATGTTAATTAGACATAAATATTACTGTTTCAACCTATACTTTTATCAAACCCCCCCTTCCCCCCACCTAAATTTTCCTATTCCATGACAAACCCCAAAAGCATGGAACTCAATTTAGGCCTCTACGCATTCTAGTAATCTACAAAACAAGACTTCAAATTTAGCATTGGGAAAATTTTTATATATGCACCCCCTCAATGCCTTTTACTAATTAGCATAAAATCACTTAACATTAGTGGTACATTATACATACAGCTTATGTAGCTTATCAATAAAGCAAAGGCTTATTTCTAGCTATGCACTACACATCAGACACAACTACAGCATTCTCATCAGTAACACACATCTGCCGAGACGTCAACTACGGCTGACTTATCCGATACATACACGCAAACGGAGCCTCAATATTCTTCATCTGCTTATTCCTTCATGTGGGGCGAGGGATATACTACGGATCATACACATTCACAGAGACATGAAACATTGGAGTTATATTATTATTTGCTGTAATAGCAACAGCATTCATGGGGTACGTACTTCCATGAGGCCAAATATCATTCTGAGGGAGGAACAACCCTGGTAGAGTGAATCTGAGGGGGGTTCTCAGTAGACAAAGCAACACTAACACGATTCTTCGCATTCCACTTTATCTTACCATTCATCATCACAGCCCTAGTAGTAGTTCACCTATTATTCCTACATGAAACAGGATCTAACAACCCATCAGGCCTAAACTCAGACGCAGATAAAATTCCATTTCACCCCTACTACACTATTAAAGATATTTTAGGAATCCTCCTGCTATTAATAGTTCTCATAATTTTGGTTTTATTTTTCCCAGATATTCTCGGAGACCCCGATAATTACACCCCTGCAAATCCACTTAATACTCCAGCACACATTAAACCAGAGTGATACTTTCTCTTCGCCTACGCCATCCTACGCTCAATCCCTAACAAACTAGGAGGAGTAATAGCCCTAGTTCTTTCAATCCTCATCCTAACCCTCCTACCTCTACTACAAACCTCAAAACAACGAGGATTAATATTCCGGCCCATCTCCCAAACCCTATTCTGAGTTCTAGTAGCCAACCTATTTATCCTCACATGAGTTGGAGGTCAACCTGTTGAACACCCATTCGTTTTAATTGGACAACTAGCCTCAATCAGCTACTTTACCATTATTATTATCTTAATACCCGTAGCAGGAATGATTGAAAACAACATACTAAAATTCACACATTGCCCTGATAGTATAACTAATTACCTTGGGATTTATTACTATCCTATCTACCATTATTACACTATTCATACTTATACAACTAAAAATCTCCACAATCAACTTCCCACTTAGCCCCTCAATCAAATCCACAGAATTGGTAAAAACTGACAACCCATGAGAGTCAAAATGAACGAAAATCTATTCGCCATAGGATTGCGCTGTTATCCCTAGGGTAACTTGGTCCGTTGATCAAAAAAAATTGGGTCAATTGGATTCAGGTGCTTAGACTTGTGTGTCTTGGCTATAATCTTTCGGAGGTTTTTTTATTCTCCGAGGTCACCCCAACCGAAATTTTAACTTAAGTTCTTGTGTGTTTGATCCAGTAGGTTATTTGGTTTAAAATGTTAAGTTGTTAATTAAAGCTCCATAGGGTCTTCTCGTCTTATTTTTTCATTCCCGCCTCTTCACGGGAAGGTCAATTTCACTGATTGGAAATAAGAGAGGAGCATTCTCAGCCCTCCTACTTACATCAGGCCTAGTAATATGATTTCACTACAATTCATACACCCTAATAACTATCGGCTTATTAACAAATATCCTAACAATATATCAATGATGACGAGATATTGTACGAGAAGGGACATACCAAGGCCACCACACACCAATTGTACAAAAAGGGCTTCGCTATGGAATAATCCTATTTATCGTATCAGAAGTCTTTTTCTTCGCTGGGTTCTTCTGAGCCTTCTACCACTCTAGTCTAGCACCAGCCCACGACTTAGGGGGATGCTGACCTCCCACAGGAATCACCCCTTTAAACCCATTAGAAGTTCCCTTACTTAACACATCAGTACTTCTGGCATCCGGAGTATCCATCACATGAGCTCACCACAGCCTAATAGAAGGGAAACGCAACAATATAAATCAAGCTCTTCTTATTACAATCCTACTTGGAATCTATTTCACTATTCTTCAAGCCTCAGAATATTTTGAAACCCCATTCTCTATCTCAGATGGAATTTATGGGTCTACATTCTTTATAGCAACTGGATTTCACGGCCTCCATGTAATTATTGGGACCACCTTCCTAATAGTATGCTTACTACGCCAACTCAAATACCACTTTACATCTAAACATCACTTCGGGTTTGAAGCCGCAGCATGATACTGACATTT
Pmani_702.St-Albert
GGATTGACCCCCACCATCAACACCCAAAGCTGACATTCTATTTAAACTACTTCTTGTACATAAAATTATCTAGTACATTAGTACATTTATGTATATCGTACATTAAATTATATTCCCCTAGCATATAAGCATGTAATATAAATTAATGAATTAAGACATTCATTTATATATTACATAATAATTAACTTCAATATGAGTATTAAGCAAGTAAAATTATATTAATGTAATATAGACATATCTGCGTTATCTTACATACACCATATTGTCATAACCCTGCTTGTCCAAATGACTATCCCCTTCCCCAATTGGTCTATTAATCTACCATCCTCCGTGAAACCAACAACCCGCCCACCAGTATACCTCTTCTCGCTCCGGGCCCATTAAACTTGGGGCTCACTAACTTTGAACTTTATCAGGCATCTGGTTCCTGTGACTCACCATAGCCGTCAAGGCATGAAGGTCAGCTTATAGTCTAGCTGGACTTTTCTATTCAAGCTTCACTGATCCACTAATACCATTACTGTCAACAGTAGGATTAATGATCTTTAAGACATATTAGTTAATGTTAATTAGACATAAATATTACTGTTTTAACCTATACTTTTATCAAACCCCCCCTTCCCCCCACCTAAATTTTCCTATTCCATGACAAACCCCAAAAGCATGGAACTCAATTTAGGCCTCTACGCATTCTAGTAATCTACAAAACAAGACTTCAAATTTAGCATTGGGAAAATTTTTATATATGCACCCCCTCAATGCCTTTTACTAATTAGCATAAAATCACTTAACATTAGTGGTACATTATACATACAGCTTATGTAGCTTATCAATAAAGCAAAGGCTTATTTCTAGCTATACACTACACATCAGACACAACTACAGCATTCTCATCAGTAACACACATCTGCCGAGACGTCAACTACGGCTGACTTATCCGATACATACACGCAAACGGAGCCTCAATATTCTTCATCTGCTTATTCCTTCATGTGGGGCGAGGGATATACTACGGATCATACACATTCACAGAGACATGAAACATTGGAGTTATATTATTATTTGCTGTAATAGCAACAGCATTCATAGGGTACGTACTTCCATGAGGCCAAATATCATTCTGAGGGAGGAACAACCCTGGTAGAGTGAATCTGAGGGGGGTTCTCAGTAGACAAAGCAACACTAACACGATTCTTCGCATTCCACTTTATCTTACCATTCATCATCACAGCCCTAGTAGTAGTTCACCTATTATTCCTACATGAAACAGGATCTAACAACCCATCAGGCCTAAACTCAGACGCAGATAAAATTCCATTTCACCCCTACTACACTATTAAAGATATTTTAGGAATCCTCCTGCTATTAATAGTTCTCATAATTTTGGTTTTATTTTTCCCAGATATTCTCGGAGACCCCGATAATTACACTCCTGCAAATCCACTTAATACTCCAGCACACATTAAACCAGAGTGATACTTTCTCTTCGCCTACGCCATCCTACGCTCAATCCCTAACAAACTAGGAGGAGTTATAGCCCTAGTTCTTTCAATCCTCATCCTAACCCTCCTACCTCTACTACAAACCTCAAAACAACGAGGATTAATATTCCGGCCCATCTCCCAAACCCTATTCTGAGTCCTAGTAGCCAACCTATTCATCCTCACATGAATTGGAGGTCAACCTGTTGAACACCCATTCGTTTTAATTGGACAACTAGCCTCAATCAGCTACTTTACCATTATTATTATCTTAATACCCGTAGCAGGAATGATTGAAAACAACATACTAAAATTCACACATTGCCCTGATAGTATAACTAATTACCTTGGGATTTATTACTATCCTATCTACCATTATTACACTATTCGTACTTATACAACTAAAAATCTCCACAATCAACTTCCCACTTAGCCCCTCAATCAAATCCACAGAATTGGTAAAAACTGACAACCCATGAGAGTCAAAATGAACGAAAATCTATTCGCCATAGGATTGCGCTGTTATCCCTAGGGTAACTTGGTCCGTTGATCAAAAAAAATTGGGTCAATTGGATTCAGGTGCTTAGACTTGTGTGTCTTGGCTATAATCTTTCGGAGGTTTTTTTATTCTCCGAGGTCACCCCAACCGAAATTTTAACTTAAGTTCTTGTGTGTTTGATCCAGTAGGTTATTTGGTTTAAAATGTTAAGTTGTTAATTAAAGCTCCATAGGGTCTTCTCGTCTTATTTTTTCATTCCCGCCTCTTCACGGGAAGGTCAATTTCACTGATTGGAAATAAGAGAGGAGCATTCTCAGCCCTCCTACTTACATCAGGCCTAGTAATATGATTTCACTACAATTCATACACCCTAATAACTATCGGCTTATTAACAAATATCCTAACAATATATCAATGATGACGAGATGTTGTACGAGAAGGGACATACCAAGGCCACCACACACCAATTGTACAAAAAGGGCTTCGCTATGGAATAATCCTATTTATCGTATCAGAAGTCTTTTTCTTCGCTGGGTTCTTCTGAGCCTTCTACCACTCTAGTCTAGCACCAGCCCACGACTTAGGGGGATGCTGACCTCCCACAGGAATCACCCCTTTAAACCCATTAGAAGTTCCCTTACTTAACACATCAGTACTTCTGGCATCCGGAGTATCCATCACATGAGCTCACCACAGCCTAATAGAAGGGAAACGCAATAATATAAATCAAGCTCTTCTTATTACAATCCTACTTGGAATCTATTTCACTATTCTTCAAGCCTCAGAATATTTTGAAACCCCATTCTCTATCTCAGATGGAATTTATGGGTCTACATTCTTTATAGCAACTGGATTTCACGGCCTCCATGTAATTATTGGGACCACCTTCCTAATAGTATGCTTACTACGCCAACTCAAATACCACTTTACATCTAAACATCACTTCGGGTTTGAAGCCGCAGCATGATACTGACATTT
Pmani_703.Mont-Orford
GGATTGACCCCCACCATCAACACCCAAAGCTGACATTCTATTTAAACTACTTCTTGTACATAAAATTATCTAGTACATTAGTACATTTATGTATATCGTACATTAAATTATATTCCCCTAGCATATAAGCATGTAATATAAATTAATGAATTAAGATATTCATTTATATATTACATAATAATTAACTTCAATATGAGTATTAAGCAAGTAAAATTATATTAATGTAATATAGACATACCTGCGTTATCTTACATACACCATATTGTCATAACCCTGCTTGTCCAAATGACTATCCCCTTCCCCAATTGGTCTATTAATCTACCATCCTCCGTGAAACCAACAACCCGCCCACCAGTATACCTCTTCTCGCTCCGGGCCCATTAAACTTGGGGCTCACTAACTTTGAACTTTATCAGGCATCTGGTTCCTGTGACTCACCATAGCCGTCAAGGCATGAAGGTCAGCTTATAGTCTAGCTGGACTTTTCTATTCAAGCTTCACTGATCCACTAATACCATTACTGTCAACAGTAGGATTAATGATCTTTAAGACATATTAGTTAATGTTAATTAGGCATAAATATTACTGTTTCAACCTATACTTTTATCAAACCCCCCCTTCCCCCCACCTAAATTTTCCTATTCCATGACAAACCCCAAAAGCATGGAACTCAATTTAGGCCTCTACGCATTCTAGTAATCTACAAAACAAGACTTCAAATTTAGCATTGGGAAAATTTTTATATATGCACCCCCTCAATGCCTTTTACTAATTAGCATAAAATCACTTAACATTAGTGGTACATTATACATACAGCTTATGTAGCTTATCAATAAAGCAAAGGCTTATTTCTAGCTATGCACTACACATCAGACACAACTACAGCATTCTCATCAGTAACACACATCTGCCGAGACGTCAACTACGGCTGACTTATCCGATACATACACGCAAACGGAGCCTCAATATTCTTCATCTGCTTATTCCTTCATGTGGGGCGAGGGATATACTACGGATCATACACATTCACAGAGACATGAAACATTGGAGTTATATTATTATTTGCTGTAATAGCAACAGCATTCATGGGGTACGTACTTCCATGAGGCCAAATATCATTCTGAGGGAGGAACAACCCTGGTAGAGTGAATCTGAGGGGGGTTCTCAGTAGACAAAGCAACACTAACACGATTCTTCGCATTCCACTTTATCTTACCATTCATCATCACAGCCCTAGTAGTAGTTCACCTATTATTCCTACATGAAACAGGATCTAACAACCCATCAGGCCTAAACTCAGACGCAGATAAAATTCCATTTCACCCCTACTACACTATTAAAGATATTTTAGGAATCCTCCTGCTATTAATAGTTCTCATAATTTTGGTTTTATTTTTCCCAGATATTCTCGGAGACCCCGATAATTACACTCCTGCAAATCCACTTAATACTCCAGCACACATTAAACCAGAGTGATACTTTCTCTTCGCCTACGCCATCCTACGCTCAATCCCTAACAAACTAGGAGGAGTAATAGCCCTAGTTCTTTCAATCCTCATCCTAACCCTCCTACCTCTACTACAAACCTCAAAACAACGAGGATTAATATTCCGGCCCATCTCCCAAACCCTATTCTGAGTTCTAGTAGCCAACCTATTTATCCTCACATGAATTGGAGGTCAACCTGTTGAACACCCATTCGTTTTAATTGGACAACTAGCCTCAATCAGCTACTTTACCATTATTATTATCTTAATACCCGTAGCAGGAATGATTGAAAACAACATACTAAAATTCACACATTGTCCTGATAGTATAACTAATTACCTTGGGATTTATTACTATCCTATCTACCATTATTACACTATTCATACTTATACAACTAAAAATCTCCACAATCAACTTCCCACTTAGCCCCTCAATCAAATCCACAGAATTGGTAAAAACTGACAACCCATGAGAGTCAAAATGAACGAAAATCTATTCGCCATAGGATTGCGCTGTTATCCCTAGGGTAACTTGGTCCGTTGATCAAAAAAAATTGGGTCAATTGGATTCAGGTGCTTAGACTTGTGTGTCTTGGCTATAATCTTTCGGAGGTTTTTTTATTCTCCGAGGTCACCCCAACCGAAATTTTAACTTAAGTTCTTGTGTGTTTGATCCAGTAGGTTATTTGGTTTAAAATGTTAAGTTGTTAATTAAAGCTCCATAGGGTCTTCTCGTCTTATTTTTTCATTCCCGCCTCTTCACGGGAAGGTCAATTTCACTGATTGGAAATAAGAGAGGAGCATTCTCAGCCCTCCTACTTACATCAGGCCTAGTAATATGATTTCACTACAATTCATACACCCTAATAACTATCGGCTTATTAACAAATATCCTAACAATATATCAATGATGACGAGATATTGTACGAGAAGGGACATACCAAGGCCACCACACACCAATTGTACAAAAAGGGCTTCGCTATGGAATAATCCTATTTATCGTATCAGAAGTCTTTTTCTTCGCTGGGTTCTTCTGAGCCTTCTACCACTCTAGTCTAGCACCAGCCCACGACTTAGGGGGATGCTGACCTCCCACAGGAATCACCCCTTTAAACCCATTAGAAGTTCCCTTACTTAACACATCAGTACTTCTGGCATCCGGAGTATCCATCACATGAGCTCACCACAGCCTAATAGAAGGGAAACGCAACAATATAAATCAAGCTCTTCTTATTACAATCCTACTTGGAATCTATTTCACTATTCTTCAAGCCTCAGAATATTTTGAAACCCCATTCTCTATCTCAGATGGAATTTATGGGTCTACATTCTTTATAGCAACTGGATTTCACGGCCTCCATGTAATTATTGGGACCACCTTCCTAATAGTATGCTTACTACGCCAACTCAAATACCACTTTACATCTAAACATCACTTCGGGTTTGAAGCCGCAGCATGATACTGACATTT
Pmani_704.Mont-Orford
GGATTGACCCCCACCATCAACACCCAAAGCTGACATTCTATTTAAACTACTTCTTGTACATAAAATTATCTAGTACATTAGTACATTTATGTATATCGTACATTAAATTATATTCCCCTAGCATATAAGCATGTAATATAAATTAATGAATTAAGATATTCACTTATATATTACATAATAATTAACTTCAATATGAGTATTAAGCAAGTAAAATTATATTAATGTAATATAGACATATCTGCGTTATCTTACATACACCATATTGTCATAACCCTGCTTGTCCAAATGACTATCCCCTTCCCCAATTGGTCTATTAATCTACCATCCTCCGTGAAACCAACAACCCGCCCACCAGTATACCTCTTCTCGCTCCGGGCCCATTAAACTTGGGGCTCACTAACTTTGAACTTTATCAGGCATCTGGTTCCTGTGACTCACCATAGCCGTCAAGGCATGAAGGTCAGCTTATAGTCTAGCTGGACTTTTCTATTCAAGCTTCACTGATCCACTAATACCATTACTGTCAACAGTAGGATTAATGATCTTTAAGACATATTAGTTAATGTTAATTAGACATAAATATTACTGTTTCAACCTATACTTTTATCAAACCCCCCCTTCCCCCCACCTAAATTTTCCTATTCCATGACAAACCCCAAAAGCATGGAACTCAATTTAGGCCTCTACGCATTCTAGTAATCTACAAAACAAGACTTCAAATTTAGCATTGGGAAAATTTTTATATATGCACCCCCTCAATGCCTTTTACTAATTAGCATAAAATCACTTAACATTAGTGGTACATTATACATACAGCTTATGTAGCTTATCAATAAAGCAAAGGCTTATTTCTAGCTATGCACTACACATCAGACACAACTACAGCATTCTCATCAGTAACACACATCTGCCGAGACGTCAACTACGGCTGACTTATCCGATACATACACGCAAACGGAGCCTCAATATTCTTCATCTGCTTATTCCTTCATGTGGGGCGAGGGATATACTACGGATCATACACATTCACAGAGACATGAAACATTGGAGTTATATTATTATTTGCTGTAATAGCAACAGCATTCATGGGGTACGTACTTCCATGAGGCCAAATATCATTCTGAGGGAGGAACAACCCTGGTAGAGTGAATCTGAGGGGGGTTCTCAGTAGACAAAGCAACACTAACACGATTCTTCGCATTCCACTTTATCTTACCATTCATCATCACAGCCCTAGTAGTAGTTCACCTATTATTCCTACATGAAACAGGATCTAACAACCCATCAGGCCTAAACTCAGACGCAGATAAAATTCCATTTCACCCCTACTACACTATTAAAGATATTTTAGGAATCCTCCTGCTATTAATAGTTCTCATAATTTTGGTTTTATTTTTCCCAGATATTCTCGGAGACCCCGATAATTACACTCCTGCAAATCCACTTAATACTCCAGCACACATTAAACCAGAGTGATACTTTCTCTTCGCCTACGCCATCCTACGCTCAATCCCTAACAAACTAGGAGGAGTAATAGCCCTAGTTCTTTCAATCCTCATCCTAACCCTCCTACCTCTACTACAAACCTCAAAACAACGAGGATTAATATTCCGGCCCATCTCCCAAACCCTATTCTGAGTTCTAGTAGCCAACCTATTTATCCTCACATGAATTGGAGGTCAACCTGTTGAACACCCATTCGTTTTAATTGGACAACTAGCCTCAATCAGCTACTTTACCATTATTATTATCTTAATACCCGTAGCAGGAATGATTGAAAACAACATACTAAAATTCACACATTGTCCTGATAGTATAACTAATTACCTTGGGATTTATTACTATCCTATCTACCATTATTACACTATTCGTACTTATACAACTAAAAATCTCCACAATCAACTTCCCACTTAGCCCCTCAATCAAATCCACAGAATTGGTAAAAACTGACAACCCATGAGAGTCAAAATGAACGAAAATCTATTCGCCAAAGGATTGCGCTGTTATCCCTAGGGTAACTTGGTCCGTTGATCAAAAAAAATTGGGTCAATTGGATTCAGGTGCTTAGACTTGTGTGTCTTGGCTATAATCTTTCGGAGGTTTTTTTATTCTCCGAGGTCACCCCAACCGAAATTTTAACTTAAGTTCTTGTGTGTTTGATCCAGTAGGTTATTTGGTTTAAAATGTTAAGTTGTTAATTAAAGCTCCACAGGGTCTTCTCGTCTTATTTTTTCATTCCCGCCTCTTCACGGGAAGGTCAATTTCACTGATTGGAAATAAGAGAGGAGCATTCTCAGCCCTCCTACTTACATCAGGCCTAGTAATATGATTTCACTACAATTCATACACCCTAATAACTATCGGCTTATTAACAAATATCCTAACAATATATCAATGATGACGAGATATTGTACGAGAAGGGACATACCAAGGCCACCACACACCAATTGTACAAAAAGGGCTTCGCTATGGAATAATCCTATTTATCGTATCAGAAGTCTTTTTCTTCGCTGGGTTCTTCTGAGCCTTCTACCACTCTAGTCTAGCACCAGCCCACGACTTAGGGGGATGCTGACCTCCCACAGGAATCACCCCTTTAAACCCATTAGAAGTTCCCTTACTTAACACATCAGTACTTCTGGCATCCGGAGTATCCATCACATGAGCTCACCACAGCCTAATAGAAGGGAAACGCAACAATATAAATCAAGCTCTTCTTATTACAATCCTACTTGGAATCTATTTCACTATTCTTCAAGCCTCAGAATATTTTGAAACCCCATTCTCTATCTCAGATGGAATTTATGGGTCTACATTCTTTATAGCAACTGGATTTCACGGCCTCCATGTAATTATTGGGACCACCTTCCTAATAGTATGCTTACTACGCCAACTCAAATACCACTTTACATCTAAACATCACTTCGGGTTTGAAGCCGCAGCATGATACTGACATTT
Pmani_705.Mont-Orford
GGATTGACCCCCACCATCAACACCCAAAGCTGACATTCTATTTAAACTACTTCTTGTACATAAAATTATCTAGTACATTAGTACATTTATGTATATCGTACATTAAATTATATTCCCCTAGCATATAAGCATGTAATATAAATTAATGAATTAAGATATTCATTTATATATTACATAATAATTAACTTCAATATGAGTATTAAGCAAGTAAAATTATATTAATGTAATATAGACATACCTGCGTTATCTTACATACACCATATTGTCATAACCCTGCTTGTCCAAATGACTATCCCCTTCCCCAATTGGTCTATTAATCTACCATCCTCCGTGAAACCAACAACCCGCCCACCAGTATACCTCTTCTCGCTCCGGGCCCATTAAACTTGGGGCTCACTAACTTTGAACTTTATCAGGCATCTGGTTCCTGTGACTCACCATAGCCGTCAAGGCATGAAGGTCAGCTTATAGTCTAGCTGGACTTTTCTATTCAAGCTTCACTGATCCACTAACACCATTACTGTCAACAGTAGGATTAATGATCTTCAAGACATATTAGTTAATGTTAATTAGACATAAATATTACTGTTTCAACCTATACTTTTATCAAACCCCCCCTTCCCCCCACCTAAATTTTCCTATTCCATGACAAACCCCAAAAGCATGGAACTCAATTTAGGCCTCTACGCATTCTAGTAATCTACAAAACAAGACTTCAAATTTAGCATTGGGAAAATTTTTATATATGCACCCCCTCAATGCCTTTTACTAATTAGCATAAAATCACTTAACATTAGTGGTACATTATACATACAGCTTATGTAGCTTATCAATAAAGCAAAGGCTTATTTCTAGCTATGCACTACACATCAGACACAACTACAGCATTCTCATCAGTAACACACATCTGCCGAGACGTCAACTACGGCTGACTTATCCGATACATACACGCAAACGGAGCCTCAATATTCTTCATCTGCTTATTCCTTCATGTGGGGCGAGGGATATACTACGGATCATACACATTCACAGAGACATGAAACATTGGAGTTATATTATTATTTGCTGTAATAGCAACAGCATTCATGGGGTACGTACTTCCATGAGGCCAAATATCATTCTGAGGGAGGAACAACCCTGGTAGAGTGAATCTGAGGGGGGTTCTCAGTAGACAAAGCAACACTAACACGATTCTTCGCATTCCACTTTATCTTACCATTCATCATCACAGCCCTAGTAGTAGTTCACCTATTATTCCTACATGAAACAGGATCTAACAACCCATCAGGCCTAAACTCAGACGCAGATAAAATTCCATTTCACCCCTACTACACTATTAAAGATATTTTAGGAATCCTCCTGCTATTAATAGTTCTCATAATTTTGGTTTTATTTTTCCCAGATATTCTCGGAGACCCCGATAATTACACTCCTGCAAATCCACTTAATACTCCAGCACACATTAAACCAGAGTGATACTTTCTCTTCGCCTACGCCATCCTACGCTCAATCCCTAACAAACTAGGAGGAGTAATAGCCCTAGTTCTTTCAATCCTCATCCTAACCCTCCTACCTCTACTACAAACCTCAAAACAACGAGGATTAATATTCCGGCCCATCTCCCAAACCCTATTCTGAGTTCTAGTAGCCAACCTATTTATCCTCACATGAATTGGAGGTCAACCTGTTGAACACCCATTCGTTTTAATTGGACAACTAGCCTCAATCAGCTACTTTACCATTATTATTATCTTAATACCCGTAGCAGGAATGATTGAAAACAACATACTAAAATTCACACATTGTCCTGATAGTATAACTAATTACCTTGGGATTTATTACTATCCTATCTACCATTATTACACTATTCATACTTATACAACTAAAAATCTCCACAATCAACTTCCCACTTAGCCCCTCAATCAAATCCACAGAATTGGTAAAAACTGACAACCCATGAGAGTCAAAATGAACGAAAATCTATTCGCCATAGGATTGCGCTGTTATCCCTAGGGTAACTTGGTCCGTTGATCAAAAAAAATTGGGTCAATTGGATTCAGGTGCTTAGACTTGTGTGTCTTGGCTATAATCTTTCGGAGGTTTTTTTATTCTCCGAGGTCACCCCAACCGAAATTTTAACTTAAGTTCTTGTGTGTTTGATCCAGTAGGTTATTTGGTTTAAAATGTTAAGTTGTTAATTAAAGCTCCATAGGGTCTTCTCGTCTTATTTTTTCATTCCCGCCTCTTCACGGGAAGGTCAATTTCACTGATTGGAAATAAGAGAGGAGCATTCTCAGCCCTCCTACTTACATCAGGCCTAGTAATATGATTTCACTACAATTCATACACCCTAATAACTATCGGCTTATTAACAAATATCCTAACAATATATCAATGATGACGAGATATTGTACGAGAAGGGACATACCAAGGCCACCACACACCAATTGTACAAAAAGGGCTTCGCTATGGAATAATCCTATTTATCGTATCAGAAGTCTTTTTCTTCGCTGGGTTCTTCTGAGCCTTCTACCACTCTAGTCTAGCACCAGCCCACGACTTAGGGGGATGCTGACCTCCCACAGGAATCACCCCTTTAAACCCATTAGAAGTTCCCTTACTTAACACATCAGTACTTCTGGCATCCGGAGTATCCATCACATGAGCTCACCACAGCCTAATAGAAGGGAAACGCAACAATATAAATCAAGCTCTTCTTATTACAATCCTACTTGGAATCTATTTCACTATTCTTCAAGCCTCAGAATATTTTGAAACCCCATTCTCTATCTCAGATGGAATTTATGGGTCTACATTCTTTATAGCAACTGGATTTCACGGCCTCCATGTAATTATTGGGACCACCTTCCTAATAGTATGCTTACTACGCCAACTCAAATACCACTTTACATCTAAACATCACTTCGGGTTTGAAGCCGCAGCATGATACTGACATTT
Pmani_706.Mont-Orford
GGATTGACCCCCACCATCAACACCCAAAGCTGACATTCTATTTAAACTACTTCTTGTACATAAAATTATCTAGTACATTAGTACATTTATGTATATCGTACATTAAATTATATTCCCCTAGCATATAAGCATGTAATATAAATTAATGAATTAAGATATTCACTTATATATTACATAATAATTAACTTCAATATGAGTATTAAGCAAGTAAAATTATATTAATGTAATATAGACATATCTGCGTTATCTTACATACACCATATTGTCATAACCCTGCTTGTCCAAATGACTATCCCCTTCCCCAATTGGTCTATTAATCTACCATCCTCCGTGAAACCAACAACCCGCCCACCAGTATACCTCTTCTCGCTCCGGGCCCATTAAACTTGGGGCTCACTAACTTTGAACTTTATCAGGCATCTGGTTCCTGTGACTCACCATAGCCGTCAAGGCATGAAGGTCAGCTTATAGTCTAGCTGGACTTTTCTATTCAAGCTTCACTGATCCACTAATACCATTACTGTCAACAGTAGGATTAATGATCTTTAAGACATATTAGTTAATGTTAATTAGACATAAATATTACTGTTTCAACCTATACTTTTATCAAACCCCCCCTTCCCCCCACCTAAATTTTCCTATTCCATGACAAACCCCAAAAGCATGGAACTCAATTTAGGCCTCTACGCATTCTAGTAATCTACAAAACAAGACTTCAAATTTAGCATTGGGAAAATTTTTATATATGCACCCCCTCAATGCCTTTTACTAATTAGCATAAAATCACTTAACATTAGTGGTACATTATACATACAGCTTATGTAGCTTATCAATAAAGCAAAGGCTTATTTCTAGCTATGCACTACACATCAGACACAACTACAGCATTCTCATCAGTAACACACATCTGCCGAGACGTCAACTACGGCTGACTTATCCGATACATACACGCAAACGGAGCCTCAATATTCTTCATCTGCTTATTCCTTCATGTGGGGCGAGGGATATACTACGGATCATACACATTCACAGAGACATGAAACATTGGAGTTATATTATTATTTGCTGTAATAGCAACAGCATTCATAGGGTACGTACTTCCATGAGGCCAAATATCATTCTGAGGGAGGAACAACCCTGGTAGAGTGAATCTGAGGGGGGTTCTCAGTAGACAAAGCAACACTAACACGATTCTTCGCATTCCACTTTATCTTACCATTCATCATCACAGCCCTAGTAGTAGTTCACCTATTATTCCTACATGAAACAGGATCTAACAACCCATCAGGCCTAAACTCAGACGCAGATAAAATTCCATTTCACCCCTACTACACTATTAAAGATATTTTAGGAATCCTCCTGCTATTAATAGTTCTCATAATTTTGGTTTTATTTTTCCCAGATATTCTCGGAGACCCCGATAATTACACTCCTGCAAATCCACTTAATACTCCAGCACACATTAAACCAGAGTGATACTTTCTCTTCGCCTACGCCATCCTACGCTCAATCCCTAACAAACTAGGAGGAGTAATAGCCCTAGTTCTTTCAATCCTCATCCTAACCCTCCTACCTCTACTACAAACCTCAAAACAACGAGGATTAATATTCCGGCCCATCTCCCAAACCCTATTCTGAGTTCTAGTAGCCAACCTATTTATCCTCACATGAATTGGAGGTCAACCTGTTGAACACCCATTCGTTTTAATTGGACAACTAGCCTCAATCAGCTACTTTACCATTATTATTATCTTAATACCCGTAGCAGGAATGATTGAAAACAACATACTAAAATTCACACATTGCCCTGATAGTATAACTAATTACCTTGGGATTTATTACTATCCTATCTACCATTATTACACTATTCGTACTTATACAACTAAAAATCTCCACAATCAACTTCCCACTTAGCCCCTCAATCAAATCCACAGAATTGGTAAAAACTGACAACCCATGAGAGTCAAAATGAACGAAAATCTATTCGCCATAGGATTGCGCTGTTATCCCTAGGGTAACTTGGTCCGTTGATCAAAAAAAATTGGGTCAATTGGATTCAGGTGCTTAGACTTGTGTGTCTTGGCTATAATCTTTCGGAGGTTTTTTTATTCTCCGAGGTCACCCCAACCGAAATTTTAACTTAAGTTCTTGTGTGTTTGATCCAGTAGGTTATTTGGTTTAAAATGTTAAGTTGTTAATTAAAGCTCCATAGGGTCTTCTCGTCTTATTTTTTCATTCCCGCCTCTTCACGGGAAGGTCAATTTCACTGATTGGAAATAAGAGAGGAGCATTCTCAGCCCTCCTACTTACATCAGGCCTAGTAATATGATTTCACTACAACTCATACACCCTAATAACTATCGGCTTATTAACAAATATCCTAACAATATATCAATGATGACGAGATATTGTACGAGAAGGGACATACCAAGGCCACCACACACCAATTGTACAAAAAGGGCTTCGCTATGGAATAATCCTATTTATCGTATCAGAAGTCTTTTTCTTCGCTGGGTTCTTCTGAGCCTTCTACCACTCTAGTCTAGCACCAGCCCACGACTTAGGGGGATGCTGACCCCCCACAGGAATCACCCCTTTAAACCCATTAGAAGTTCCCTTACTTAACACATCAGTACTTCTGGCATCCGGAGTATCCATCACATGAGCTCACCACAGCCTAATAGAAGGGAAACGCAATAATATAAATCAAGCTCTTCTTATTACAATCCTACTTGGAATCTATTTCACTATTCTTCAAGCCTCAGAATATTTTGAAACCCCATTCTCTATCTCAGATGGAATTTATGGGTCTACATTCTTTATAGCAACTGGATTTCACGGCCTCCATGTAATTATTGGGACCACCTTCCTAATAGTATGCTTACTACGCCAACTCAAATACCACTTTACATCTAAACATCACTTCGGGTTTGAAGCCGCAGCATGATACTGACATTT
Pmani_707.Mont-Orford
GGATTGACCCCCACCATCAACACCCAAAGCTGACATTCTATTTAAACTACTTCTTGTACATAAAATTATCTAGTACATTAGTACATTTATGTATATCGTACATTAAATTATATTCCCCTAGCATATAAGCATGTAATATAAATTAATGAATTAAGATATTCATTTATATATTACATAATAACTAACTTCAATATGAGTATTAAGCAAGTAAAATTATATTAATGTAATATAGACATACCTGCGTTATCTTACATACACCATATTGTCATAACCCTGCTTGTCCAAATGACTATCCCCTTCCCCAATTGGTCTATTAATCTACCATCCTCCGTGAAACCAACAACCCGCCCACCAGTATACCTCTTCTCGCTCCGGGCCCATTAAACTTGGGGCTCACTAACTTTGAACTTTATCAGGCATCTGGTTCCTGTGACTCACCATAGCCGTCAAGGCATGAAGGTCAGCTTATAGTCTAGCTGGACTTTTCTATTCAAGCTTCACTGATCCACTAATACCATTACTGTCAACAGTAGGATTAATGATCTTTAAGACATATTAGTTAATGTTAATTAGACATAAATATTACTGTTTCAACCTATACTTTTATCAAACCCCCCCTTCCCCCCACCTAAATTTTCCTATTCCATGACAAACCCCAAAAGCATGGAACTCAATTTAGGCCTCTACGCATTCTAGTAATCTACAAAACAAGACTTCAAATTTAGTATTGGGAAAATTTTTATATATGCACCCCCTCAATGCCTTTTACTAATTAGCATAAAATCACTTAACATTAGTGGTACATTATACATACAGCTTATGTAGCTTATCAATAAAGCAAAGGCTTATTTCTAGCTATGCACTACACATCAGACACAACTACAGCATTCTCATCAGTAACACACATCTGCCGAGACGTCAACTACGGCTGACTTATCCGATACATACACGCAAACGGAGCCTCAATATTCTTCATCTGCTTATTCCTTCATGTGGGGCGAGGGATATACTACGGATCATACACATTCACAGAGACATGAAACATTGGAGTTATATTATTATTTGCTGTAATAGCAACAGCATTCATAGGGTACGTACTTCCATGAGGCCAAATATCATTCTGAGGGAGGAACAACCCTGGTAGAGTGAATCTGAGGGGGGTTCTCAGTAGACAAAGCAACACTAACACGATTCTTCGCATTCCACTTTATCTTACCATTCATCATCACAGCCCTAGTAGTAGTTCACCTATTATTCCTACATGAAACAGGATCTAACAACCCATCAGGCCTAAACTCAGACGCAGATAAAATTCCATTTCACCCCTACTACACTATTAAAGATATTTTAGGAATCCTCCTGCTATTAATAGTTCTCATAATTTTGGTTTTATTTTTCCCAGATATTCTCGGAGACCCCGATAATTACACTCCTGCAAATCCACTTAATACTCCAGCACACATTAAACCAGAGTGATACTTTCTCTTCGCCTACGCCATCCTACGCTCAATCCCTAACAAACTAGGAGGAGTAATAGCCCTAGTTCTTTCAATCCTCATCCTAACCCTCCTACCTCTACTACAAACCTCAAAACAACGAGGATTAATATTCCGGCCCATCTCCCAAACCCTATTCTGAGTTCTAGTAGCCAACCTATTTATCCTCACATGAATTGGAGGTCAACCTGTTGAACACCCATTCGTTTTAATTGGACAACTAGCCTCAATCAGCTACTTTACCATTATTATTATCTTAATACCCGTAGCAGGAATGATTGAAAACAACATACTAAAATTCACACATTGCCCTGATAGTATAACTAATTACCTTGGGATTTATTACTATCCTATCTACCATTATTACACTATTCGTACTTATACAACTAAAAATCTCCACAATCAACTTCCCACTTAGCCCCTCAATCAAATCCACAGAATTGGTAAAAACTGACAACCCATGAGAGTCAAAATGAACGAAAATCTATTCGCCATAGGATTGCGCTGTTATCCCTAGGGTAACTTGGTCCGTTGATCAAAAAAAATTGGGTCAATTGGATTCAGGTGCTTAGACTTGTGTGTCTTGGCTATAATCTTTCGGAGGTTTTTTTATTCTCCGAGGTCACCCCAACCGAAATTTTAACTTAAGTTCTTGTGTGTTTGATCCAGTAGGTTATTTGGTTTAAAATGTTAAGTTGTTAATTAAAGCTCCATAGGGTCTTCTCGTCTTATTTTTTCATTCCCGCCTCTTCACGGGAAGGTCAATTTCACTGATTGGAAATAAGAGAGGAGCATTCTCAGCCCTCCTACTTACATCAGGCCTAGTAATATGATTTCACTACAATTCATACACCCTAATAACTATCGGCTTATTAACAAATATCCTAACAATATATCAATGATGACGAGATATTGTACGAGAAGGGACATACCAAGGCCACCACACACCAATTGTACAAAAAGGGCTTCGCTATGGAATAATCCTATTTATCGTATCAGAAGTCTTTTTCTTCGCTGGGTTCTTCTGAGCCTTCTACCACTCTAGTCTAGCACCAACCCACGACTTAGGGGGATGCTGACCTCCCACAGGAATCACCCCTTTAAACCCATTAGAAGTTCCCTTACTTAACACATCAGTACTTCTGGCATCCGGAGTATCCATCACATGAGCTCACCACAGCCTAATAGAAGGGAAACGCAATAATATAAATCAAGCTCTTCTTATTACAATCCTACTTGGAATCTATTTCACTATTCTTCAAGCCTCAGAATATTTTGAAACCCCATTCTCTATCTCAGATGGAATTTATGGGTCTACATTCTTTATAGCAACTGGATTTCACGGCCTCCATGTAATTATTGGGACCACCTTCCTAATAGTATGCTTACTACGCCAACTCAAATACCACTTTACATCTAAACATCACTTCGGGTTTGAAGCCGCAGCATGATACTGACATTT
Pmani_708.Mont-Orford
GGATTGACCCCCACCATCAACACCCAAAGCTGACATTCTATTTAAACTACTTCTTGTACATAAAATTATCTAGTACATTAGTACATTTATGTATATCGTACATTAAATTATATTCCCCTAGCATATAAGCATGTAATATAAATTAATGAATTAAGATATTCATTTATATATTACATAATAACTAACTTCAATATGAGTATTAAGCAAGTAAAATTATATTAATGTAATATAGACATACCTGCGTTATCTTACATACACCATATTGTCATAACCCTGCTTGTCCAAATGACTATCCCCTTCCCCAATTGGTCTATTAATCTACCATCCTCCGTGAAACCAACAACCCGCCCACCAGTATACCTCTTCTCGCTCCGGGCCCATTAAACTTGGGGCTCACTAACTTTGAACTTTATCAGGCATCTGGTTCCTGTGACTCACCATAGCCGTCAAGGCATGAAGGTCAGCTTATAGTCTAGCTGGACTTTTCTATTCAAGCTTCACTGATCCACTAATACCATTACTGTCAACAGTAGGATTAATGATCTTTAAGACATATTAGTTAATGTTAATTAGACATAAATATTACTGTTTCAACCTATACTTTTATCAAACCCCCCCTTCCCCCCACCTAAATTTTCCTATTCCATGACAAACCCCAAAAGCATGGAACTCAATTTAGGCCTCTACGCATTCTAGTAATCTACAAAACAAGACTTCAAATTTAGTATTGGGAAAATTTTTATATATGCACCCCCTCAATGCCTTTTACTAATTAGCATAAAATCACTTAACATTAGTGGTACATTATACATACAGCTTATGTAGCTTATCAATAAAGCAAAGGCTTATTTCTAGCTATGCACTACACATCAGACACAACTACAGCATTCTCATCAGTAACACACATCTGCCGAGACGTCAACTACGGCTGACTTATCCGATACATACACGCAAACGGAGCCTCAATATTCTTCATCTGCTTATTCCTTCATGTGGGGCGAGGGATATACTACGGATCATACACATTCACAGAGACATGAAACATTGGAGTTATATTATTATTTGCTGTAATAGCAACAGCATTCATAGGGTACGTACTTCCATGAGGCCAAATATCATTCTGAGGGAGGAACAACCCTGGTAGAGTGAATCTGAGGGGGGTTCTCAGTAGACAAAGCAACACTAACACGATTCTTCGCATTCCACTTTATCTTACCATTCATCATCACAGCCCTAGTAGTAGTTCACCTATTATTCCTACATGAAACAGGATCTAACAACCCATCAGGCCTAAACTCAGACGCAGATAAAATTCCATTTCACCCCTACTACACTATTAAAGATATTTTAGGAATCCTCCTGCTATTAATAGTTCTCATAATTTTGGTTTTATTTTTCCCAGATATTCTCGGAGACCCCGATAATTACACTCCTGCAAATCCACTTAATACTCCAGCACACATTAAACCAGAGTGATACTTTCTCTTCGCCTACGCCATCCTACGCTCAATCCCTAACAAACTAGGAGGAGTAATAGCCCTAGTTCTTTCAATCCTCATCCTAACCCTCCTACCTCTACTACAAACCTCAAAACAACGAGGATTAATATTCCGGCCCATCTCCCAAACCCTATTCTGAGTTCTAGTAGCCAACCTATTTATCCTCACATGAATTGGAGGTCAACCTGTTGAACACCCATTCGTTTTAATTGGACAACTAGCCTCAATCAGCTACTTTACCATTATTATTATCTTAATACCCGTAGCAGGAATGATTGAAAACAACATACTAAAATTCACACATTGCCCTGATAGTATAACTAATTACCTTGGGATTTATTACTATCCTATCTACCATTATTACACTATTCGTACTTATACAACTAAAAATCTCCACAATCAACTTCCCACTTAGCCCCTCAATCAAATCCACAGAATTGGTAAAAACTGACAACCCATGAGAGTCAAAATGAACGAAAATCTATTCGCCAAAGGATTGCGCTGTTATCCCTAGGGTAACTTGGTCCGTTGATCAAAAAAAATTGGGTCAATTGGATTCAGGTGCTTAGACTTGTGTGTCTTGGCTATAATCTTTCGGAGGTTTTTTTATTCTCCGAGGTCACCCCAACCGAAATTTTAACTTAAGTTCTTGTGTGTTTGATCCAGTAGGTTATTTGGTTTAAAATGTTAAGTTGTTAATTAAAGCTCCATAGGGTCTTCTCGTCTTATTTTTTCATTCCCGCCTCTTCACGGGAAGGTCAATTTCACTGATTGGAAATAAGAGAGGAGCATTCTCAGCCCTCCTACTTACATCAGGCCTAGTAATATGATTTCACTACAATTCATACACCCTAGTAACTATCGGCTTATTAACAAATATCCTAACAATATATCAATGATGACGAGATATTGTACGAGAAGGGACATACCAAGGCCACCACACACCAATTGTACAAAAAGGGCTTCGCTATGGAATAATCCTATTTATCGTATCAGAAGTCTTTTTCTTCGCTGGGTTCTTCTGAGCCTTCTACCACTCTAGTCTAGCACCAACCCACGACTTAGGGGGATGCTGACCTCCCACAGGAATCACCCCTTTAAACCCATTAGAAGTTCCCTTACTTAACACATCAGTACTTCTGGCATCCGGAGTATCCATCACATGAGCTCACCACAGCCTAATAGAAGGGAAACGCAATAATATAAATCAAGCTCTTCTTATTACAATCCTACTTGGAATCTATTTCACTATTCTTCAAGCCTCAGAATATTTTGAAACCCCATTCTCTATCTCAGATGGAATTTATGGGTCTACATTCTTTATAGCAACTGGATTTCACGGCCTCCATGTAATTATTGGGACCACCTTCCTAATAGTATGCTTACTACGCCAACTCAAATACCACTTTACATCTAAACATCACTTCGGGTTTGAAGCCGCAGCATGATACTGACATTT
Pmani_709.Mont-Orford
GGATTGACCCCCACCATCAACACCCAAAGCTGACATTCTATTTAAACTACTTCTTGTACATAAAATTATCTAGTACATTAGTACATTTATGTATATCGTACATTAAATTATATTCCCCTAGCATATAAGCATGTAATATAAATTAATGAATTAAGATATTCATTTATATATTACATAATAACTAACTTCAATATGAGTATTAAGCAAGTAAAATTATATTAATGTAATATAGACATACCTGCGTTATCTTACATACACCATATTGTCATAACCCTGCTTGTCCAAATGACTATCCCCTTCCCCAATTGGTCTATTAATCTACCATCCTCCGTGAAACCAACAACCCGCCCACCAGTATACCTCTTCTCGCTCCGGGCCCATTAAACTTGGGGCTCACTAACTTTGAACTTTATCAGGCATCTGGTTCCTGTGACTCACCATAGCCGTCAAGGCATGAAGGTCAGCTTATAGTCTAGCTGGACTTTTCTATTCAAGCTTCACTGATCCACTAATACCATTACTGTCAACAGTAGGATTAATGATCTTTAAGACATATTAGTTAATGTTAATTAGACATAAATATTACTGTTTCAACCTATACTTTTATCAAACCCCCCCTTCCCCCCACCTAAATTTTCCTATTCCATGACAAACCCCAAAAGCATGGAACTCAATTTAGGCCTCTACGCATTCTAGTAATCTACAAAACAAGACTTCAAATTTAGTATTGGGAAAATTTTTATATATGCACCCCCTCAATGCCTTTTACTAATTAGCATAAAATCACTTAACATTAGTGGTACATTATACATACAGCTTATGTAGCTTATCAATAAAGCAAAGGCTTATTTCTAGCTATGCACTACACATCAGACACAACTACAGCATTCTCATCAGTAACACACATCTGCCGAGACGTCAACTACGGCTGACTTATCCGATACATACACGCAAACGGAGCCTCAATATTCTTCATCTGCTTATTCCTTCATGTGGGGCGAGGGATATACTACGGATCATACACATTCACAGAGACATGAAACATTGGAGTTATATTATTATTTGCTGTAATAGCAACAGCATTCATAGGGTACGTACTTCCATGAGGCCAAATATCATTCTGAGGGAGGAACAACCCTGGTAGAGTGAATCTGAGGGGGGTTCTCAGTAGACAAAGCAACACTAACACGATTCTTCGCATTCCACTTTATCTTACCATTCATCATCACAGCCCTAGTAGTAGTTCACCTATTATTCCTACATGAAACAGGATCTAACAACCCATCAGGCCTAAACTCAGACGCAGATAAAATTCCATTTCACCCCTACTACACTATTAAAGATATTTTAGGAATCCTCCTGCTATTAATAGTTCTCATAATTTTGGTTTTATTTTTCCCAGATGTTCTCGGAGACCCCGATAATTACACTCCTGCAAATCCACTTAATACTCCAGCACACATTAAACCAGAATGATACTTCCTCTTCGCCTACGCCATCCTACGCTCAATCCCTAACAAACTAGGAGGAGTAATAGCCCTAGTTCTTTCAATCCTAATCCTAACCCTCCTGCCTCTACTACAAACCTCAAAACAACGAGGATTAATATTCCGACCTATCTCCCAGACCCTATTCTGAATCCTAGTAGCCAACCTATTTATCCTCACATGAATTGGAGGTCAGCCTGTTGAACACCCATTCGTTCTAATTGGACAACTAGCCTCAATCAGCTACTTTACCATTATTATTATCTTAATACCCGTAGCAGGAATGATTGAAAACAACATACTAAAATTCACGCATTGCCCTGATAGTATAACTAATTACTTTGGGATTTATTACTATCCTATCTACCATTATTACACTATTCGTACTTATACAACTAAAAATCTCCACAATCAACTTCCCACTTAGCCCCTCAATCAAATCCACAGAATTGGTAAAAACTGACAACCCATGAGAGTCAAAATGAACGAAAATCTATTCGCCATAGGATTGCGCTGTTATCCCTAGGGTAACTTGGTCCGTTGATCAAAAAAAATTGGGTCAATTGGATTCAGGTGCTTAGACTTGTGTGTCTTGGCTATAATCTTTCGGAGGTTTTTTTATTCTCCGAGGTCACCCCAACCGAAATTTTAACTTAAGTTCTTGTGTGTTTGATCCAGTAGGTTATTTGGTTTAAAATGTTAAGTTGTTAATTAAAGCTCCATAGGGTCTTCTCGTCTTATTTTTTCATTCCCGCCTCTTCACGGGAAGGTCAATTTCACTGATTGGAAATAAGAGAGGAGCATTCTCAGCCCTCCTACTTACATCAGGCCTAGTAATATGATTTCACTACAATTCATACACCCTAGTAACTATCGGCTTATTAACAAATATCCTAACAATATATCAATGATGACGAGATATTGTACGAGAAGGGACATACCAAGGCCACCACACACCAATTGTACAAAAAGGGCTTCGCTATGGAATAATCCTATTTATCGTATCAGAAGTCTTTTTCTTCGCTGGGTTCTTCTGAGCCTTCTACCACTCTAGTCTAGCACCAACCCACGACTTAGGGGGATGCTGACCTCCCACAGGAATCACCCCTTTAAACCCATTAGAAGTTCCCTTACTTAACACATCAGTACTTCTGGCATCCGGAGTATCCATCACATGAGCTCACCACAGCCTAATAGAAGGGAAACGCAATAATATAAATCAAGCTCTTCTTATTACAATCCTACTTGGAATCTATTTCACTATTCTTCAAGCCTCAGAATATTTTGAAACCCCATTCTCTATCTCAGATGGAATTTATGGGTCTACATTCTTTATAGCAACTGGATTTCACGGCCTCCATGTAATTATTGGGACCACCTTCCTAATAGTATGCTTACTACGCCAACTCAAATACCACTTTACATCTAAACATCACTTCGGGTTTGAAGCCGCAGCATGATACTGACATTT
Pmani_710.Mont-Orford
GGATTGACCCCCACCATCAACACCCAAAGCTGACATTCTATTTAAACTACTTCTTGTACATAAAATTATCTAGTACATTAGTACATTTATGTATATCGTACATTAAATTATATTCCCCTAGCATATAAGCATGTAATATAAATTAATGAATTAAGACATTCATTTATATATTACATAATAATTAACTTCAATATGAGTATTAAGCAAGTAAAATTATATTAATGTAATATAGACATATCTGCGTTATCTTACATACACCATATTGTCATAACCCTGCTTGTCCAAATGACTATCCCCTTCCCCAATTGGTCTATTAATCTACCATCCTCCGTGAAACCAACAACCCGCCCACCAGTATACCTCTTCTCGCTCCGGGCCCATTAAACTTGGGGCTCACTAACTTTGAACTTTATCAGGCATCTGGTTCCTGTGACTCACCATAGCCGTCAAGGCATGAAGGTCAGCTTATAGTCTAGCTGGACTTTTCTATTCAAGCTTCACTGATCCACTAATACCATTACTGTCAACAGTAGGATTAATGATCTTTAAGACATATTAGTTAATGTTAATTAGACATAAATATTACTGTTTTAACCTATACTTTTATCAAACCCCCCCTTCCCCCCACCTAAATTTTCCTATTCCATGACAAACCCCAAAAGCATGGAACTCAATTTAGGCCTCTACGCATTCTAGTAATCTACAAAACAAGACTTCAAATTTAGCATTGGGAAAATTTTTATATATGCACCCCCTCAATGCCTTTTACTAATTAGCATAAAATCACTTAACATTAGTGGTACATTATACATACAGCTTATGTAGCTTATCAATAAAGCAAAGGCTTATTTCTAGCTATACACTACACATCAGACACAACTACAGCATTCTCATCAGTAACACACATCTGCCGAGACGTCAACTACGGCTGACTTATCCGATACATACACGCAAACGGAGCCTCAATATTCTTCATCTGCTTATTCCTTCATGTGGGGCGAGGGATATACTACGGATCATACACATTCACAGAGACATGAAACATTGGAGTTATATTATTATTTGCTGTAATAGCAACAGCATTCATAGGGTACGTACTTCCATGAGGCCAAATATCATTCTGAGGGAGGAACAACCCTGGTAGAGTGAATCTGAGGGGGGTTCTCAGTAGACAAAGCAACACTAACACGATTCTTCGCATTCCACTTTATCTTACCATTCATCATCACAGCCCTAGTAGTAGTTCACCTATTATTCCTACATGAAACAGGATCTAACAACCCATCAGGCCTAAACTCAGACGCAGATAAAATTCCATTTCACCCCTACTACACTATTAAAGATATTTTAGGAATCCTCCTGCTATTAATAGTTCTCATAATTTTGGTTTTATTTTTCCCAGATATTCTCGGAGACCCCGATAATTACACTCCTGCAAATCCACTTAATACTCCAGCACACATTAAACCAGAGTGATACTTTCTCTTCGCCTACGCCATCCTACGCTCAATCCCTAACAAACTAGGAGGAGTTATAGCCCTAGTTCTTTCAATCCTCATCCTAACCCTCCTACCTCTACTACAAACCTCAAAACAACGAGGATTAATATTCCGGCCCATCTCCCAAACCCTATTCTGAGTCCTAGTAGCCAACCTATTCATCCTCACATGAATTGGAGGTCAACCTGTTGAACACCCATTCGTTTTAATTGGACAACTAGCCTCAATCAGCTACTTTACCATTATTATTATCTTAATACCCGTAGCAGGAATGATTGAAAACAACATACTAAAATTCACACATTGCCCTGATAGTATAACTAATTACCTTGGGATTTATTACTATCCTATCTACCATTATTACACTATTCGTACTTATACAACTAAAAATCTCCACAATCAACTTCCCACTTAGCCCCTCAATCAAATCCACAGAATTGGTAAAAACTGACAACCCATGAGAGTCAAAATGAACGAAAATCTATTCGCCATAGGATTGCGCTGTTATCCCTAGGGTAACTTGGTCCGTTGATCAAAAAAAATTGGGTCAATTGGATTCAGGTGCTTAGACTTGTGTGTCTTGGCTATAATCTTTCGGAGGTTTTTTTATTCTCCGAGGTCACCCCAACCGAAATTTTAACTTAAGTTCTTGTGTGTTTGATCCAGTAGGTTATTTGGTTTAAAATGTTAAGTTGTTAATTAAAGCTCCATAGGGTCTTCTCGTCTTATTTTTTCATTCCCGCCTCTTCACGGGAAGGTCAATTTCACTGATTGGAAATAAGAGAGGAGCATTCTCAGCCCTCCTACTTACATCAGGCCTAGTAATATGATTTCACTACAATTCATACACCCTAATAACTATCGGCTTATTAACAAATATCCTAACAATATATCAATGATGACGAGATGTTGTACGAGAAGGGACATACCAAGGCCACCACACACCAATTGTACAAAAAGGGCTTCGCTATGGAATAATCCTATTTATCGTATCAGAAGTCTTTTTCTTCGCTGGGTTCTTCTGAGCCTTCTACCACTCTAGTCTAGCACCAGCCCACGACTTAGGGGGATGCTGACCTCCCACAGGAATCACCCCTTTAAACCCATTAGAAGTTCCCTTACTTAACACATCAGTACTTCTGGCATCCGGAGTATCCATCACATGAGCTCACCACAGCCTAATAGAAGGGAAACGCAATAATATAAATCAAGCTCTTCTTATTACAATCCTACTTGGAATCTATTTCACTATTCTTCAAGCCTCAGAATATTTTGAAACCCCATTCTCTATCTCAGATGGAATTTATGGGTCTACATTCTTTATAGCAACTGGATTTCACGGCCTCCATGTAATTATTGGGACCACCTTCCTAATAGTATGCTTACTACGCCAACTCAAATACCACTTTACATCTAAACATCACTTCGGGTTTGAAGCCGCAGCATGATACTGACATTT
Pmani_713.Yamaska
GGATTGACCCCCACCATCAACACCCAAAGCTGACATTCTATTTAAACTACTTCTTGTACATAAAATTATCTAGTACATTAGTACATTTATGTATATCGTACATTAAATTATATTCCCCTAGCATATAAGCATGTAATATAAATTAATGAATTAAGATATTCACTTATATATTACATAATAATTAACTTCAATATGAGTATTAAGCAAGTAAAATTATATTAATGTAATATAGACATATCTGCGTTATCTTACATACACCATATTGTCATAACCCTGCTTGTCCAAATGACTATCCCCTTCCCCAATTGGTCTATTAATCTACCATCCTCCGTGAAACCAACAACCCGCCCACCAGTATACCTCTTCTCGCTCCGGGCCCATTAAACTTGGGGCTCACTAACTTTGAACTTTATCAGGCATCTGGTTCCTGTGACTCACCATAGCCGTCAAGGCATGAAGGTCAGCTTATAGTCTAGCTGGACTTTTCTATTCAAGCTTCACTGATCCACTAATACCATTACTGTCAACAGTAGGATTAATGATCTTTAAGACATATTAGTTAATGTTAATTAGACATAAATATTACTGTTTCAACCTATACTTTTATCAAACCCCCCCTTCCCCCCACCTAAATTTTCCTATTCCATGACAAACCCCAAAAGCATGGAACTCAATTTAGGCCTCTACGCATTCTAGTAATCTACAAAACAAGACTTCAAATTTAGTATTGGGAAAATTTTTATATATGCACCCCCTCAATGCCTTTTACTAATTAGCATAAAATCACTTAACATTAGTGGTACATTATACATACAGCTTATGTAGCTTATCAATAAAGCAAAGGCTTATTTCTAGCTATGCACTACACATCAGACACAACTACAGCATTCTCATCAGTAACACACATCTGCCGAGACGTCAACTACGGCTGACTTATCCGATACATACACGCAAACGGAGCCTCAATATTCTTCATCTGCTTATTCCTTCATGTGGGGCGAGGGATATACTACGGATCATACACGTTCACAGAGACATGAAACATTGGAGTTATATTATTATTTGCTGTAATAGCAACAGCATTCATAGGGTACGTACTTCCATGAGGCCAAATATCATTCTGAGGGAGGAACAACCCTGGTAGAGTGAATCTGAGGGGGGTTCTCAGTAGACAAAGCAACACTAACACGATTCTTCGCATTCCACTTTATCTTACCATTCATCATCACAGCCCTAGTAGTAGTTCACCTATTATTCCTACATGAAACAGGATCTAACAACCCATCAGGCCTAAACTCAGACGCAGATAAAATTCCATTTCACCCCTACTACACTATTAAAGATATTTTAGGAATCCTCCTGCTATTAATAGTTCTCATAATTTTGGTTTTATTTTTCCCAGATATTCTCGGAGACCCCGATAATTACACTCCTGCAAATCCACTTAATACTCCAGCACACATTAAACCAGAGTGATACTTTCTCTTCGCCTACGCCATCCTACGCTCAATCCCTAACAAACTAGGAGGAGTAATAGCCCTAGTTCTTTCAATCCTCATCCTAACCCTCCTACCTCTACTACAAACCTCAAAACAACGAGGATTAATATTCCGGCCCATCTCCCAAACCCTATTCTGAGTTCTAGTAGCCAACCTATTTATCCTCACATGAATTGGAGGTCAACCTGTTGAACACCCATTCGTTTTAATTGGACAACTAGCCTCAATCAGCTACTTTACCATTATTATTATCTTAATACCCGTAGCAGGAATGATTGAAAACAACATACTAAAATTCACACATTGCCCTGATAGTATAACTAATTACCTTGGGATTTATTACTATCCTATCTACCATTATTACACTATTCGTACTTATACAACTAAAAATCTCCACAATCAACTTCCCACTTAGCCCCTCAATCAAATCCACAGAATTGGTAAAAACTGACAACCCATGAGAGTCAAAATGAACGAAAATCTATTCGCCAAAGGATTGCGCTGTTATACCTAGGGTAACTTGGTCCGTTGATCAAAAAAAATTGGGTCAATTGGATTCAGGTGCTTAGACTTGTGTGTCTTGGCTATAATCTTTCGGAGGTTTTTTTATTCTCCGAGGTCACCCCAACCGAAATTTTAACTTAAGTTCTTGTGTGTTTGATCCAGTAGGTTATTTGGTTTAAAATGTTAAGTTGTTAATTAAAGCTCCATAGGGTCTTCTCGTCTTATTTTTTCATTCCCGCCTCTTCACGGGAAGGTCAATTTCACTGATTGGAAATAAGAGAGGAGCATTCTCAGCCCTCCTACTTACATCAGGCCTAGTAATATGATTTCACTACAATTCATACACCCTAATAACTATCGGCTTATTAACAAATATCCTAACAATATATCAATGATGACGAGATATTGTACGAGAAGGGACATACCAAGGCCACCACACACCAATTGTACAAAAAGGGCTTCGCTATGGAATAATCCTATTTATCGTATCAGAAGTCTTTTTCTTCGCTGGGTTCTTCTGAGCCTTCTACCACTCTAGTCTAGCACCAGCCCACGACTTAGGGGGATGCTGACCTCCCACAGGAATCACCCCTTTAAACCCATTAGAAGTTCCCTTACTTAACACATCAGTACTTCTGGCATCCGGAGTATCCATCACATGAGCTCACCACAGCCTAATAGAAGGGAAACGCAATAATATAAATCAAGCTCTTCTTATTACAATCCTACTTGGAATCTATTTCACTATTCTTCAAGCCTCAGAATATTTTGAAACCCCATTCTCTATCTCAGATGGAATTTATGGGTCTACATTCTTTATAGCAACTGGATTTCACGGCCTCCATGTAATTATTGGGACCACCTTCCTAATAGTATGCTTACTACGCCAACTCAAATACCACTTTACATCTAAACATCACTTCGGGTTTGAAGCCGCAGCATGATACTGACATTT
Pmani_715.Yamaska
GGATTGACCCCCACCATCAACACCCAAAGCTGACATTCTATTTAAACTACTTCTTGTACATAAAATTATCTAGTACATTAGTACATTTATGTATATCGTACATTAAATTATATTCCCCTAGCATATAAGCATGTAATATAAATTAATGAATTAAGACATTCATTTATATATTACATAATAATTAACTTCAATATGAGTATTAAGCAAGTAAAATTATATTAATGTAATATAGACATACCTGCGTTATCTTACATACACCATATTGTCATAACCCTGCTTGTCCAAATGACTATCCCCTTCCCCAATTGGTCTATTAATCTACCATCCTCCGTGAAACCAACAACCCGCCCACCAGTATACCTCTTCTCGCTCCGGGCCCATTAAACTTGGGGCTCACTAACTTTGAACTTTATCAGGCATCTGGTTCCTGTGACTCACCATAGCCGTCAAGGCATGAAGGTCAGCTTATAGTCTAGCTGGACTTTTCTATTCAAGCTTCACTGATCCACTAATACCATTACTGTCAACAGTAGGATTAATGATCTTTAAGACATATTAGTTAATGTTAATTAGACATAAATATTACTGTTTCAACCTATACTTTTATCAAACCCCCCCTTCCCCCCACCTAAATTTTCCTATTCCATGACAAACCCCAAAAGCATGGAACTCAATTTAGGCCTCTACGCATTCTAGTAATCTACAAAACAAGACTTCAAATTTAGCATTGGGAAAATTTTTATATATGCACCCCCTCAATGCCTTTTACTAATTAGCATAAAATCACTTAACATTAGTGGTACATTATACATACAGCTTATGTAGCTTATCAATAAAGCAAAGGCTTATTTCTAGCTATGCACTACACATCAGACACAACTACAGCATTCTCATCAGTAACACACATCTGCCGAGACGTCAACTACGGCTGACTTATCCGATACATACACGCAAACGGAGCCTCAATATTCTTCATCTGCTTATTCCTTCATGTGGGGCGAGGGATATACTACGGATCATACACATTCACAGAGACATGAAACATTGGAGTTATATTATTATTTGCTGTAATAGCAACAGCATTCATAGGGTACGTACTTCCATGAGGCCAAATATCATTCTGAGGGAGGAACAACCCTGGTAGAGTGAATCTGAGGGGGGTTCTCAGTAGACAAAGCAACACTAACACGATTCTTCGCATTCCACTTTATCTTACCATTCATCATCACAGCCCTAGTAGTAGTTCACCTATTATTCCTACATGAAACAGGATCTAACAACCCATCAGGCCTAAACTCAGACGCAGATAAAATTCCATTTCACCCCTACTACACTATTAAAGATATTTTAGGAATCCTCCTGCTATTAATAGTTCTCATAATTTTGGTTTTATTTTTCCCAGATATTCTCGGAGACCCCGATAATTACACTCCTGCAAATCCACTTAATACTCCAGCACACATTAAACCAGAGTGATACTTTCTCTTCGCCTACGCCATCCTACGCTCAATCCCTAACAAACTAGGAGGAGTAATAGCCCTAGTTCTTTCAATCCTCATCCTAACCCTCCTGCCTCTACTACAAACCTCAAAACAACGAGGATTAATATTCCGGCCCATCTCCCAAACCCTATTCTGAGTCCTAGTAGCCAACCTATTTATCCTCACATGAATTGGAGGTCAACCTGTTGAACACCCATTCGTTTTAATTGGACAACTAGCCTCAATCAGCTACTTTACCATTATTATTATCTTAATACCCGTAGCAGGAATGATTGAAAACAACATACTAAAATTCACACATTGCCCTGATAGTATAACTAATTACCTTGGGATTTATTACTATCCTATCTACCATTATTACACTATTCGTACTTATACAACTAAAAATCTCCACAATCAACTTCCCACTTAGCCCCTCAATCAAATCCACAGAATTGGTAAAAACTGACAATCCATGAGAGTCAAAATGAACGAAAATCTATTCGCCATAGGATTGCGCTGTTATCCCTAGGGTAACTTGGTCCGTTGATCAAAAAAAATTGGGTCAATTGGATTCAGGTGCTTAGACTTGTGTGTCTTGGCTATAATCTTTCGGAGGTTTTTTTATTCTCCGAGGTCACCCCAACCGAAATTTTAACTTAAGTTCTTGTGTGTTTGATCCAGTAGGTTATTTGGTTTAAAGTGTTAAGTTGTTAATTAAAGCTCCATAGGGTCTTCTCGTCTTATTTTTTCATTCCCGCCTCTTCACGGGAAGGTCAATTTCACTGATTGGAAATAAGAGAGGAGCATTCTCAGCCCTCCTACTTACATCAGGCCTAGTAATATGATTTCACTACAATTCATACACCCTAATAACTATCGGCTTATTAACAAATATCCTAACAATATATCAATGATGACGAGATATTGTACGAGAAGGGACATACCAAGGCCACCACACACCAATTGTACAAAAAGGGCTTCGCTATGGAATAATCCTATTTATCGTATCAGAAGTCTTTTTCTTCGCTGGGTTCTTCTGAGCCTTCTACCACTCTAGTCTAGCACCAACCCACGACTTAGGGGGATGCTGACCTCCCACAGGAATCACCCCTTTAAACCCATTAGAAGTTCCCTTACTTAACACATCAGTACTTCTGGCATCCGGAGTATCCATCACATGAGCTCACCACAGCCTAATAGAAGGGAAACGCAATAATATAAATCAAGCTCTTCTTATTACAATCCTACTTGGAATCTATTTCACTATTCTTCAAGCCTCAGAATATTTTGAAACCCCATTCTCTATCTCAGATGGAATTTATGGGTCTACATTCTTTATAGCAACTGGATTTCACGGCCTCCATGTAATTATTGGGACCACCTTCCTAATAGTATGCTTACTACGCCAACTCAAATACCACTTTACATCTAAACATCACTTCGGGTTTGAAGCCGCAGCATGATACTGACATTT
Pmani_716.Yamaska
GGATTGACCCCCACCATCAACACCCAAAGCTGACATTCTATTTAAACTACTTCTTGTACATAAAATTATCTAGTACATTAGTACATTTATGTATATCGTACATTAAATTATATTCCCCTAGCATATAAGCATGTAATATAAATTAATGAATTAAGATATTCATTTATATATTACATAATAATTAACTTCAATATGAGTATTAAGCAAGTAAAATTATATTAATGTAATATAGACATATCTGCGTTATCTTACATACACCATATTGTCATAACCCTGCTTGTCCAAATGACTATCCCCTTCCCCAATTGGTCTATTAATCTACCATCCTCCGTGAAACCAACAACCCGCCCACCAGTATACCTCTTCTCGCTCCGGGCCCATTAAACTTGGGGCTCACTAACTTTGAACTTTATCAGGCATCTGGTTCCTGTGACTCACCATAGCCGTCAAGGCATGAAGGTCAGCTTATAGTCTAGCTGGACTTTTCTATTCAAGCTTCACTGATCCACTAATACCATTACTGTCAACAGTAGGATTAATGATCTTTAAGACATATTAGTTAATGTTAATTAGACATAAATATTACTGTTTCAACCTATACTTTTATCAAACCCCCCCTTCCCCCCACCTAAATTTTCCTATTCCATGACAAACCCCAAAAGCATGGAACTCAATTTAGGCCTCTACGCATTCTAGTAATCTACAAAACAAGACTTCAAATTTAGTATTGGGAAAATTTTTATATATGCACCCCCTCAATGCCTTTTACTAATTAGCATAAAATCACTTAACATTAGTGGTACATTATACATACAGCTTATGTAGCTTATCAATAAAGCAAAGGCTTATTTCTAGCTATGCACTACACATCAGACACAACTACAGCATTCTCATCAGTAACACACATCTGCCGAGACGTCAACTACGGCTGACTTATCCGATACATACACGCAAACGGAGCCTCAATATTCTTCATCTGCTTATTCCTTCATGTGGGGCGAGGGATATACTACGGATCATACACGTTCACAGAGACATGAAACATTGGAGTTATATTATTATTTGCTGTAATAGCAACAGCATTCATAGGGTACGTACTTCCATGAGGCCAAATATCATTCTGAGGGAGGAACAACCCTGGTAGAGTGAATCTGAGGGGGGTTCTCAGTAGACAAAGCAACACTAACACGATTCTTCGCATTCCACTTTATCTTACCATTCATCATCACAGCCCTAGTAGTAGTTCACCTATTATTCCTACATGAAACAGGATCTAACAACCCATCAGGCCTAAACTCAGACGCAGATAAAATTCCATTTCACCCCTACTACACTATTAAAGATATTTTAGGAATCCTCCTGCTATTAATAGTTCTCATAATTTTGGTTTTATTTTTCCCAGATATTCTCGGAGACCCCGATAATTACACTCCTGCAAATCCACTTAATACTCCAGCACACATTAAACCAGAGTGATACTTTCTCTTCGCCTACGCCATCCTACGCTCAATCCCTAACAAACTAGGAGGAGTAATAGCCCTAGTTCTTTCAATCCTCATCCTAACCCTCCTACCTCTACTACAAACCTCAAAACAACGAGGATTAATATTCCGGCCCATCTCCCAAACCCTATTCTGAGTTCTAGTAGCCAACCTATTTATCCTCACATGAATTGGAGGTCAACCTGTTGAACACCCATTCGTTTTAATTGGACAACTAGCCTCAATCAGCTACTTTACCATTATTATTATCTTAATACCCGTAGCAGGAATGATTGAAAACAACATACTAAAATTCACACATTGCCCTGATAGTATAACTAATTACCTTGGGATTTATTACTATCCTATCTACCATTATTACACTATTCGTACTTATACAACTAAAAATCTCCACAATCAACTTCCCACTTAGCCCCTCAATCAAATCCACAGAATTGGTAAAAACTGACAACCCATGAGAGTCAAAATGAACGAAAATCTATTCGCCATAGGATTGCGCTGTTATCCCTAGGGTAACTTGGTCCGTTGATCAAAAAAAATTGGGTCAATTGGATTCAGGTGCTTAGACTTGTGTGTCTTGGCTATAATCTTTCGGAGGTTTTTTTATTCTCCGAGGTCACCCCAACCGAAATTTTAACTTAAGTTCTTGTGTGTTTGATCCAGTAGGTTATTTGGTTTAAAATGTTAAGTTGTTAATTAAAGCTCCATAGGGTCTTCTCGTCTTATTTTTTCATTCCCGCCTCTTCACGGGAAGGTCAATTTCACTGATTGGAAATAAGAGAGGAGCATTCTCAGCCCTCCTACTTACATCAGGCCTAGTAATATGATTTCACTACAATTCATACACCCTAATAACTATCGGCTTATTAACAAATATCCTAACAATATATCAATGATGACGAGATATTGTACGAGAAGGGACATACCAAGGCCACCACACACCAATTGTACAAAAAGGGCTTCGCTATGGAATAATCCTATTTATCGTATCAGAAGTCTTTTTCTTCGCTGGGTTCTTCTGAGCCTTCTACCACTCTAGTCTAGCACCAGCCCACGACTTAGGGGGATGCTGACCTCCCACAGGAATCACCCCTTTAAACCCATTAGAAGTTCCCTTACTTAACACATCAGTACTTCTGGCATCCGGAGTATCCATCACATGAGCTCACCACAGCCTAATAGAAGGGAAACGCAATAATATAAATCAAGCTCTTCTTATTACAATCCTACTTGGAATCTATTTCACTATTCTTCAAGCCTCAGAATATTTTGAAACCCCATTCTCTATCTCAGATGGAATTTATGGGTCTACATTCTTTATAGCAACTGGATTTCACGGCCTCCATGTAATTATTGGGACCACCTTCCTAATAGTATGCTTACTACGCCAACTCAAATACCACTTTACATCTAAACATCACTTCGGGTTTGAAGCCGCAGCATGATACTGACATTT
Pmani_717.Yamaska
GGATTGACCCCCACCATCAACACCCAAAGCTGACATTCTATTTAAACTACTTCTTGTACATAAAATTATCTAGTACATTAGTACATTTATGTATATCGTACATTAAATTATATTCCCCTAGCATATAAGCATGTAATATAAATTAATGAATTAAGATATTCATTTATATATTACATAATAATTAACTTCAATATGAGTATTAAGCAAGTAAAATTATATTAATGTAATATAGACATATCTGCGTTATCTTACATACACCATATTGTCATAACCCTGCTTGTCCAAATGACTATCCCCTTCCCCAATTGGTCTATTAATCTACCATCCTCCGTGAAACCAACAACCCGCCCACCAGTATACCTCTTCTCGCTCCGGGCCCATTAAACTTGGGGCTCACTAACTTTGAACTTTATCAGGCATCTGGTTCCTGTGACTCACCATAGCCGTCAAGGCATGAAGGTCAGCTTATAGTCTAGCTGGACTTTTCTATTCAAGCTTCACTGATCCACTAATACCATTACTGTCAACAGTAGGATTAATGATCTTTAAGACATATTAGTTAATGTTAATTAGACATAAATATTACTGTTTCAACCTATACTTTTATCAAACCCCCCCTTCCCCCCACCTAAATTTTCCTATTCCATGACAAACCCCAAAAGCATGGAACTCAATTTAGGCCTCTACGCATTCTAGTAATCTACAAAACAAGACTTCAAATTTAGTATTGGGAAAATTTTTATATATGCACCCCCTCAATGCCTTTTACTAATTAGCATAAAATCACTTAACATTAGTGGTACATTATACATACAGCTTATGTAGCTTATCAATAAAGCAAAGGCTTATTTCTAGCTATGCACTACACATCAGACACAACTACAGCATTCTCATCAGTAACACACATCTGCCGAGACGTCAACTACGGCTGACTTATCCGATACATACACGCAAACGGAGCCTCAATATTCTTCATCTGCTTATTCCTTCATGTGGGGCGAGGGATATACTACGGATCATACACGTTCACAGAGACATGAAACATTGGAGTTATATTATTATTTGCTGTAATAGCAACAGCATTCATAGGGTACGTACTTCCATGAGGCCAAATATCATTCTGAGGGAGGAACAACCCTGGTAGAGTGAATCTGAGGGGGGTTCTCAGTAGACAAAGCAACACTAACACGATTCTTCGCATTCCACTTTATCTTACCATTCATCATCACAGCCCTAGTAGTAGTTCACCTATTATTCCTACATGAAACAGGATCTAACAACCCATCAGGCCTAAACTCAGACGCAGATAAAATTCCATTTCACCCCTACTACACTATTAAAGATATTTTAGGAATCCTCCTGCTATTAATAGTTCTCATAATTTTGGTTTTATTTTTCCCAGATATTCTCGGAGACCCCGATAATTACACTCCTGCAAATCCACTTAATACTCCAGCACACATTAAACCAGAGTGATACTTTCTCTTCGCCTACGCCATCCTACGCTCAATCCCTAACAAACTAGGAGGAGTAATAGCCCTAGTTCTTTCAATCCTCATCCTAACCCTCCTACCTCTACTACAAACCTCAAAACAACGAGGATTAATATTCCGGCCCATCTCCCAAACCCTATTCTGAGTTCTAGTAGCCAACCTATTTATCCTCACATGAATTGGAGGTCAACCTGTTGAACACCCATTCGTTTTAATTGGACAACTAGCCTCAATCAGCTACTTTACCATTATTATTATCTTAATACCCGTAGCAGGAATGATTGAAAACAACATACTAAAATTCACACATTGCCCTGATAGTATAACTAATTACCTTGGGATTTATTACTATCCTATCTACCATTATTACACTATTCGTACTTATACAACTAAAAATCTCCACAATCAACTTCCCACTTAGCCCCTCAATCAAATCCACAGAATTGGTAAAAACTGACAACCCATGAGAGTCAAAATGAACGAAAATCTATTCGCCATAGGATTGCGCTGTTATCCCTAGGGTAACTTGGTCCGTTGATCAAAAAAAATTGGGTCAATTGGATTCAGGTGCTTAGACTTGTGTGTCTTGGCTATAATCTTTCGGAGGTTTTTTTATTCTCCGAGGTCACCCCAACCGAAATTTTAACTTAAGTTCTTGTGTGTTTGATCCAGTAGGTTATTTGGTTTAAAATGTTAAGTTGTTAATTAAAGCTCCATAGGGTCTTCTCGTCTTATTTTTTCATTCCCGCCTCTTCACGGGAAGGTCAATTTCACTGATTGGAAATAAGAGAGGAGCATTCTCAGCCCTCCTACTTACATCAGGCCTAGTAATATGATTTCACTACAATTCATACACCCTAATAACTATCGGCTTATTAACAAATATCCTAACAATATATCAATGATGACGAGATATTGTACGAGAAGGGACATACCAAGGCCACCACACACCAATTGTACAAAAAGGGCTTCGCTATGGAATAATCCTATTTATCGTATCAGAAGTCTTTTTCTTCGCTGGGTTCTTCTGAGCCTTCTACCACTCTAGTCTAGCACCAGCCCACGACTTAGGGGGATGCTGACCTCCCACAGGAATCACCCCTTTAAACCCATTAGAAGTTCCCTTACTTAACACATCAGTACTTCTGGCATCCGGAGTATCCATCACATGAGCTCACCACAGCCTAATAGAAGGGAAACGCAATAATATAAATCAAGCTCTTCTTATTACAATCCTACTTGGAATCTATTTCACTATTCTTCAAGCCTCAGAATATTTTGAAACCCCATTCTCTATCTCAGATGGAATTTATGGGTCTACATTCTTTATAGCAACTGGATTTCACGGCCTCCATGTAATTATTGGGACCACCTTCCTAATAGTATGCTTACTACGCCAACTCAAATACCACTTTACATCTAAACATCACTTCGGGTTTGAAGCCGCAGCATGATACTGACATTT
Pmani_718.Yamaska
GGATTGACCCCCACCATCAACACCCAAAGCTGACATTCTATTTAAACTACTTCTTGTACATAAAATTATCTAGTACATTAGTACATTTATGTATATCGTACATTAAATTATATTCCCCTAGCATATAAGCATGTAATATAAATTAATGAATTAAGATATTCATTTACATATTACATAATAATTAACTTCAATATGAGTATTAAGCAAGTAAAATTATATTAATGTAATATAGACATACCTGCGTTATCTTACATACACCATATTGTCATAACCCTGCTTGTCCAAATGACTATCCCCTTCCCCAATTGGTCTATTAATCTACCATCCTCCGTGAAACCAACAACCCGCCCACCAGTATACCTCTTCTCGCTCCGGGCCCATTAAACTTGGGGCTCACTAACTTTGAACTTTATCAGGCATCTGGTTCCTGTGACTCACCATAGCCGTCAAGGCATGAAGGTCAGCTTATAGTCTAGCTGGACTTTTCTATTCAAGCTTCACTGATCCACTAATACCATTACTGTCAACAGTAGGATTAATGATCTTTAAGACATATTAATTAATGTTAATTAGACATAAATATTACTGTTTCAACCTATACTTTTATCAAACCCCCCCTTCCCCCCACCTAAATTTTCCTATTCCATGACAAACCCCAAAAGCATGGAACTCAATTTAGGCCTCTACGCATTCTAGTAATCTACAAAACAAGACTTCAAATTTAGCATTGGGAAAATTTTTATATATGCACCCCCTCAATGCCTTTTACTAATTAGCATAAAATCACTTAACATTAGTGGTACATTATACATACAGCTTATGTAGCTTATCAATAAAGCAAAGGCTTATTTCTAGCTATACACTACACATCAGACACAACTACAGCATTCTCATCAGTAACACACATCTGCCGAGACGTCAACTACGGCTGACTTATCCGATACATACACGCAAACGGAGCCTCAATATTCTTCATCTGCTTATTCCTTCATGTAGGGCGAGGGATATATTATGGATCATACACATTCACAGAGACATGAAACATTGGGGTTATATTATTATTTGCTGTAATAGCAACAGCATTCATAGGGTACGTACTTCCATGAGGCCAAATATCATTCTGAGGGAGGAACAACCCTGGTAGAGTGAATCTGAGGGGGGTTCTCAGTAGACAAAGCAACACTAACACGATTCTTCGCATTCCACTTTATCTTACCATTCATCATCACAGCCCTAGTAGTAGTTCACCTATTATTCCTACATGAAACAGGATCTAACAACCCATCAGGCCTAAACTCAGACGCAGATAAAATTCCATTTCACCCCTACTACACTATTAAAGATATTTTAGGAATCCTCCTGCTATTAATAGTTCTCATAATTTTGGTTTTATTTTTCCCAGATATTCTCGGAGACCCCGATAATTACACTCCTGCAAATCCACTTAATACTCCAGCACACATTAAACCAGAGTGATACTTTCTCTTCGCCTACGCCATCCTACGCTCAATCCCTAACAAACTAGGAGGAGTAATAGCCCTAGTTCTTTCAATCCTCATCCTAACCCTCCTACCTCTACTACAAACCTCAAAACAACGAGGATTAATATTCCGGCCCATCTCCCAAACCCTATTCTGAGTTCTAGTAGCCAACCTATTTATCCTCACATGAATTGGAGGTCAACCTGTTGAACACCCATTCGTTTTAATTGGACAACTAGCCTCAATCAGCTACTTTACCATTATTATTATCTTAATACCCGTAGCAGGAATGATTGAAAACAACATACTAAAATTCACACATTGTCCTGATAGTATAACTAATTACCTTGGGATTTATTACTATCCTATCTACCATTATTACACTATTCATACTTATACAACTAAAAATCTCCACAATCAACTTCCCACTTAGCCCCTCAATCAAATCCACAGAATTGGTAAAAACTGACAACCCATGAGAGTCAAAATGAACGAAAATCTATTCGCCAAAGGATTGCGCTGTTATCCCTAGGGTAACTTGGTCCGTTGATCAAAAAAAATTGGGTCAATTGGATTCAGGTGCTTAGACTTGTGTGTCTTGGCTATAATCTTTCGGAGGTTTTTTTATTCTCCGAGGTCACCCCAACCGAAATTTTAACTTAAGTTCTTGTGTGTTTGATCCAGTAGGTTATTTGGTTTAAAATGTTAAGTTGTTAATTAAAGCTCCATAGGGTCTTCTCGTCTTATTTTTTCATTCCCGCCTCTTCACGGGAAGGTCAATTTCACTGATTGGAAATAAGAGAGGAGCACTCTCAGCCCTCCTACTTACATCAGGCCTAGTAATATGATTTCACTACAATTCATACACCCTAATAACTATCGGCTTATTAACAAATATCCTAACAATATATCAATGATGACGAGATATTGTACGAGAAGGGACCTACCAAGGCCACCACACACCAATTGTACAAAAAGGGCTTCGCTATGGAATAATCCTATTTATCGTATCAGAAGTCTTTTTCTTCGCTGGGTTCTTCTGAGCCTTCTACCACTCTAGTCTAGCACCAACCCACGACTTAGGGGGATGCTGACCTCCCACAGGAATCACCCCTTTAAACCCATTAGAAGTTCCCTTACTTAACACATCAGTACTTCTGGCATCCGGAGTATCCATCACATGAGCTCACCACAGCCTAATAGAAGGGAAACGCAATAATATAAATCAAGCTCTTCTTATTACAATCCTACTTGGAATCTATTTCACTATTCTTCAAGCCTCAGAATATTTTGAAACCCCATTCTCTATCTCAGATGGAATTTATGGGTCTACATTCTTTATAGCAACTGGATTTCACGGCCTCCATGTAATTATTGGGACCACCTTCCTAATAGTATGCTTACTACGCCAACTCAAATACCACTTTACATCTAAACATCACTTCGGGTTTGAAGCCGCAGCATGATACTGACATTT
Pmani_721.Lanoraie
GGATTAACCCCCACCATCAACACCCAAAGCTGACATTCTATTTAAACTACTTCTTGTACATAAAATTATCTAGTACATTAGTACATTTATGTATATCGTACATTAAATTATATTCCCTTAGCATATAAGCATGTAATATAAGTTAATGAATTATGACATTCATTTACATATTACATAATAATTAACTTCAATATGAGTATTAAGCAAGTAAAATTATATTAATGTAATTTAGACATATCTGCGTTATCTTACATACACCATATTGTCATAACCCTGCTTGTCCAAATGACTATCCCCTTCCCCAATTGGTCTATTAATCTACCATCCTCCGTGAAACCAACAACCCGCCCACCGGTATACCTCTTCTCGCTCCGGGCCCATTAAACTTGGGGCTCACTAACTTTGAACTTTATCAGGCATCTGGTTCCTGTGACTCACCATAGCCGTCAAGGCATGAAGGTCAGCTTACAGTCTAGCTGGACTTTTCTATTCAAGCTTCACTGATCCACTAATACCATTACTGTCAACAGTAGGATTAATGATCTTTAAGACATATTAGTTAATGTTAGTTAGACATAAATATTACTGTTTTAACCTATACTTTTATCAAACCCCCCCTTCCCCCCACCTAAATTTTTCTATTCCATGACAAACCCCAAAAGCATGGAACTCAATTTAGGCCTCTACGCATTCTAGTAATCTACAAAACAAGACTTCAAATTTAGCATTGGGAAAATTTTTATATATGCACCCCCTCAATGCCTTTTACTAATTGGCATAAAATCATTTAACATTAGTGGTACATTATACATACAGCTTATGTAGCTTATCAATAAAGCAAAGGCTTATTTCTAGCTATGCACTACACATCAGACACAACTACAGCATTCTCATCAGTAACACACATCTGCCGAGACGTCAACTACGGCTGACTTATCCGATACATACACGCAAACGGAGCCTCAATATTCTTCATCTGCTTATTCCTTCATGTGGGGCGAGGAATATATTATGGATCATACACATTCACAGAGACATGAAACATTGGAGTTATATTATTATTTGCTGTAATAGCAACAGCATTCATAGGATACGTACTTCCATGAGGCCAAATATCATTCTGAGGGAGGAACAACCCTGGTAGAGTGAATCTGAGGGGGGTTCTCAGTAGACAAAGCAACACTAACACGATTCTTCGCATTCCACTTTATCTTACCATTCATCATCACAGCCCTAGTAGTAGTTCACCTATTATTCCTACATGAAACAGGATCTAACAACCCATCAGGCCTAAACTCAGACGCAGATAAAATTCCATTTCACCCCTACTACACTATTAAAGATATTTTAGGAATCCTCCTGCTATTAATAGTTCTCATAATTTTGGTTTTATTTTTCCCAGATGTTCTCGGAGACCCCGATAATTACACTCCTGCAAATCCACTTAATACTCCAGCACACATTAAACCAGAATGATACTTCCTCTTCGCCTACGCCATCCTACGCTCAATCCCTAACAAACTAGGAGGAGTAATAGCCCTAGTTCTTTCAATCCTAATCCTAACCCTCCTGCCTCTACTACAAACCTCAAAACAACGAGGATTAATATTCCGACCTATCTCCCAGACCCTATTCTGAATCCTAGTAGCCAACCTATTTATCCTCACATGAATTGGAGGTCAGCCTGTTGAACACCCATTCGTTCTAATTGGACAACTAGCCTCAATCAGCTACTTTACCATTATTATTATCTTAATACCCGTAGCAGGAATGATTGAAAACAACATACTAAAATTCACGCATTGCCCTGATAGTATAACTAATTACTTTGGGATTTATTACTATCATATCTACCATTATCACACTATTCGTACTTATACAACTAAAAATCTCTACAATCAACTTCCCACTTAGCCCCTCAATCAAATCCACAGAGTTGGTAAAAACTGACAACCCATGAGAATCAAAATGAACGAAAATCTATTCGCCAAAGGATTGCGCTGTTATCCCTAGGGTAACTTGGTCCGTTGATCAAAAAAAATTGGGTCAATTGGATTCAGGTGCTTAGACTTGTGTGTCTTGGCTATAATCTTTCGGAGGTTTTTTTATTCTCCGAGGTCACCCCAACCGAAATTTTAACTTAAGTTCTTGTGTATTTGATCCAGTAGGTTATTTGGTTTAAAATGTTAAGTTGTTAATTAAAGCTCCATAGGGTCTTCTCGTCTTATTTTTTCATTCCCGCCTCTTCACGGGAAGGTCAATTTCACTGATTGGAAATAAGAGAGGAGCACTCTCAGCCCTCCTACTAACATCAGGCTTAGTAATATGATTTCACTACAATTCATACACCCTAATAACTATCGGTTTATTAACAAATATCATAACAATATATCAATGATGACGAGATATTGTACGAGAAGGGACCTACCAAGGCCACCACACACCAATTGTACAAAAAGGGCTTCGCTACGGAATAATCCTATTTATCGTATCAGAAGTCTTTTTCTTCGCTGGGTTCTTCTGAGCCTTCTACCACTCTAGTCTAGCACCAACCCACGACTTAGGGGGGTGCTGACCTCCCACAGGAATCTCCCCTTTAAACCCATTAGAAGTTCCATTACTTAACACATCAGTACTTCTGGCATCCGGAGTATCTATCACATGAGCTCACCACAGCCTAATAGAAGGGAAACGCAATAATATAAATCAAGCTCTTCTTATTACAATCCTACTTGGAATCTATTTCACTGTTCTTCAAGCCTCAGAATATTTTGAAACCCCATTCTCTATCTCAGATGGAATTTATGGGTCTACATTCTTTATAGCAACTGGATTTCACGGTCTACATGTAATTATTGGGACCACCTTCCTAATAGTATGCTTACTACGCCAACTCAAATATCACTTTACATCTAAACATCACTTCGGGTTTGAAGCCGCAGCATGATACTGACATTT
Pmani_722.Lanoraie
GGATTGACCCCCACCATCAACACCCAAAGCTGACATTCTATTTAAACTACTTCTTGTACATAAAATTATCTAGTACATTAGTACATTTATGTATATCGTACATTAAATTATATTCCCCTAGCATATAAGCATGTAATATAAATTAATGAATTAAGATATTCACTTATATATTACATAATAATTAACTTCAATATGAGTATTAAGCAAGTAAAATTATATTAGTGTAATATAGACATATCTGCGTTATCTTACATACACCATATTGTCATAACCCTGCTTGTCCAAATGACTATCCCCTTCCCCAATTGGTCTATTAATCTACCATCCTCCGTGAAACCAACAACCCGCCCACCAGTATACCTCTTCTCGCTCCGGGCCCATTAAACTTGGGGCTCACTAACTTTGAACTTTATCAGGCATCTGGTTCCTGTGACTCACCATAGCCGTCAAGGCATGAAGGTCAGCTTACAGTCTAGCTGGACTTTTCTATTCAAGCTTCACTGATCCACTAATACCATTACCGTCAACAATAGGATTAATGATCTTTAAGACATATTAGTTAATGTTAGTTAGACATAAATATTACTGTTTTAACCTATACTTTTATCAAACCCCCCCTTCCCCCCACCTAAATTTTTCTATTCCATGACAAACCCCAAAAGCATGGAACTCAATTTAGGCCTCTACGCATTCTAGTAATCTACAAAACAAGACTTCAAATTTAGCATTGGGAAAATTTTTATATATGCACCCCCTCAATACCTTTTACTAATTGGCATAAAATCATTTAACATTAGTGGTACATTATACATACAGCTTATGTAGCTTATCAATAAAGCAAAGGCTTATTTCTAGCTATGCACTACACATCAGACACAACTACAGCATTCTCATCAGTAACACACATCTGCCGAGACGTCAACTACGGCTGACTTATCCGATACATACACGCAAACGGAGCCTCAATATTCTTCATCTGCTTATTCCTTCATGTAGGGCGAGGAATATATTATGGATCATACACATTCACAGAGACATGAAACATTGGAATTATATTATTATTTGCTGTAATAGCAACAGCATTCATAGGATACGTACTTCCATGAGGCCAAATATCATTCTGAGGGAGGAACAACCCTGGTAGAGTGAATCTGAGGGGGGTTCTCAGTAGACAAAGCAACACTAACACGATTCTTCGCATTCCACTTTATCTTACCATTCATCATCACAGCCCTAGTAGTAGTTCACCTATTATTCCTACATGAAACAGGATCTAACAACCCATCAGGCCTAAACTCAGACGCAGATAAAATTCCATTTCACCCCTACTACACTATTAAAGATATTTTAGGAATCCTCCTGCTATTAATAGTTCTCATAATTTTGGTTTTATTTTTCCCAGATGTTCTCGGAGACCCCGATAATTACACTCCTGCAAATCCACTTAATACTCCAGCACACATTAAACCAGAATGATACTTCCTCTTCGCCTACGCCATCCTACGCTCAATCCCTAACAAACTAGGAGGAGTAATAGCCCTAGTTCTTTCAATCCTAATCCTAACCCTCCTGCCTCTACTACAAACCTCAAAACAACGAGGATTAATATTCCGACCTATCTCCCAGACCCTATTCTGAATCCTAGTAGCCAACCTATTTATCCTCACATGAATTGGAGGTCAGCCTGTTGAACACCCATTCGTTCTAATTGGACAACTAGCCTCAATCAGCTACTTTACCATTATTATTATCTTAATACCCGTAGCAGGAATGATTGAAAACAACATACTAAAATTCACGCATTGCCCTGATAGTATAACTAATTACTTTGGGATTTATTACTATCATATCTACCATTATCACACTATTCGTACTTATACAACTAAAAATCTCTACAATCAACTTCCCACTTAGCCCCTCAATCAAATCCACAGAGTTGGTAAAAACTGACAACCCATGAGAATCAAAATGAACGAAAATCTATTCGCCAAAGGATTGCGCTGTTATCCCTAGGGTAACTTGGTCCGTTGATCAAAAAAAATTGGGTCAATTGGATTCAGGTGCTTAGACTTGTGTGTCTTGGCTATAATCTTTCGGAGGTTTTTTTATTCTCCGAGGTCACCCCAACCGAAATTTTAACTTAAGTTCTTGTGTATTTGATCCAGTAGGTTATTTGGTTTAAAATGTTAAGTTGTTAATTAAAGCTCCATAGGGTCTTCTCGTCTTATTTTTTCATTCCCGCCTCTTCACGGGAAGGTCAATTTCACTGATTGGAAATAAGAGAGGAGCATTCTCAGCCCTCCTACTTACATCAGGCTTAGTAATATGATTTCACTACAATTCATACACCCTAATAACTATCGGTTTATTAACAAATATCCTAACAATATATCAATGATGACGAGATATTGTACGAGAAGGGACCTACCAAGGCCACCACACACCAATTGTACAAAAAGGACTTCGCTACGGAATAATCCTATTTATCGTATCAGAAGTCTTTTTCTTCGCTGGATTCTTCTGAGCCTTCTATCACTCTAGTCTAGCACCAACCCACGACTTAGGGGGATGCTGACCTCCTACAGGAATCACCCCTTTAAACCCATTAGAAGTTCCCTTACTTAACACATCAGTACTTCTAGCATCCGGAGTATCCATCACATGAGCTCACCACAGCCTAATAGAAGGAAAACGCAATAATATAAATCAAGCTCTTCTTATTACAATCCTACTTGGAATCTATTTCACTATTCTTCAAGCCTCAGAATATTTTGAAACCCCATTCTCTATCTCAGATGGAATTTATGGGTCTACATTCTTTATAGCAACTGGATTCCACGGTCTCCATGTAATTATTGGGACCACCTTCCTAATAGTATGCTTACTACGCCAACTCAAATATCACTTTACATCTAAACATCACTTCGGATTTGAAGCCGCAGCATGATACTGACATTT
Pmani_723.Lanoraie
GGATTAACCCCCACCATCAACACCCAAAGCTGACATTCTATTTAAACTACTTCTTGTACATAAAATTATCTAGTACATTAGTACATTTATGTATATCGTACATTAAATTATATTCCCTTAGCATATAAGCATGTAATATAAGTTAATGAATTATGACATTCATTTACATATTACATAATAATTAACTTCAATATGAGTATTAAGCAAGTAAAATTATATTAATGTAATTTAGACATATCTGCGTTATCTTACATACACCATATTGTCATAACCCTGCTTGTCCAAATGACTATCCCCTTCCCCAATTGGTCTATTAATCTACCATCCTCCGTGAAACCAACAACCCGCCCACCGGTATACCTCTTCTCGCTCCGGGCCCATTAAACTTGGGGCTCACTAACTTTGAACTTTATCAGGCATCTGGTTCCTGTGACTCACCATAGCCGTCAAGGCATGAAGGTCAGCTTACAGTCTAGCTGGACTTTTCTATTCAAGCTTCACTGATCCACTAATACCATTACTGTCAACAGTAGGATTAATGATCCTTAAGACATATTAGTTAATGTTAGTTAGACATAAATATTACTGTTTTAACCTATACTTTTATCAAACCCCCCCTTCCCCCCACCTAAATTTTTCTATTCCATGACAAACCCCAAAAGCATGGAACTCAATTTAGGCCTCTACGCATTCTAGTAATCTACAAAACAAGACTTCAAATTTAGCATTGGGAAAATTTTTATATATGCACCCCCTCAATGCCTTTTACTAATTGGCATAAAATCATTTAACATTAGTGGTACATTATACATACAGCTTATGTAGCTTATCAATAAAGCAAAGGCTTATTTCTAGCTATGCACTACACATCAGACACAACTACAGCATTCTCATCAGTAACACACATCTGCCGAGACGTCAACTACGGCTGACTTATCCGATACATACACGCAAACGGAGCCTCAATATTCTTCATCTGCTTATTCCTTCATGTAGGGCGAGGAATATATTATGGATCATACACATTCACAGAGACATGAAACATTGGAGTTATATTATTATTTGCTGTAATAGCAACAGCATTCATAGGATACGTACTTCCATGAGGCCAAATATCATTCTGAGGGAGGAACAACCCTGGTAGAGTGAATCTGAGGGGGGTTCTCAGTAGACAAAGCAACACTAACACGATTCTTCGCATTCCACTTTATCTTACCATTCATCATCACAGCCCTAGTAGTAGTTCACCTATTATTCCTACATGAAACAGGATCTAACAACCCATCAGGCCTAAACTCAGACGCAGATAAAATTCCATTTCACCCCTACTACACTATTAAAGATATTTTAGGAATCCTCCTGCTATTAATAGTTCTCATAATTTTGGTTTTATTTTTCCCAGATGTTCTCGGAGACCCCGATAATTACACTCCTGCAAATCCACTTAATACTCCAGCACACATTAAACCAGAATGATACTTCCTCTTCGCCTACGCCATCCTACGCTCAATCCCTAACAAACTAGGAGGAGTAATAGCCCTAGTTCTTTCAATCCTAATCCTAACCCTCCTGCCTCTACTACAAACCTCAAAACAACGAGGATTAATATTCCGACCTATCTCCCAGACCCTATTCTGAATCCTAGTAGCCAACCTATTTATCCTCACATGAATTGGAGGTCAGCCTGTTGAACACCCATTCGTTCTAATTGGACAACTAGCCTCAATCAGCTACTTTACCATTATTATTATCTTAATACCCGTAGCAGGAATGATTGAAAACAACATACTAAAATTCACGCATTGCCCTGATAGTATAACTAATTACTTTGGGATTTATTACTATCATATCTACCATTATCACACTATTCGTACTTATACAACTAAAAATCTCTACAATCAACTTCCCACTTAGCCCCTCAATCAAATCCACAGAGTTGGTAAAAACTGACAACCCATGAGAATCAAAATGAACGAAAATCTATTCGCCAAAGGATTGCGCTGTTATCCCTAGGGTAACTTGGTCCGTTGATCAAAAAAAATTGGGTCAATTGGATTCAGGTGCTTAGACTTGTGTGTCTTGGCTATAATCTTTCGGAGGTTTTTTTATTCTCCGAGGTCACCCCAACCGAAATTTTAACTTAAGTTCTTGTGTATTTGATCCAGTAGGTTATTTGGTTTAAAATGTTAAGTTGTTAATTAAAGCTCCATAGGGTCTTCTCGTCTTATTTTTTCATTCCCGCCTCTTCACGGGAAGGTCAATTTCACTGATTGGAAATAAGAGAGGAGCATTCTCAGCCCTCCTACTAACATCAGGCTTAGTAATATGATTTCACTACAATTCATACACCCTAATAACTATCGGTTTATTAACAAATATCATAACAATATATCAATGATGACGAGATATTGTACGAGAAGGGACCTACCAAGGCCACCACACACCAATTGTACAAAAAGGGCTTCGCTACGGAATAATCCTATTTATCGTATCAGAAGTCTTTTTCTTCGCTGGGTTCTTCTGAGCCTTCTACCACTCTAGTCTAGCACCAACCCACGACTTAGGGGGGTGCTGACCTCCCACAGGAATCTCCCCTTTAAACCCATTAGAAGTTCCATTACTTAACACATCAGTACTTCTGGCATCCGGAGTATCCATCACATGAGCTCACCACAGCCTAATAGAAGGGAAACGCAATAATATAAATCAAGCTCTTCTTATTACAATCCTACTTGGAATCTATTTCACTGTTCTTCAAGCCTCAGAATATTTTGAAACCCCATTCTCTATCTCAGATGGAATTTATGGGTCTACATTCTTTATAGCAACTGGATTTCACGGTCTACATGTAATTATTGGGACCACCTTCCTAATAGTATGCTTACTACGCCAACTCAAATATCACTTTACATCTAAGCATCACTTCGGGTTTGAAGCCGCAGCATGATACTGACATTT
Pmani_724.Lanoraie
GGATTGACCCCCACCATCAACACCCAAAGCTGACGTTCTATTTAAACTACTTCTTGTACATAAAATTATCTAGTACATTAGTACATTTATGTATATCGTACATTAAATTATATTCCCCTAGCATATAAGCATGTAATATAAATTAATGAATTAAGATATTCACTTATATATTACATAATAATTAACTTCAATATGAGTATTAAGCAAGTAAAATTATATTAATGTAATATAGACATATCTGCGTTATCTTACATACACCATATTGTCATAACCCTGCTTGTCCAAATGACTATCCCCTTCCCCAATTGGTCTATTAATCTACCATCCTCCGTGAAACCAACAACCCGCCCACCAGTATACCTCTTCTCGCTCCGGGCCCATTAAACTTGGGGCTCACTAACTTTGAACTTTATCAGGCATCTGGTTCCTGTGACTCACCATAGCCGTCAAGGCATGAAGGTCAGCTTACAGTCTAGCTGGACTTTTCTATTCAAGCTTCACTGATCCACTAATACCATTACTGTCAACAGTAGGATTAATGATCTTTAAGACATATTAGTTAATGTTAGTTAGACATAAATATTACTGTTTTAACCTATACTTTTATCAAACCCCCCCTTCCCCCCACCTAAATTTTTCTATTCCATGACAAACCCCAAAAGCATGGAACTCAATTTAGGCCTCTACGCATTCTAGTAATCTACAAAACAAGACTTCAAATTTAGCATTGGGAAAATTTTTATATATGCACCCCCTCAATGCCTTTTACTAATTGGCATAAAATCATTTAACATTAGTGGTACATTATACATACAGCTTATGTAGCTTATCAATAAAGCAAAGGCTTATTTCTAGCTATGCACTACACATCAGACACAACTACAGCATTCTCATCAGTAACACACATCTGCCGAGACGTCAACTACGGCTGACTTATCCGATACATACACGCAAACGGAGCCTCAATATTCTTCATCTGCTTATTCCTTCATGTGGGGCGAGGAATATATTATGGATCATACACATTCACAGAGACATGAAACATTGGAGTTATATTATTATTTGCTGTAATAGCAACAGCATTCATAGGATACGTACTTCCATGAGGCCAAATATCATTCTGAGGGAGGAACAACCCTGGTAGAGTGAATCTGAGGGGGGTTCTCAGTAGACAAAGCAACACTAACACGATTCTTCGCATTCCACTTTATCTTACCATTCATCATCACAGCCCTAGTAGTAGTTCACCTATTATTCCTACATGAAACAGGATCTAACAACCCATCAGGCCTAAACTCAGACGCAGATAAAATTCCATTTCACCCCTACTACACTATTAAAGATATTTTAGGAATCCTCCTGCTATTAATAGTTCTCATAATTTTGGTTTTATTTTTCCCAGATGTTCTCGGAGACCCCGATAATTACACTCCTGCAAATCCACTTAATACTCCAGCACACATTAAACCAGAATGATACTTCCTCTTCGCCTACGCCATCCTACGCTCAATCCCTAACAAACTAGGAGGAGTAATAGCCCTAGTTCTTTCAATCCTAATCCTAACCCTCCTGCCTCTACTACAAACCTCAAAACAACGAGGATTAATATTCCGACCTATCTCCCAGACCCTATTCTGAATCCTAGTAGCCAACCTATTTATCCTCACATGAATTGGAGGTCAGCCTGTTGAACACCCATTCGTTCTAATTGGACAACTAGCCTCAATCAGCTACTTTACCATTATTATTATCTTAATACCCGTAGCAGGAATGATTGAAAACAACATACTAAAATTCACGCATTGCCCTGATAGTATAACTAATTACTTTGGGATTTATTACTATCATATCTACCATTATCACACTATTCGTACTTATACAACTAAAAATCTCTACAATCAACTTCCCACTTAGCCCCTCAATCAAATCCACAGAGTTGGTAAAAACTGACAACCCATGAGAATCAAAATGAACGAAAATCTATTCGCCATAGGATTGCGCTGTTATCCCTAGGGTAACTTGGTCCGTTGATCAAAAAAAATTGGGTCAATTGGATTCAGGTGCTTAGACTTGTGTGTCTTGGCTATAATCTTTCGGAGGTTTTTTTATTCTCCGAGGTCACCCCAACCGAAATTTTAACTTAAGTTCTTGTGTATTTGATCCAGTAGGTTATTTGGTTTAAAATGTTAAGTTGTTAATTAAAGCTCCATAGGGTCTTCTCGTCTTATTTTTTCATTCCCGCCTCTTCACGGGAAGGTCAATTTCACTGATTGGAAATAAGAGAGGAGCACTCTCAGCCCTCCTACTAACATCAGGCTTAGTAATATGATTTCACTACAATTCATACACCCTAATAACTATCGGTTTATTAACAAATATCATAACAATATATCAATGATGACGAGATATTGTACGAGAAGGGACCTACCAAGGCCACCACACACCAATTGTACAAAAAGGGCTTCGCTACGGAATAATCCTATTTATCGTATCAGAAGTCTTTTTCTTCGCTGGGTTCTTCTGAGCCTTCTACCACTCTAGTCTAGCACCAACCCACGACTTAGGGGGGTGCTGACCTCCCACAGGAATCTCCCCTTTAAACCCATTAGAAGTTCCATTACTTAACACATCAGTACTTCTGGCATCCGGAGTATCTATCACATGAGCTCACCACAGCCTAATAGAAGGGAAACGCAATAATATAAATCAAGCTCTTCTTATTACAATCCTACTTGGAATCTATTTCACTGTTCTTCAAGCCTCAGAATATTTTGAAACCCCATTCTCTATCTCAGATGGAATTTATGGGTCTACATTCTTTATAGCAACTGGATTTCACGGTCTACATGTAATTATTGGGACCACCTTCCTAATAGTATGCTTACTACGCCAACTCAAATATCACTTTACATCTAAACATCACTTCGGGTTTGAAGCCGCAGCATGATACTGACATTT
Pmani_726.Lanoraie
GGATTGACCCCCACCATCAACACCCAAAGCTGACATTCTATTTAAACTACTTCTTGTACATAAAATTATCTAGTACATTAGTACATTTATGTATATCGTACATTAAATTATATTCCCCTAGCATATAAGCATGTAATATAAATTAATGAATTAAGATATTCACTTATATATTACATAATAATTAACTTCAATATGAGTATTAAGCAAGTAAAATTATATTAATGTAATATAGACATATCTGCGTTATCTTACATACACCATATTGTCATAACCCTGCTTGTCCAAATGACTATCCCCTTCCCCAATTGGTCTATTAATCTACCATCCTCCGTGAAACCAACAACCCGCCCACCAGTATACCTCTTCTCGCTCCGGGCCCATTAAACTTGGGGCTCACTAACTTTGAACTTTATCAGGCATCTGGTTCCTGTGACTCACCATAGCCGTCAAGGCATGAAGGTCAGCTTACAGTCTAGCTGGACTTTTCTATTCAAGCTTCACTGATCCACTAATACCATTACTGTCAACAGTAGGATTAATGATCTTTAAGACATATTAGTTAATGTTAGTTAGACATAAATATTACTGTTTTAACCTATACTTTTATCAAACCCCCCCTTCCCCCCACCTAAATTTTTCTATTCCATGACAAACCCCAAAAGCATGGAACTCAATTTAGGCCTCTACGCATTCTAGTAATCTACAAAACAAGACTTCAAATTTAGCATTGGGAAAATTTTTATATATGCACCCCCTCAATGCCTTTTACTAATTGGCATAAAATCATTTAACATTAGTGGTACATTATACATACAGCTTATGTAGCTTATCAATAAAGCAAAGGCTTATTTCTAGCTATGCACTACACATCAGACACAACTACAGCATTCTCATCAGTAACACACATCTGCCGAGACGTCAACTACGGCTGACTTATCCGATACATACACGCAAACGGAGCCTCAATATTCTTCATCTGCTTATTCCTTCATGTGGGGCGAGGAATATATTATGGATCATACACATTCACAGAGACATGAAACATTGGAGTTATATTATTATTTGCTGTAATAGCAACAGCATTCATAGGATACGTACTTCCATGAGGCCAAATATCATTCTGAGGGAGGAACAACCCTGGTAGAGTGAATCTGAGGGGGGTTCTCAGTAGACAAAGCAACACTAACACGATTCTTCGCATTCCACTTTATCTTACCATTCATCATCACAGCCCTAGTAGTAGTTCACCTATTATTCCTACATGAAACAGGATCTAACAACCCATCAGGCCTAAACTCAGACGCAGATAAAATTCCATTTCACCCCTACTACACTATTAAAGATATTTTAGGAATCCTCCTGCTATTAATAGTTCTCATAATTTTGGTTTTATTTTTCCCAGATGTTCTCGGAGACCCCGATAATTACACTCCTGCAAATCCACTTAATACTCCAGCACACATTAAACCAGAATGATACTTCCTCTTCGCCTACGCCATCCTACGCTCAATCCCTAACAAACTAGGAGGAGTAATAGCCCTAGTTCTTTCAATCCTAATCCTAACCCTCCTGCCTCTACTACAAACCTCAAAACAACGAGGATTAATATTCCGACCTATCTCCCAGACCCTATTCTGAATCCTAGTAGCCAACCTATTTATCCTCACATGAATTGGAGGTCAGCCTGTTGAACACCCATTCGTTCTAATTGGACAACTAGCCTCAATCAGCTACTTTACCATTATTATTATCTTAATACCCGTAGCAGGAATGATTGAAAACAACATACTAAAATTCACGCATTGCCCTGATAGTATAACTAATTACTTTGGGATTTATTACTATCATATCTACCATTATCACACTATTCGTACTTATACAACTAAAAATCTCTACAATCAACTTCCCACTTAGCCCCTCAATCAAATCCACAGAGTTGGTAAAAACTGACAACCCATGAGAATCAAAATGAACGAAAATCTATTCGCCATAGGATTGCGCTGTTATCCCTAGGGTAACTTGGTCCGTTGATCAAAAAAAATTGGGTCAATTGGATTCAGGTGCTTAGACTTGTGTGTCTTGGCTATAATCTTTCGGAGGTTTTTTTATTCTCCGAGGTCACCCCAACCGAAATTTTAACTTAAGTTCTTGTGTATTTGATCCAGTAGGTTATTTGGTTTAAAATGTTAAGTTGTTAATTAAAGCTCCATAGGGTCTTCTCGTCTTATTTTTTCATTCCCGCCTCTTCACGGGAAGGTCAATTTCACTGATTGGAAATAAGAGAGGAGCACTCTCAGCCCTCCTACTAACATCAGGCTTAGTAATATGATTTCACTACAATTCATACACCCTAATAACTATCGGTTTATTAACAAATATCATAACAATATATCAATGATGACGAGATATTGTACGAGAAGGGACCTACCAAGGCCACCACACACCAATTGTACAAAAAGGGCTTCGCTACGGAATAATCCTATTTATCGTATCAGAAGTCTTTTTCTTCGCTGGGTTCTTCTGAGCCTTCTACCACTCTAGTCTAGCACCAACCCACGACTTAGGGGGGTGCTGACCTCCCACAGGAATCTCCCCTTTAAACCCATTAGAAGTTCCATTACTTAACACATCAGTACTTCTGGCATCCGGAGTATCTATCACATGAGCTCACCACAGCCTAATAGAAGGGAAACGCAATAATATAAATCAAGCTCTTCTTATTACAATCCTACTTGGAATCTATTTCACTGTTCTTCAAGCCTCAGAATATTTTGAAACCCCATTCTCTATCTCAGATGGAATTTATGGGTCTACATTCTTTATAGCAACTGGATTTCACGGTCTACATGTAATTATTGGGACCACCTTCCTAATAGTATGCTTACTACGCCAACTCAAATATCACTTTACATCTAAACATCACTTCGGGTTTGAAGCCGCAGCATGATACTGACATTT
Pmani_727.Lanoraie
GGATTAACCCCCACCATCAACACCCAAAGCTGACATTCTATTTAAACTACTTCTTGTACATAAAATTATCTAGTACATTAGTACATTTATGTATATCGTACATTAAATTATATTCCTTTAGCATATAAGCATGTAATATAAGTTAATGAATTATGACATTCATTTACATATTACATAATAATTAACTTCAATATGAGTATTAAGCAAGTAAAATTATATTAATGTAATTTAGACATATCTGCGTTATCTTACATACACCATATTGTCATAACCCTGCTTGTCCAAATGACTATCCCCTTCCCCAATTGGTCTATTAATCTACCATCCTCCGTGAAACCAACAACCCGCCCACCAGTATACCTCTTCTCGCTCCGGGCCCATTAAACTTGGGGCTCACTAACCTTGAACTTTATCAGGCATCTGGTTCCTGTGACTCACCATAGCCGTCAAGGCATGAAGGTCAGCTTACAGTCTAGCTGGACTTTTCTATTCAAGCTTCACTGATCCACTAATACCATTACCGTCAACAATAGGATTAATGATCTTTAAGACATATTAGTTAATGTTAGTTAGACATAAATATTACTGTTTTAACCTATACTTTTATCAAACCCCCCCTTCCCCCCACCTAAATTTTTCTATTCCATGACAAACCCCAAAAGCATGGAACTCAATTTAGGCCTCTACGCATTCTAGTAATCTACAAAACAAGACTTCAAATTTAGCATTGGGAAAATTTTTATATATGCACCCCCTCAATACCTTTTACTAATTGGCATAAAATCATTTAACATTAGTGGTACATTATACATACAGCTTATGTAGCTTATCAATAAAGCAAAGGCTTATTTCTAGCTATGCACTACACATCAGACACAACTACAGCATTCTCATCAGTAACACACATCTGCCGAGACGTCAACTACGGCTGACTTATCCGATACATACACGCAAACGGAGCCTCAATATTCTTCATCTGCTTATTCCTTCATGTAGGGCGAGGAATATATTATGGATCATACACATTCACAGAGACATGAAACATTGGAATTATATTATTATTTGCTGTAATAGCAACAGCATTCATAGGATACGTACTTCCATGAGGCCAAATATCATTCTGAGGGAGGAACAACCCTGGTAGAGTGAATCTGAGGGGGGTTCTCAGTAGACAAAGCAACACTAACACGATTCTTCGCATTCCACTTTATCTTACCATTCATCATCACAGCCCTAGTAGTAGTTCACCTATTATTCCTACATGAAACAGGATCTAACAACCCATCAGGCCTAAACTCAGACGCAGATAAAATTCCATTTCACCCCTACTACACTATTAAAGATATTTTAGGAATCCTCCTGCTATTAATAGTTCTCATAATTTTGGTTTTATTTTTCCCAGATGTTCTCGGAGACCCCGATAATTACACTCCTGCAAATCCACTTAATACTCCAGCACACATTAAACCAGAATGATACTTCCTCTTCGCCTACGCCATCCTACGCTCAATCCCTAACAAACTAGGAGGAGTAATAGCCCTAGTTCTTTCAATCCTAATCCTAACCCTCCTGCCTCTACTACAAACCTCAAAACAACGAGGATTAATATTCCGACCTATCTCCCAGACCCTATTCTGAATCCTAGTAGCCAACCTATTTATCCTCACATGAATTGGAGGTCAGCCTGTTGAACACCCATTCGTTCTAATTGGACAACTAGCCTCAATCAGCTACTTTACCATTATTATTATCTTAATACCCGTAGCAGGAATGATTGAAAACAACATACTAAAATTCACGCATTGCCCTGATAGTATAACTAATTACTTTGGGATTTATTACTATCATATCTACCATTATCACACTATTCGTACTTATACAACTAAAAATCTCTACAATCAACTTCCCACTTAGCCCCTCAATCAAATCCACAGAGTTGGTAAAAACTGACAACCCATGAGAATCAAAATGAACGAAAATCTATTCGCCAAAGGATTGCGCTGTTATCCCTAGGGTAACTTGGTCCGTTGATCAAAAAAAATTGGGTCAATTGGATTCAGGTGCTTAGACTTGTGTGTCTTGGCTATAATCTTTCGGAGGTTTTTTTATTCTCCGAGGTCACCCCAACCGAAATTTTAACTTAAGTTCTTGTGTATTTGATCCAGTAGGTTATTTGGTTTAAAATGTTAAGTTGTTAATTAAAGCTCCATAGGGTCTTCTCGTCTTATTTTTTCATTCCCGCCTCTTCACGGGAAGGTCAATTTCACTGATTGGAAATAAGAGAGGAGCATTCTCAGCCCTCCTACTAACATCAGGCTTAGTAATATGATTTCACTACAATTCATACACCCTAATAACTATCGGTTTATTAACAAATATCATAACAATATATCAATGATGACGAGATATTGTACGAGAAGGGACCTACCAAGGCCACCACACACCAATTGTACAAAAAGGGCTTCGCTACGGAATAATCCTATTTATCGTATCAGAAGTCTTTTTCTTCGCTGGGTTCTTCTGAGCCTTCTACCACTCTAGTCTAGCACCAACCCACGACTTAGGGGGGTGCTGACCTCCCACAGGAATCTCCCCTTTAAACCCATTAGAAGTTCCATTACTTAACACATCAGTACTTCTGGCATCCGGAGTATCCATCACATGAGCTCACCACAGCCTAATAGAAGGGAAACGCAATAATATAAATCAAGCTCTTCTTATTACAATCCTACTTGGAATCTATTTCACTGTTCTTCAAGCCTCAGAATATTTTGAAACCCCATTCTCTATCTCAGATGGAATTTATGGGTCTACATTCTTTATAGCAACTGGATTTCACGGTCTACATGTAATTATTGGGACCACCTTCCTAATAGTATGCTTACTACGCCAACTCAAATATCACTTTACATCTAAACATCACTTCGGGTTTGAAGCCGCAGCATGATACTGACATTT
Pmani_728.Lanoraie
GGATTAACCCCCACCATCAACACCCAAAGCTGACATTCTATTTAAACTACTTCTTGTACATAAAATTATCTAGTACATTAGTACATTTATGTATATCGTACATTAAATTATATTCCCTTAGCATATAAGCATGTAATATAAGTTAATGAATTATGACATTTATTTACATATTACATAATAATTAACTTCAATATGAGTATTAAGCAAGTAAAATTATATTAATGTAATTTAGACATATCTGCGTTATCTTACATACACCATATTGTCATAACCCTGCTTGTCCAAATGACTATCCCCTTCCCCAATTGGTCTATTAATCTACCATCCTCCGTGAAACCAACAACCCGCCCACCGGTATACCTCTTCTCGCTCCGGGCCCATTAAACTTGGGGCTCACTAACTTTGAACTTTATCAGGCATCTGGTTCCTGTGACTCACCATAGCCGTCAAGGCATGAAGGTCAGCTTACAGTCTAGCTGGACTTTTCTATTCAAGCTTCACTGATCCACTAATACCATTACTGTCAACAGTAGGATTAATGATCTTTAAGACATATTAGTTAATGTTAGTTAGACATAAATATTACTGTTTTAACCTATACTTTTATCAAACCCCCCCTTCCCCCCACCTAAATTTTTCTATTCCATGACAAACCCCAAAAGCATGGAACTCAATTTAGGCCTCTACGCATTCTAGTAATCTACAAAACAAGACTTCAAATTTAGCATTGGGAAAATTTTTATATATGCACCCCCTCAATGCCTTTTACTAATTGGCATAAAATCATTTAACATTAGTGGTACATTATACATACAGCTTATGTAGCTTATCAATAAAGCAAAGGCTTATTTCTAGCTATGCACTACACATCAGACACAACTACAGCATTCTCATCAGTAACACACATCTGCCGAGACGTCAACTACGGCTGACTTATCCGATACATACACGCAAACGGAGCCTCAATATTCTTCATCTGCTTATTCCTTCATGTGGGGCGAGGAATATATTATGGATCATACACATTCACAGAGACATGAAACATTGGAGTTATATTATTATTTGCTGTAATAGCAACAGCATTCATAGGATACGTACTTCCATGAGGCCAAATATCATTCTGAGGGAGGAACAACCCTGGTAGAGTGAATCTGAGGGGGGTTCTCAGTAGACAAAGCAACACTAACACGATTCTTCGCATTCCACTTTATCTTACCATTCATCATCACAGCCCTAGTAGTAGTTCACCTATTATTCCTACATGAAACAGGATCTAACAACCCATCAGGCCTAAACTCAGACGCAGATAAAATTCCATTTCACCCCTACTACACTATTAAAGATATTTTAGGAATCCTCCTGCTATTAATAGTTCTCATAATTTTGGTTTTATTTTTCCCAGATGTTCTCGGAGACCCCGATAATTACACTCCTGCAAATCCACTTAATACTCCAGCACACATTAAACCAGAATGATACTTCCTCTTCGCCTACGCCATCCTACGCTCAATCCCTAACAAACTAGGAGGAGTAATAGCCCTAGTTCTTTCAATCCTAATCCTAACCCTCCTGCCTCTACTACAAACCTCAAAACAACGAGGATTAATATTCCGACCTATCTCCCAGACCCTATTCTGAATCCTAGTAGCCAACCTATTTATCCTCACATGAATTGGAGGTCAGCCTGTTGAACACCCATTCGTTCTAATTGGACAACTAGCCTCAATCAGCTACTTTACCATTATTATTATCTTAATACCCGTAGCAGGAATGATTGAAAACAACATACTAAAATTCACGCATTGCCCTGATAGTATAACTAATTACTTTGGGATTTATTACTATCATATCTACCATTATCACACTATTCGTACTTATACAACTAAAAATCTCTACAATCAACTTCCCACTTAGCCCCTCAATCAAATCCACAGAGTTGGTAAAAACTGACAACCCATGAGAATCAAAATGAACGAAAATCTATTCGCCATAGGATTGCGCTGTTATCCCTAGGGTAACTTGGTCCGTTGATCAAAAAAAATTGGGTCAATTGGATTCAGGTGCTTAGACTTGTGTGTCTTGGCTATAATCTTTCGGAGGTTTTTTTATTCTCCGAGGTCACCCCAACCGAAATTTTAACTTAAGTTCTTGTGTATTTGATCCAGTAGGTTATTTGGTTTAAAATGTTAAGTTGTTAATTAAAGCTCCATAGGGTCTTCTCGTCTTATTTTTTCATTCCCGCCTCTTCACGGGAAGGTCAATTTCACTGATTGGAAATAAGAGAGGAGCATTCTCAGCCCTCCTACTAACATCAGGCTTAGTAATATGATTTCACTACAATTCATACACCCTAATAACTATCGGTTTATTAACAAATATCATAACAATATATCAATGATGACGAGATATTGTACGAGAAGGGACCTACCAAGGCCACCACACACCAATTGTACAAAAAGGGCTTCGCTACGGAATAATCCTATTTATCGTATCAGAAGTCTTTTTCTTCGCTGGGTTCTTCTGAGCCTTCTACCACTCTAGTCTAGCACCAACCCACGACTTAGGGGGGTGCTGACCTCCCACAGGAATCTCCCCTTTAAACCCATTAGAAGTTCCATTACTTAACACATCAGTACTTCTGGCATCCGGAGTATCTATCACATGAGCTCACCACAGCCTAATAGAAGGGAAACGCAATAATATAAATCAAGCTCTTCTTATTACAATCCTACTTGGAATCTATTTCACTGTTCTTCAAGCCTCAGAATATTTTGAAACCCCATTCTCTATCTCAGATGGAATTTATGGGTCTACATTCTTTATAGCAACTGGATTTCACGGTCTACATGTAATTATTGGGACCACCTTCCTAATAGTATGCTTACTACGCCAACTCAAATATCACTTTACATCTAAACATCACTTCGGGTTTGAAGCCGCAGCATGATACTGACATTT
Pmani_733.Farnham
GGATTGACCCCCACCATCAACACCCAAAGCTGACATTCTATTTAAACTACTTCTTGTACATAAAATTATCTAGTACATTAGTACATTTATGTATATCGTACATTAAATTATATTCCCCTAGCATATAAGCATGTAATATAAATTAATGAATTAGGATATTCATTTATATATTACATAATAATTAACTTCAATATGAGTATTAAGCAAGTAAAATTATATTAATGTAATATAGACATACCTGCGTTATCTTACATACACCATATTGTCATAACCCTGCTTGTCCAAATGACTATCCCCTTCCCCAATTGGTCTATTAATCTACCATCCTCCGTGAAACCAACAACCCGCCCACCAGTATACCTCTTCTCGCTCCGGGCCCATTAAACTTGGGGCTCACTAACTTTGAACTTTATCAGGCATCTGGTTCCTGTGACTCACCATAGCCGTCAAGGCATGAAGGTCAGCTTATAGTCTAGCTGGACTTTTCTATTCAAGCTTCACTGATCCACTAATACCATTACTGTCAACAGTAGGATTAATGATCTTTAAGACATATTAGTTAATGTTAATTAGACATAAATATTACTGTTTCAACCTATACTTTTATCAAACCCCCCCTTCCCCCCACCTAAATTTTCCTATTCCATGACAAACCCCAAAAGCATGGAACTCAATTTAGGCCTCTACGCATTCTAGTAATCTACAAAACAAGACTTCAAATTTAGCATTGGGAAAATTTTTATATATGCACCCCCTCAATGCCTTTTACTAATTAGCATAAAATCACTTAACATTAGTGGTACATTATACATACAGCTTATGTAGCTTATCAATAAAGCAAAGGCTTATTTCTAGCTATGCACTACACATCAGACACAACTACAGCATTCTCATCAGTAACACACATCTGCCGAGACGTCAACTACGGCTGACTTATCCGATACATACACGCAAACGGAGCCTCAATATTCTTCATCTGCTTATTCCTTCATGTGGGGCGAGGAATATACTACGGATCATACACATTCACAGAGACATGAAACATTGGAGTTATATTATTATTTGCTGTAATAGCAACAGCATTCATGGGGTACGTACTTCCATGAGGCCAAATATCATTCTGAGGGAGGAACAACCCTGGTAGAGTGAATCTGAGGGGGGTTCTCAGTAGACAAAGCAACACTAACACGATTCTTCGCATTCCACTTTATCTTACCATTCATCATCACAGCCCTAGTGGTAGTTCACCTATTATTCCTACATGAAACAGGATCTAACAACCCATCAGGCCTAAACTCAGACGCAGATAAAATTCCATTTCACCCCTACTACACTATTAAAGATATTTTAGGAATCCTCCTGCTATTAATAGTTCTCATAATTTTGGTTTTATTTTTCCCAGATATTCTCGGAGACCCCGATAATTACACTCCTGCAAATCCACTTAATACTCCAGCACACATTAAACCAGAGTGATACTTTCTCTTCGCCTACGCCATCCTACGCTCAATCCCTAACAAACTAGGAGGAGTAATAGCCCTAGTTCTTTCAATCCTCATCCTAACCCTCCTACCTCTACTACAAACCTCAAAACAACGAGGATTAATATTCCGGCCCATCTCCCAAACCCTATTCTGAGTTCTAGTAGCCAACCTATTTATCCTCACATGAATTGGAGGTCAACCTGTTGAACACCCATTCGTTTTAATTGGACAACTAGCCTCAATCAGCTACTTTACCATTATTATTATCTTAATACCCGTAGCAGGAATGATTGAAAACAACATACTAAAATTCACACATTGTCCTGATAGTATAACTAATTACCTTGGGATTTATTACTATCCTATCTACCATTATTACACTATTCATACTTATACAACTAAAAATCTCCACAATCAACTTCCCACTTAGCCCCTCAATCAAATCCACAGAATTGGTAAAAACTGACAACCCATGAGAGTCAAAATGAACGAAAATCTATTCGCCATAGGATTGCGCTGTTATCCCTAGGGTAACTTGGTCCGTTGATCAAAAAAAATTGGGTCAATTGGATTCAGGTGCTTAGACTTGTGTGTCTTGGCTATAATCTTTCGGAGGTTTTTTTATTCTCCGAGGTCACCCCAACCGAAATTTTAACTTAAGTTCTTGTGTGTTTGATCCAGTAGGTTATTTGGTTTAAAATGTTAAGTTGTTAATTAAAGCTCCATAGGGTCTTCTCGTCTTATTTTTTCATTCCCGCCTCTTCACGGGAAGGTCAATTTCACTGATTGGAAATAAGAGAGGAGCACTCTCAGCCCTCCTACTTACATCAGGCCTAGTAATATGATTTCACTACAATTCATACACCCTAATAACTATGGGCTTATTAACAAATATCCTAACAATATATCAATGATGACGAGATATTGTACGAGAAGGGACATACCAAGGCCACCACACACCAATTGTACAAAAAGGGCTTCGCTATGGAATAATCCTATTTATCGTATCAGAAGTCTTTTTCTTCGCTGGGTTCTTCTGAGCCTTCTACCACTCTAGTCTAGCACCAGCCCACGACTTAGGGGGATGCTGACCTCCCACAGGAATCACCCCTTTAAACCCATTAGAAGTTCCCTTACTTAACACATCAGTACTTCTGGCATCCGGAGTATCCATCACATGAGCTCACCACAGCCTAATAGAAGGGAAACGCAACAATATAAATCAAGCTCTTCTTATTACAATCCTACTTGGAATCTATTTCACTATTCTTCAAGCCTCAGAATATTTTGAAACCCCATTCTCTATCTCAGATGGAATTTATGGGTCTACATTCTTTATAGCAACTGGATTTCACGGCCTCCATGTAATTATTGGGACCACCTTCCTAATAGTATGCTTACTACGCCAACTCAAATACCACTTTACATCTAAACATCACTTCGGGTTTGAAGCCGCAGCATGATACTGACATTT
Pmani_734.Farnham
GGATTGACCCCCACCATCAACACCCAAAGCTGACATTCTATTTAAACTACTTCTTGTACATAAAATTATCTAGTACATTAGTACATTTATGTATATCGTACATTAAATTATATTCCCCTAGCATATAAGCATGTAATATAAATTAATGAATTAAGACATTCACTTATATATTACATAATAATTAACTTCAATATGAGTATTAAGCAAGTAAAATTATATTAATGTAATATAGACATACCTGCGTTATCTTACATACACCATATTGTCATAATCCTGCTTGTCCAAATGACTATCCCCTTCCCCAATTGGTCTATTAATCTACCATCCTCCGTGAAACCAACAACCCGCCCACCAGTATACCTCTTCTCGCTCCGGGCCCATTAAACTTGGGGCTCACTAACTTTGAACTTTATCAGGCATCTGGTTCCTGTGACTCACCATAGCCGTCAAGGCATGAAGGTCAGCTTATAGTCTAGCTGGACTTTTCTATTCAAGCTTCACTGATCCACTAATACCATTACTGTCAACAGTAGGATTAATGATCTTTAAGACATATTAGTTAATGTTAATTAGACATAAATATTACTGTTTCAACCTATACTTTTATCAAACCCCCCCTTCCCCCCACCTAAATTTTCCTATTCCATGACAAACCCCAAAAGCATGGAACTCAATTTAGGCCTCTACGCATTCTAGTAATCTACAAAACAAGACTTCAAATTTAGCATTGGGAAAATTTTTATATATGCACCCCCTCAATGCCTTTTACTAATTAGCATAAAATCACTTAACATTAGTGGTACATTATACATACAGCTTATGTAGCTTATCAATAAAGCAAAGGCTTATTTCTAGCTATGCACTACACATCAGACACAACTACAGCATTCTCATCAGTAACACACATCTGCCGAGACGTCAACTACGGCTGACTTATCCGATACATACACGCAAACGGAGCCTCAATATTCTTCATCTGCTTATTCCTTCATGTGGGGCGAGGGATATACTACGGATCATACACATTCACAGAGACATGAAACATTGGAGTTATATTATTATTTGCTGTAATAGCAACAGCATTCATAGGGTACGTACTTCCATGAGGCCAAATATCTTTCTGAGGGAGGAACAACCCTGGTAGAGTGAATCTGAGGGGGATTCTCAGTAGACAAAGCAACACTAACACGATTCTTCGCATTCCACTTTATCTTACCATTCATCATCACAGCCCTAGTAGTAGTTCACCTATTATTCCTACATGAAACAGGATCTAACAACCCATCAGGCCTAAACTCAGACGCAGATAAAATTCCATTTCACCCCTACTACACTATTAAAGATATTTTAGGAATCCTCCTGCTATTAATAGTTCTCATAATTTTGGTTTTATTTTTCCCAGATATTCTCGGAGACCCCGATAATTACACTCCTGCAAATCCACTTAATACTCCAGCACACATTAAACCAGAGTGATACTTTCTCTTCGCCTACGCCATCCTACGCTCAATCCCTAACAAACTAGGAGGAGTAATAGCCCTAGTTCTTTCAATCCTCATCCTAACCCTCCTACCTCTACTACAAACCTCAAAACAACGAGGATTAATATTCCGGCCCATCTCCCAAACCCTATTCTGAGTTCTAGTAGCCAACCTATTTATCCTCACATGAATTGGAGGTCAACCTGTTGAACACCCATTCGTTTTAATTGGACAACTAGCCTCAATCAGCTACTTTACCATTATTATTATCTTAATACCCGTAGCAGGAATGATTGAAAACAACATACTAAAATTCACACATTGCCCTGATAGTATAACTAATTACCTTGGGATTTATTACTATCCTATCTACCATTATTACACTATTCGTACTTATACAACTAAAAATCTCCACAATCAACTTCCCACTTAGCCCCTCAATCAAATCCACAGAATTGGTAAAAACTGACAACCCATGAGAGTCAAAATGAACGAAAATCTATTCGCCAAAGGATTGCGCTGTTATCCCTAGGGTAACTTGGTCCGTTGATCAAAAAAAATTGGGTCAATTGGATTCAGGTGCTTAGACTTGTGTGTCTTGGCTATAATCTTTCGGAGGTTTTTTTATTCTCCGAGGTCACCCCAACCGAAATTTTAACTTAAGTTCTTGTGTGTTTGATCCAGTAGGTTATTTGGTTTAAAATGTTAAGTTGTTAATTAAAGCTCCATAGGGTCTTCTCGTCTTATTTTTTCATTCCCGCCTCTTCACGGGAAGGTCAATTTCACTGATTGGAAATAAGAGAGGAGCATTCTCAGCCCTCCTACTTACATCAGGCCTAGTAATATGATTTCACTACAATTCATACACCCTAATAACTATCGGCTTATTAACAAATATCCTAACAATATATCAATGATGACGAGATATTGTACGAGAAGGGACATACCAAGGCCACCACACACCAATTGTACAAAAAGGGCTTCGCTATGGAATAATCCTATTTATCGTATCAGAAGTCTTTTTCTTCGCTGGGTTCTTCTGAGCCTTCTACCACTCTAGTCTAGCACCAGCCCACGACTTAGGGGGATGCTGACCTCCCACAGGAATCACCCCTTTAAACCCATTAGAAGTTCCCTTACTTAACACATCAGTACTTCTGGCATCCGGAGTATCCATCACATGAGCTCACCACAGCCTAATAGAAGGGAAACGCAATAATATAAATCAAGCTCTTCTTATTACAATCCTACTTGGAATCTATTTCACTATTCTTCAAGCCTCAGAATATTTTGAAACCCCATTCTCTATCTCAGATGGAATTTATGGGTCTACATTCTTTATAGCAACTGGATTTCACGGCCTCCATGTAATTATTGGGACCACCTTCCTAATAGTATGCTTACTACGCCAACTCAAATACCACTTTACATCTAAACATCACTTCGGGTTTGAAGCCGCAGCATGATACTGACATTT
Pmani_742.Austin
GGATTGACCCCCACCATCAACACCCAAAGCTGACATTCTATTTAAACTACTTCTTGTACATAAAATTATCTAGTACATTAGTACATTTATGTATATCGTACATTAAATTATATTCCCCTAGCATATAAGCATGTAATATAAATTAATGAATTAAGACATTCATTTATATATTACATAATAATTAACTTCAATATGAGTATTAAGCAAGTAAAATTATATTAATGTAATATAGACATATCTGCGTTATCTTACATACACCATATTGTCATAACCCTGCTTGTCCAAATGACTATCCCCTTCCCCAATTGGTCTATTAATCTACCATCCTCCGTGAAACCAACAACCCGCCCACCAGTATACCTCTTCTCGCTCCGGGCCCATTAAACTTGGGGCTCACTAACTTTGAACTTTATCAGGCATCTGGTTCCTGTGACTCACCATAGCCGTCAAGGCATGAAGGTCAGCTTATAGTCTAGCTGGACTTTTCTATTCAAGCTTCACTGATCCACTAATACCATTACTGTCAACAGTAGGATTAATGATCTTTAAGACATATTAGTTAATGTTAATTAGACATAAATATTACTGTTTCAACCTATACTTTTATCAAACCCCCCCTTCCCCCCACCTAAATTTTCCTATTCCATGACAAACCCCAAAAGCATGGAACTCAATTTAGGCCTCTACGCATTCTAGTAATCTACAAAACAAGACTTCAAATTTAGCATTGGGAAAATTTTTATATATACACCCCCTCAATGCCTTTTACTAATTAGCATAAAATCACTTAACATTAGTGGTACATTATACATACAGCTTATGTAGCTTATCAATAAAGCAAAGGCTTATTTCTAGCTATGCACTACACATCAGACACAACTACAGCATTCTCATCAGTAACACACATCTGCCGAGACGTCAACTACGGCTGACTTATCCGATACATACACGCAAACGGAGCCTCAATATTCTTCATCTGCTTATTCCTTCATGTGGGGCGAGGGATATACTACGGATCATACACATTCGCAGAGACATGAAACATTGGAGTTATATTATTATTTGCTGTAATAGCAACAGCATTCATAGGGTACGTACTTCCATGAGGCCAAATATCATTCTGAGGGAGGAACAACCCTGGTAGAGTGAATCTGAGGGGGGTTCTCAGTAGACAAAGCAACACTAACACGATTCTTCGCATTCCACTTTATCTTACCATTCATCATCACAGCCCTAGTAGTAGTTCACCTATTATTCCTACATGAAACAGGATCTAACAACCCATCAGGCCTAAACTCAGACGCAGATAAAATTCCATTTCACCCCTACTACACTATTAAAGATATTTTAGGAATCCTCCTGCTATTAATAGTTCTCATAATTTTGGTTTTATTTTTCCCAGATATTCTCGGAGACCCCGATAATTACACTCCTGCAAATCCACTTAATACTCCAGCACACATTAAACCAGAGTGATACTTTCTCTTCGCCTACGCCATCCTACGCTCAATCCCTAACAAACTAGGAGGAGTAATAGCCCTAGTTCTTTCAATCCTCATCCTAACCCTCCTACCTCTACTACAAACCTCAAAACAACGAGGATTAATATTCCGGCCCATCTCCCAAACCCTATTCTGAGTTCTAGTAGCCAACCTATTTATCCTCACATGAATTGGAGGTCAACCTGTTGAACACCCATTCGTTTTAATTGGACAACTAGCCTCAATCAGCTACTTTACCATTATTATTATCTTAATACCCGTAGCAGGAATGATTGAAAACAACATACTAAAATTCACACATTGCCCTGATAGTATAACTAATTACCTTGGGATTTATTACTATCCTATCTACCATTATTACACTATTCGTACTTATACAACTAAAAATCTCCACAATCAACTTCCCACTTAGCCCCTCAATCAAATCCACAGAATTGGTAAAAACTGACAACCCATGAGAGTCAAAATGAACGAAAATCTATTCGCCATAGGATTGCGCTGTTATCCCTAGGGTAACTTGGTCCGTTGATCAAAAAAAATTGGGTCAATTGGATTCAGGTGCTTAGACTTGTGTGTCTTGGCTATAATCTTTCGGAGGTTTTTTTATTCTCCGAGGTCACCCCAACCGAAATTTTAACTTAAGTTCTTGTGTGTTTGATCCAGTAGGTTATTTGGTTTAAAATGTTAAGTTGTTAATTAAAGCTCCATAGGGTCTTCTCGTCTTATTTTTTCATTCCCGCCTCTTCACGGGAAGGTCAATTTCACTGATTGGAAATAAGAGAGGAGCATTCTCAGCCCTCCGACTAACGTCAGGCCTAGTAATATGATTTCACTACAATTCATACACCCTAATAACTATCGGCTTATTAACAAATATCCTAACAATATATCAATGATGACGAGATATTGTACGAGAAGGGACATACCAAGGCCACCACACACCAATTGTACAAAAAGGGCTTCGCTATGGAATAATCCTATTTATCGTATCAGAAGTCTTTTTCTTCGCTGGGTTCTTCTGAGCCTTCTACCACTCTAGTCTAGCACCAGCCCACGACTTAGGAGGATGCTGACCTCCCACAGGAATCACCCCTTTAAACCCATTAGAAGTTCCCTTACTTAACACATCAGTACTTCTGGCATCCGGAGTATCCATCACATGAGCTCACCACAGCCTAATAGAAGGGAAACGCAATAATATAAATCAAGCTCTTCTTATTACAATCCTACTTGGAATCTATTTCACTATTCTTCAAGCCTCAGAATATTTTGAAACCCCATTCTCTATCTCAGATGGAATTTATGGGTCTACATTCTTTATAGCAACTGGATTTCACGGCCTCCATGTAATTATTGGGACCACCTTCCTAATAGTATGCTTACTACGCCAACTCAAATACCACTTTACATCTAAACATCACTTCGGGTTTGAAGCCGCAGCATGATACTGACATTT
Pmani_743.Austin
GGATTGACCCCCACCATCAACACCCAAAGCTGACATTCTATTTAAACTACTTCTTGTACATAAAATTATCTAGTACATTAGTACATTTATGTATATCGTACATTAAATTATATTCCCCTAGCATATAAGCATGTAATATAAATTAATGAATTAAGATATTCATTTATATATTACATAATAATTAACTTCAATATGAGTATTAAGCAAGTAAAATTATATTAATGTAATATAGACATACCTGCGTTATCTTACATACACCATATTGTCATAACCCTGCTTGTCCAAATGACTATCCCCTTCCCCAATTGGTCTATTAATCTACCATCCTCCGTGAAACCAACAACCCGCCCACCAGTATACCTCTTCTCGCTCCGGGCCCATTAAACTTGGGGCTCACTAACTTTGAACTTTATCAGGCATCTGGTTCCTGTGACTCACCATAGCCGTCAAGGCATGAAGGTCAGCTTATAGTCTAGCTGGACTTTTCTATTCAAGCTTCACTGATCCACTAATACCATTACTGTCAACAGTAGGATTAATGATCTTTAAGACATATTAGTTAATGTTAATTAGACATAAATATTACTATTTCAACCTATACTTTTATCAAACCCCCCCTTCCCCCCACCTAAATTTTCCTATTCCATGACAAACCCCAAAAGCATGGAACTCAATTTAGGCCTCTACGCATTCTAGTAATCTACAAAACAAGACTTCAAATTTAGCATTGGGAAAATTTTTATATATGCACCCCCTCAATGCCTTTTACTAATTAGCATAAAATCACTTAACATTAGTGGTACATTATACATACAGCTTATGTAGCTTATCAATAAAGCAAAGGCTTATTTCTAGCTATGCACTACACATCAGACACAACTACAGCATTCTCATCAGTAACACACATCTGCCGAGACGTCAACTACGGCTGACTTATCCGATACATACACGCAAACGGAGCCTCAATATTCTTCATCTGCCTATTCCTTCATGTGGGGCGAGGGGTATACTACGGATCATACACATTCACAGAGACATGAAACATTGGAGTTATATTATTATTTGCTGTAATAGCAACAGCATTCATGGGGTACGTACTTCCATGAGGCCAAATATCATTCTGAGGGAGGAACAACCCTGGTAGAGTGAATCTGAGGGGGGTTCTCAGTAGACAAAGCAACACTAACACGATTCTTCGCATTCCACTTTATCTTACCATTCATCATCACAGCCCTAGTAGTAGTTCACCTATTATTCCTACATGAAACAGGATCTAACAACCCATCAGGCCTAAACTCAGACGCAGATAAAATTCCATTTCACCCCTACTACACTATTAAAGATATTTTAGGAATCCTCCTGCTATTAATAGTTCTCATAATTTTGGTTTTATTTTTCCCAGATATTCTCGGAGACCCCGATAATTACACTCCTGCAAATCCACTTAATACTCCAGCACACATTAAACCAGAGTGATACTTTCTCTTCGCCTACGCCATCCTACGCTCAATCCCTAACAAACTAGGAGGAGTAATAGCCCTAGTTCTTTCAATCCTCATCCTAACCCTCCTACCTCTACTACAAACCTCAAAACAACGAGGATTAATATTCCGGCCCATCTCCCAAACCCTATTCTGAGTTCTAGTAGCCAACCTATTTATCCTCACATGAATTGGAGGTCAACCTGTTGAACACCCATTCGTTTTAATTGGACAACTAGCCTCAATCAGCTACTTTACCATTATTATTATCTTAATACCCGTAGCAGGAATGATTGAAAACAACATACTAAAATTCACACATTGTCCTGATAGTATAACTAATTACCTTGGGATTTATTACTATCCTATCTACCATTATTACACTATTCATACTTATACAACTAAAAATCTCCACAATCAACTTCCCACTTAACCCCTCAATCAAATCCACAGAATTGGTAAAAACTGACAACCCATGAGAGTCAAAATGAACGAAAATCTATTCGCCATAGGATTGCGCTGTTATCCCTAGGGTAACTTGGTCCGTTGATCAAAAAAAATTGGGTCAATTGGATTCAGGTGCTTAGACTTGTGTGTCTTGGCTATAATCTTTCGGAGGTTTTTTTATTCTCCGAGGTCACCCCAACCGAAATTTTAACTTAAGTTCTTGTGTGTTTGATCCAGTAGGTTATTTGGTTTAAAATGTTAAGTTGTTAATTAAAGCTCCATAGGGTCTTCTCGTCTTATTTTTTCATTCCCGCCTCTTCACGGGAAGGTCAATTTCACTGATTGGAAATAAGAGAGGAGCATTCTCAGCCCTCCTACTTACATCAGGCCTAGTAATATGATTTCACTACAATTCATACACCCTAATAACTATCGGCTTATTAACAAATATCCTAACAATATATCAATGATGACGAGATATTGTACGAGAAGGGACATACCAAGGCCACCACACACCAATTGTACAAAAAGGGCTTCGCTATGGAATAATCCTATTTATCGTATCAGAAGTCTTTTTCTTCGCTGGGTTCTTCTGAGCCTTCTACCACTCTAGTCTAGCACCAGCCCACGACTTAGGGGGATGCTGACCTCCCACAGGAATCACCCCTTTAAACCCATTAGAAGTTCCCTTACTTAACACATCAGTACTTCTGGCATCCGGAGTATCCATCACATGAGCTCACCACAGCCTAATAGAAGGGAAACGCAACAATATAAATCAAGCTCTTCTTATTACAATCCTACTTGGAATCTATTTCACTATTCTTCAAGCCTCAGAATATTTTGAAACCCCATTCTCTATCTCAGATGGAATTTATGGGTCTACATTCTTTATAGCAACTGGATTTCACGGCCTCCATGTAATTATTGGGACCACCTTCCTAATAGTATGCTTACTACGCCAACTCAAATACCACTTTACATCTAAACATCACTTCGGGTTTGAAGCCGCAGCATGATACTGACATTT
Pmani_744.Austin
GGATTGACCCCCACCATCAACACCCAAAGCTGACATTCTATTTAAACTACTTCTTGTACATAAAATTATCTAGTACATTAGTACATTTATGTATATCGTACATTAAATTATATTCCCCTAGCATATAAGCATGTAATATAAATTAATGAATTAAGACATTCATTTATATATTACATAATAATTAACTTCAATATGAGTATTAAGCAAGTAAAATTATATTAATGTAATATAGACATATCTGCGTTATCTTACATACACCATATTGTCATAACCCTGCTTGTCCAAATGACTATCCCCTTCCCCAATTGGTCTATTAATCTACCATCCTCCGTGAAACCAACAACCCGCCCACCAGTATACCTCTTCTCGCTCCGGGCCCATTAAACTTGGGGCTCACTAACTTTGAACTTTATCAGGCATCTGGTTCCTGTGACTCACCATAGCCGTCAAGGCATGAAGGTCAGCTTATAGTCTAGCTGGACTTTTCTATTCAAGCTTCACTGATCCACTAATACCATTACTGTCAACAGTAGGATTAATGATCTTTAAGACATATTAGTTAATGTTAGTTAGACATAAATATTACTGTTTCAACCTATACTTTTATCAAACCCCCCCTTCCCCCCACCTAAATTTTCCTATTCCATGACAAACCCCAAAAGCATGGAACTCAATTTAGGCCTCTACGCATTCTAGTAATCTACAAAACAAGACTTCAAATTTAGCATTGGGAAAATTTTTATATATGCACCCCCTCAATGCCTTTTACTAATTAGCATAAAATCACTTAACATTAGTGGTACATTATACATACAGCTTATGTAGCTTATCAATAAAGCAAAGGCTTATTTCTAGCTATGCACTACACATCAGACACAACTACAGCATTCTCATCAGTAACACACATCTGCCGAGACGTCAACTACGGCTGACTTATCCGATACATACACGCAAACGGAGCCTCAATATTCTTCATCTGCTTATTCCTTCATGTGGGGCGAGGGATATACTACGGATCATACACATTCGCAGAGACATGAAACATTGGAGTTATATTATTATTTGCTGTAATAGCAACAGCATTCATAGGGTACGTACTTCCATGAGGCCAAATATCATTCTGAGGGAGGAACAACCCTGGTAGAGTGAATCTGAGGGGGGTTCTCAGTAGACAAAGCAACACTAACACGATTCTTCGCATTCCACTTTATCTTACCATTCATCATCACAGCCCTAGTAGTAGTTCACCTATTATTCCTACATGAAACAGGATCTAACAACCCATCAGGCCTAAACTCAGACGCAGATAAAATTCCATTTCACCCCTACTACACTATTAAAGATATTTTAGGAATCCTCCTGCTATTAATAGTTCTCATAATTTTGGTTTTATTTTTCCCAGATATTCTCGGAGACCCCGATAATTACACTCCTGCAAATCCACTTAATACTCCAGCACACATTAAACCAGAGTGATACTTTCTCTTCGCCTACGCCATCCTACGCTCAATCCCTAACAAACTAGGAGGAGTAATAGCCCTAGTTCTTTCAATCCTCATCCTAACCCTCCTACCTCTACTACAAACCTCAAAACAACGAGGATTAATATTCCGGCCCATCTCCCAAACCCTATTCTGAGTTCTAGTAGCCAACCTATTTATCCTCACATGAATTGGAGGTCAACCTGTTGAACACCCATTCGTTTTAATTGGACAACTAGCCTCAATCAGCTACTTTACCATTATTATTATCTTAATACCCGTAGCAGGAATGATTGAAAACAACATACTAAAATTCACACATTGCCCTGATAGTATAACTAATTACCTTGGGATTTATTACTATCCTATCTACCATTATTACACTATTCGTACTTATACAACTAAAAATCTCCACAATCAACTTCCCACTTAGCCCCTCAATCAAATCCACAGAATTGGTAAAAACTGACAACCCATGAGAGTCAAAATGAACGAAAATCTATTCGCCAAAGGATTGCGCTGTTATCCCTAGGGTAACTTGGTCCGTTGATCAAAAAAAATTGGGTCAATTGGATTCAGGTGCTTAGACTTGTGTGTCTTGGCTATAATCTTTCGGAGGTTTTTTTATTCTCCGAGGTCACCCCAACCGAAATTTTAACTTAAGTTTTTGTGTGTTTGATCCAGTAGGTTATTTGGTTTAAAATGTTAAGTTGTTAATTAAAGCTCCATAGGGTCTTCTCGTCTTATTTTTTCATTCCCGCCTCTTCACGGGAAGGTCAATTTCACTGATTGGAAATAAGAGAGGAGCATTCTCAGCCCTCCTACTTACATCAGGCCTAGTAATATGATTTCACTACAATTCATACACCCTAATAACTATCGGCTTATTAACAAATATCCTAACAATATATCAATGATGACGAGATATTGTACGAGAAGGGACATACCAAGGCCACCACACACCAATTGTACAAAAAGGGCTTCGCTATGGAATAATCCTATTTATCGTATCAGAAGTCTTTTTCTTCGCTGGGTTCTTCTGAGCCTTCTACCACTCTAGTCTAGCACCAGCCCACGACTTAGGGGGATGCTGACCTCCCACAGGAATCACCCCTTTAAACCCATTAGAAGTTCCCTTACTTAACACATCAGTACTTCTGGCATCCGGAGTATCCATCACATGAGCTCACCACAGCCTAATAGAAGGGAAACGCAATAATATAAATCAAGCTCTTCTTATTACAATCCTACTTGGAATCTATTTCACTATTCTTCAAGCCTCAGAATATTTTGAAACCCCATTCTCTATCTCAGATGGAATTTATGGGTCTACATTCTTTATAGCAACTGGATTTCACGGCCTCCATGTAATTATTGGGACCACCTTCCTAATAGTATGCTTACTACGCCAACTCAAATACCACTTTACATCTAAACATCACTTCGGGTTTGAAGCCGCAGCATGATACTGACATTT
Pmani_745.Austin
GGATTGACCCCCACCATCAACACCCAAAGCTGACATTCTATTTAAACTACTTCTTGTACATAAAATTATCTAGTACATTAGTACATTTATGTATATCGTACATTAAATTATATTCCCCTAGCATATAAGCATGTAATATAAATTAATGAATTAAGATATTCATTTATATATTACATAATAATTAACTTCAATATGAGTATTAAGCAAGTAAAATTACATTAATGTAATATAGACATATCTGCGTTATCTTACATACACCATATTGTCATAACCCTGCTTGTCCAAATGACTATCCCCTTCCCCAATTGGTCTATTAATCTACCATCCTCCGTGAAACCAACAACCCGCCCACCAGTATACCTCTTCTCGCTCCGGGCCCATTAAACTTGGGGCTCACTAACTTTGAACTTTATCAGGCATCTGGTTCCTGTGACTCACCATAGCCGTCAAGGCATGAAGGTCAGCTTATAGTCTAGCTGGACTTTTCTATTCAAGCTTCACTGATCCACTAATACCATTACTGTCAACAGTAGGATTAATGATCTTTAAGACATATTAGTTAATGTTAATTAGACATAAATATTACTGTTTCAACCTATACTTTTATCAAACCCCCCCTTCCCCCCACCTAAATTTTCCTATTCCATGACAAACCCCAAAAGCATGGAACTCAATTTAGGCCTCTACGCATTCTAGTAATCTACAAAACAAGACTTCAAATTTAGCATTGGGAAAATTTTTATATATGCACCCCCTCAATGCCTTTTACTAATTAGCATAAAATCACTTAACATTAGTGGTACATTATACATACAGCTTATGTAGCTTATCAATAAAGCAAAGGCTTATTTCTAGCTATGCACTACACATCAGACACAACTACAGCATTCTCATCAGTAACACACATCTGCCGAGACGTCAACTACGGCTGACTTATCCGATACATACACGCAAACGGAGCCTCAATATTCTTCATCTGCTTATTCCTTCATGTGGGGCGAGGGATATACTACGGATCATATACATTCACAGAGACATGAAACATTGGAGTTATATTATTATTTGCTGTAATAGCAACAGCATTCATGGGGTACGTACTTCCATGAGGCCAAATATCATTCTGAGGGAGGAACAACCCTGGTAGAGTGAATCTGAGGGGGGTTCTCAGTAGACAAAGCAACACTAACACGATTCTTCGCATTCCACTTTATCTTACCATTCATCATCACAGCCCTAGTAGTAGTTCACCTATTATTCCTACATGAAACAGGATCTAACAACCCATCAGGCCTAAACTCAGACGCAGATAAAATTCCATTTCACCCCTACTACACTATTAAAGATATTTTAGGAATCCTCCTGCTATTAATAGTTCTCATAATTTTGGTTTTATTTTTCCCAGATATTCTCGGAGACCCCGATAATTACACTCCTGCAAATCCACTTAATACTCCAGCACACATTAAACCAGAGTGATACTTTCTCTTCGCCTACGCCATCCTACGCTCAATCCCTAACAAACTAGGAGGAGTAATAGCCCTAGTTCTTTCAATCCTCATCCTAACCCTCCTACCTCTACTACAAACCTCAAAACAACGAGGATTAATATTCCGGCCCATCTCCCAAACCCTATTCTGAGTTCTAGTAGCCAACCTATTTATCCTCACATGAATTGGAGGTCAACCTGTTGAACACCCATTCGTTTTAATTGGACAACTAGCCTCAATCAGCTACTTTACCATTATTATTATCTTAATACCCGTAGCAGGAATGATTGAAAACAACATACTAAAATTCACACATTGCCCTGATAGTATAACTAATTACCTTGGGATTTATTACTATCCTATCTACCATTATTACACTATTCGTACTTATACAACTAAAAATCTCCACAATCAACTTCCCACTTAGCCCCTCAATCAAATCCACAGAATTGGTAAAAACTGACAACCCATGAGAGTCAAAATGAACGAAAATCTATTCGCCATAGGATTGCGCTGTTATCCCTAGGGTAACTTGGTCCGTTGATCAAAAAAAATTGGGTCAATTGGATTCAGGTGCTTAGACTTGTGTGTCTTGGCTATAATCTTTCGGAGGTTTTTTTATTCTCCGAGGTCACCCCAACCGAAATTTTAACTTAAGTTCTTGTGTGTTTGATCCAGTAGGTTATTTGGTTTAAAATGTTAAGTTGTTAATTAAAGCTCCATAGGGTCTTCTCGTCTTATTTTTTCATTCCCGCCTCTTCACGGGAAGGTCAATTTCACTGATTGGAAATAAGAGAGGAGCATTCTCAGCCCTCCTACTTACATCAGGCCTAGTAATATGATTTCACTACAATTCATACACCCTAATAACTATCGGTTTATTAACAAATATCCTAACAATATATCAATGATGACGAGATATTGTACGAGAAGGGACATACCAAGGCCACCACACACCAATTGTACAAAAAGGGCTTCGCTATGGAATAATCCTATTTATCGTATCAGAAGTCTTTTTCTTCGCTGGGTTCTTCTGAGCCTTCTACCACTCTAGTCTAGCACCAGCCCACGACTTAGGGGGATGCTGACCTCCCACAGGAATCACCCCTTTAAACCCATTAGAGGTTCCCTTACTTAACACATCAGTACTTCTGGCATCCGGAGTATCCATCACATGAGCTCACCACAGCCTAATAGAAGGGAAACGCAATAATATAAATCAAGCTCTTCTTATTACAATCCTACTTGGAATCTATTTCACTATTCTTCAAGCCTCAGAATATTTTGAAACCCCATTCTCTATCTCAGATGGAATTTATGGGTCTACATTCTTTATAGCAACTGGATTTCACGGCCTCCATGTAATTATTGGGACCACCTTCCTAATAGTATGCTTACTACGCCAACTCAAATACCACTTTACATCTAAACATCACTTCGGGTTTGAAGCCGCAGCATGATACTGACATTT
Pmani_746.Austin
GGATTGACCCCCACCATCAACACCCAAAGCTGACATTCTATTTAAACTACTTCTTGTACATAAAATTATCTAGTACATTAGTACATTTATGTATATCGTACATTAAATTATATTCCCCTAGCATATAAGCATGTAATATAAATTAATGAATTAAGACATTCATTTATATATCACATAATAATTAACTTCAATATGAGTATTAAGCAAGTAAAATTATATTAATGTAATATAGACATACCTGCGTTATCTTACATACACCATATTGTCATAATCCTGCTTGTCCAAATGACTATCCCCTTCCCCAATTGGTCTATTAATCTACCATCCTCCGTGAAACCAACAACCCGCCCACCAGTATACCTCTTCTCGCTCCGGGCCCATTAAACTTGGGGCTCACTAACCTTGAACTTTATCAGGCATCTGGTTCCTGTGACTCACCATAGCCGTCAAGGCATGAAGGTCAGCTTATAGTCTAGCTGGACTTTTCTATTCAAGCTTCACTGATCCACTAATACCATTACTGTCAACAGTAGGATTAATGATCTTTAAGACATATTAGTTAATGTTAATTAGACATAAATATTACTGTTTCAACCTATACTTTTATCAAACCCCCCCTTCCCCCCACCTAAATTTTCCTATTCCATGACAAACCCCAAAAGCATGGAACTCAATTTAGGCCTCTACGCATTCTAGTAATCTACAAAACAAGACTTCAAATTTAGCATTGGGAAAATTTTTATATATGCACCCCCTCAATGCCTTTTACTAATTAGCATAAAATCACTTAACATTAGTGGTACATTATACATACAGCTTATGTAGCTTATCAATAAAGCAAAGGCTTATTTCTAGCTATGCACTACACATCAGACACAACTACAGCATTCTCATCAGTAACACACATCTGCCGAGACGTCAACTACGGCTGACTTATCCGATACATACACGCAAACGGAGCCTCAATATTCTTCATCTGCTTATTCCTTCATGTGGGGCGAGGGATATACTACGGATCATACACATTCACAGAGACATGAAACATTGGAGTTATATTATTATTTGCTGTAATAGCAACAGCATTCATAGGGTACGTACTTCCATGAGGCCAAATATCATTCTGAGGGAGGAACAACCCTGGTAGAGTGAATCTGAGGGGGGTTCTCAGTAGACAAAGCAACACTAACACGATTCTTCGCATTCCACTTTATCTTACCATTCATCATCACAGCCCTAGTAGTAGTTCACCTATTATTCCTACATGAAACAGGATCTAACAACCCATCAGGCCTAAACTCAGACGCAGATAAAATTCCATTTCACCCCTACTACACTATTAAAGATATTTTAGGAATCCTCCTGCTATTAATAGTTCTCATAATTTTGGTTTTATTTTTCCCAGATATTCTCGGAGACCCCGATAATTACACTCCTGCAAATCCACTTAATACTCCAGCACACATTAAACCAGAGTGATACTTTCTCTTCGCCTACGCCATCCTACGCTCAATCCCTAACAAACTAGGAGGAGTAATAGCCCTAGTTCTTTCAATCCTCATCCTAACCCTCCTACCTCTACTACAAACCTCAAAACAACGAGGATTAATATTCCGGCCCATCTCCCAAACCCTATTCTGAGTTCTAGTAGCCAACCTATTTATCCTCACATGAATTGGAGGTCAACCTGTTGAACACCCATTCGTTTTAATTGGACAACTAGCCTCAATCAGCTACTTTACCATTATTATTATCTTAATACCCGTAGCAGGAATGATTGAAAACAACATACTAAAATTCACACATTGCCCTGATAGTATAACTAATTACCTTGGGATTTATTACTATCCTATCTACCATTATTACACTATTCGTACTTATACAACTAAAAATCTCCACAATCAACTTCCCACTTAGCCCCTCAATCAAATCCACAGAATTGGTAAAAACTGACAACCCATGAGAGTCAAAATGAACGAAAATCTATTCGCCATAGGATTGCGCTGTTATCCCTAGGGTAACTTGGTCCGTTGATCAAAAAAAATTGGGTCAATTGGATTCAGGTGCTTAGACTTGTGTGTCTTGGCTATAATCTTTCGGAGGTTTTTTTATTCTCCGAGGTCACCCCAACCGAAATTTTAACTTAAGTTCTTGTGTGTTTGATCCAGTAGGTTATTTGGTTTAAAATGTTAAGTTGTTAATTAAAGCTCCATAGGGTCTTCTCGTCTTATTTTTTCATTCCCGCCTCTTCACGGGAAGGTCAATTTCACTGATTGGAAATAAGAGAGGAGCATTCTCAGCCCTCCGACTAACGTCAGGCCTAGTAATATGATTTCACTACAATTCATACACCCTAATAACTATCGGCTTATTAACAAATATCCTAACAATATATCAATGATGACGAGATATTGTACGAGAAGGGACATACCAAGGCCACCACACACCAATTGTACAAAAAGGGCTTCGCTATGGAATAATCCTATTTATCGTATCAGAAGTCTTTTTCTTCGCTGGGTTCTTCTGAGCCTTCTACCACTCTAGTCTAGCACCAGCCCACGACTTAGGGGGATGCTGACCTCCCACAGGAATCACCCCTTTAAACCCATTAGAAGTTCCCTTACTTAACACATCAGTACTTCTGGCATCCGGAGTATCCATCACATGAGCTCACCACAGCCTAATAGAAGGGAAACGCAATAATATAAATCAAGCTCTTCTTATTACAATCCTACTTGGAATCTATTTCACTATTCTTCAAGCCTCAGAATATTTTGAAACCCCATTCTCTATCTCAGATGGAATTTATGGGTCTACATTCTTTATAGCAACTGGATTTCACGGCCTCCATGTAATTATTGGGACCACCTTCCTAATAGTATGCTTACTACGCCAACTCAAATACCACTTTACATCTAAACATCACTTCGGGTTTGAAGCCGCAGCATGATACTGACATTT
Pmani_747.Austin
GGATTGACCCCCACCATCAACACCCAAAGCTGACATTCTATTTAAACTACTTCTTGTACATAAAATTATCTAGTACATTAGTACATTTATGTATATCGTACATTAAATTATATTCCTCTAGCATATAAGCATGTAATATAAATTAATGAATTAAGACATTCATTTATATATTACATAATAATTAACTTCAATATGAGTATTAAGCAAGTAAAATTATATTAATGTAATATAGACATACCTGCGTTATCTTACATACACCATATTGTCATAACCCTGCTTGTCCAAATGACTATCCCCTTCCCCAATTGGTCTATTAATCTACCATCCTCCGTGAAACCAACAACCCGCCCACCAGTATACCTCTTCTCGCTCCGGGCCCATTAAACTTGGGGCTCACTAACTTTGAACTTTATCAGGCATCTGGTCCCTGTGACTCACCATAGCCGTCAAGGCATGAAGGTCAGCTTATAGTCTAGCTGGACTTTTCTATTCAAGCTTCACTGATCCACTAATACCATTACTGTCAACAGTAGGATTAATGATCTTCAAGACATATTAGTTAATGTTAATTAGACATAAATATTACTGTTTCAACCTATACTTTTATCAAACCCCCCCTTCCCCCCACCTAAATTTTCCTATTCCATGACAAACCCCAAAAGCATGGAACTCAATTTAGGCCTCTACGCATTCTAGTAATCTACAAAACAAGACTTCAAATTTAGCATTGGGAAAATTTTTATATATGCACCCCCTCAATGCCTTTTACTAATTAACATAAAATCACTTAACATTAGTGGTACATTATACATACAGCTTATGTAGCTTATCAATAAAGCAAAGGCTTATTTCTAGCTATGCACTACACATCAGACACAACTACAGCATTCTCATCAGTAACACACATCTGCCGAGACGTCAACTACGGCTGACTTATCCGATACATACACGCAAACGGAGCCTCAATATTCTTCATCTGCTTATTCCTTCATGTGGGGCGAGGGATATACTACGGATCATACACATTCACAGAGACATGAAACATTGGAGTTATATTATTATTTGCTGTAATAGCAACAGCATTCATGGGGTACGTACTTCCATGAGGCCAAATATCTTTCTGAGGGAGGAACAACCCTGGTAGAGTGAATCTGAGGGGGGTTCTCAGTAGACAAAGCAACACTAACACGATTCTTCGCATTCCACTTTATCTTACCATTCATCATCACAGCCCTAGTAGTAGTTCACCTATTATTCCTACATGAAACAGGATCTAACAACCCATCAGGCCTAAACTCAGACGCAGATAAAATTCCATTTCACCCCTACTACACTATTAAAGATATTTTAGGAATCCTCCTGCTATTAATAGTTCTCATAATTTTGGTTTTATTTTTCCCAGATATTCTCGGAGACCCCGATAATTACACTCCTGCAAATCCACTTAATACTCCAGCACACATTAAACCAGAGTGATACTTTCTCTTCGCCTACGCCATCCTACGCTCAATCCCTAACAAACTAGGAGGAGTAATAGCCCTAGTTCTTTCAATCCTCATCCTAACCCTCCTACCTCTACTACAAACCTCAAAACAACGAGGATTAATATTCCGGCCCATCTCCCAAACCCTATTCTGAGTTCTAGTAGCCAACCTATTTATCCTCACATGAATTGGAGGTCAACCTGTTGAACACCCATTCGTTTTAATTGGACAACTAGCCTCAATCAGCTACTTTACCATTATTATTATCTTAATACCCGTAGCAGGAATGATTGAAAACAACATACTAAAATTCACACATTGTCCTGATAGTATAACTAATTACCTTGGGATTTATTACTATCCTATCTACCATTATTACACTATTCATACTTATACAACTAAAAATCTCCACAATCAACTTCCCACTTAGCCCCTCAATCAAATCCACAGAATTGGTAAAAACTGACAACCCATGAGAGTCAAAATGAACGAAAATCTATTCGCCATAGGATTGCGCTGTTATCCCTAGGGTAACTTGGTCCGTTGATCAAAAAAAATTGGGTCAATTGGATTCAGGTGCTTAGACTTGTGTGTCTTGGCTATAATCTTTCGGAGGTTTTTTTATTCTCCGAGGTCACCCCAACCGAAATTTTAACTTAAGTTCTTGTGTGTTTGATCCAGTAGGTTATTTGGTTTAAAATGTTAAGTTGTTAATTAAAGCTCCATAGGGTCTTCTCGTCTTATTTTTTCATTCCCGCCTCTTCACGGGAAGGTCAATTTCACTGATTGGAAATAAGAGAGGAGCACTCTCAGCCCTCCTACTTACATCAGGCCTAGTAATATGATTTCACTACAATTCATACACCCTAATAACTATCGGCTTATTAACAAATATCCTAACAATATATCAATGATGACGAGATATTGTACGAGAAGGGACATACCAAGGCCACCACACACCAATTGTACAAAAAGGGCTTCGCTATGGAATAATCCTATTTATCGTATCAGAAGTCTTTTTCTTCGCTGGGTTCTTCTGAGCCTTCTACCACTCTAGTCTAGCACCAGCCCACGACTTAGGGGGATGCTGACCTCCCACAGGAATCACCCCTTTAAACCCATTAGAAGTTCCCTTACTTAACACATCAGTACTTCTGGCATCCGGAGTATCCATCACATGAGCTCACCACAGCCTAATAGAAGGGAAACGCAACAATATAAATCAAGCTCTTCTTATTACAATCCTACTTGGAATCTATTTCACTATTCTTCAAGCCTCAGAATATTTTGAAACCCCATTCTCTATCTCAGATGGAATTTATGGGTCTACATTCTTTATAGCAACTGGATTTCACGGCCTCCATGTAATTATTGGGACCACCTTCCTAATAGTATGCTTACTACGCCAACTCAAATACCACTTTACATCTAAACATCACTTCGGGTTTGAAGCCGCAGCATGATACTGACATTT
Pmani_756.SBL
GGATTGACCCCCACCATCAACACCCAAAGCTGACATTCTATTTAAACTACTTCTTGTACATAAAATTATCTAGTACATTAGTACATTTATGTATATCGTACATTAAATTATATTCCCCTAGCATATAAGCATGTAATATAAATTAATGAATTAAGATATTCACTTATATATTACATAATAATTAACTTCAATATGAGTATTAAGCAAGTAAAATTATATTAATGTAATATAGACATATCTGCGTTATCTTACATACACCATATTGTCATAACCCTGCTTGTCCAAATGACTATCCCCTTCCCCAATTGGTCTATTAATCTACCATCCTCCGTGAAACCAACAACCCGCCCACCAGTATACCTCTTCTCGCTCCGGGCCCATTAAACTTGGGGCTCACTAACTTTGAACTTTATCAGGCATCTGGTTCCTGTGACTCACCATAGCCGTCAAGGCATGAAGGTCAGCTTACAGTCTAGCTGGACTTTTCTATTCAAGCTTCACTGATCCACTAATACCATTACTGTCAACAGTAGGATTAATGATCTTTAAGACATATTAGTTAATGTTAGTTAGACATAAATATTACTGTTTTAACCTATACTTTTATCAAACCCCCCCTTCCCCCCACCTAAATTTTTCTATTCCATGACAAACCCCAAAAGCATGGAACTCAATTTAGGCCTCTACGCATTCTAGTAATCTACAAAACAAGACTTCAAATTTAGCATTGGGAAAATTTTTATATATGCACCCCCTCAATGCCTTTTACTAATTGGCATAAAATCATTTAACATTAGTGGTACATTATACATACAGCTTATGTAGCTTATCAATAAAGCAAAGGCTTATTTCTAGCTATGCACTACACATCAGACACAACTACAGCATTCTCATCAGTAACACACATCTGCCGAGACGTCAACTACGGCTGACTTATCCGATACATACACGCAAACGGAGCCTCAATATTCTTCATCTGCTTATTCCTTCATGTAGGGCGAGGAATATATTATGGATCATACACATTCACAGAGACATGAAACATTGGAGTCATATTATTATTTGCTGTAATAGCAACAGCATTCATAGGATACGTACTTCCATGAGGCCAAATATCATTCTGAGGGAGGAACAACCCTGGTAGAGTGGATCTGAGGGGGGTTCTCAGTAGACAAAGCAACACTAACACGATTCTTCGCATTCCACTTTATCTTACCATTCATCATCACAGCCCTAGTAGTAGTTCACCTATTATTCCTACATGAAACAGGATCTAACAACCCATCAGGCCTAAACTCAGACGCAGATAAAATTCCATTTCACCCCTACTACACTATTAAAGATATTTTAGGAATCCTCCTGCTATTAATAGTTCTCATAATTTTGGTTTTATTTTTCCCAGATGTTCTCGGAGACCCCGATAATTACACTCCTGCAAATCCACTTAATACTCCAGCACACATTAAACCAGAATGATACTTCCTCTTCGCCTACGCCATCCTACGCTCAATCCCTAACAAACTAGGAGGAGTAATAGCCCTAGTTCTTTCAATCCTAATCCTAACCCTCCTGCCTCTACTACAAACCTCAAAACAACGAGGATTAATATTCCGACCTATCTCCCAGACCCTATTCTGAATCCTAGTAGCCAACCTATTTATCCTCACATGAATTGGAGGTCAGCCTGTTGAACACCCATTCGTTCTAATTGGACAACTAGCCTCAATCAGCTACTTTACCATTATTATTATCTTAATACCCGTAGCAGGAATGATTGAAAACAACATACTAAAATTCACGCATTGCCCTGATAGTATAACTAATTACTTTGGGATTTATTACTATTATATCTACCATTATCACACTATTCGTACTTATACAACTAAAAATCTCTACAATCAACTTCCCACTTAGCCCCTCAATCAAATCCACAGAGTTGGTAAAAACTGACAACCCATGAGAATCAAAATGAACGAAAATCTATTCGCCATAGGATTGCGCTGTTATCCCTAGGGTAACTTGGTCCGTTGATCAAAAAAAATTGGGTCAATTGGATTAAGGTGCTTAGACTTGTGTGTCTTGGCTATAATCTTTCGGAGGTTTTTTTATTCTCCGAGGTCACCCCAACCGAAATTTTAACTTAAGTTCTTGTGTATTTGATCCAGTAGGTTATTTGGTTTAAAATGTTAAGTTGTTAATTAAAGCTCCATAGGGTCTTCTCGTCTTATTTTTTCATTCCCGCCTCTTCACGGGAAGGTCAATTTCACTGATTGGAAATAAGAGAGGAGCATTCTCAGCCCTCCTACTAACATCAGGCTTAGTAATATGATTTCACTACAATTCATACACCCTAATAACTATCGGTTTATTAACAAATATCATAACAATATATCAATGATGACGAGATATTGTACGAGAAGGGACCTACCAAGGCCACCACACACCAATTGTACAAAAAGGGCTTCGCTACGGAATAATCCTATTTATCGTATCAGAAGTCTTTTTCTTCGCTGGGTTCTTCTGAGCCTTCTACCACTCTAGTCTAGCACCAACCCACGACTTAGGGGGGTGCTGACCTCCCACAGGAATCTCCCCTTTAAACCCATTAGAAGTTCCATTACTTAACACATCAGTACTTCTGGCATCCGGAGTATCCATCACATGAGCTCACCACAGCCTAATAGAAGGGAAACGCAATAATATAAATCAAGCTCTTCTTATTACAATCCTACTTGGAATCTATTTCACTGTTCTTCAAGCCTCAGAATATTTTGAAACCCCATTCTCTATCTCAGATGGAATTTATGGGTCTACATTCTTTATAGCAACTGGATTTCACGGTCTACATGTAATTATTGGGACCACCTTCCTAATAGTATGCTTACTACGCCAACTCAAATATCACTTTACATCTAAACATCACTTCGGGTTTGAAGCCGCAGCATGATACTGACATTT
Pmani_776.Mauricie
GGATTGACCCCCACCATCAACACCCAAAGCTGACATTCTATTTATACTACTTCTTGTACATAAAATTATCTAGTACATTAGTACATTTATGTATATCGTACATTAAATTATATTCCCCTAGCATATAAGCATGTAATATAAATTAATGAATTAAGATATTCACTTATATATTACATAATAATTAACTTCAATATGAGTATTAAGCAAGTAAAATTATATTAATGTAATATAGACATATCTGCGTTATCTTACATACACCATATTGTCATAACCCTGCTTGTCCAAATGACTATCCCCTTCCCCAATTGGTCTATTAATCTACCATCCTCCGTGAAACCAACAACCCGCCCACCAGTATACCTCTTCTCGCTCCGGGCCCATTAAACTTGGGGCTCACTAACTTTGAACTTTATCAGGCATCTGGTTCCTGTGACTCACCATAGCCGTCAAGGCATGAAGGTCAGCTTACAGTCTAGCTGGACTTTTCTATTCAAGCTTCACTGATCCACTAATACCATTACTGTCAACAGTAGGATTAATGATCTTTAAGACATATTAGTTAATGTTAGTTAGACATAAATATTACTGTTTTAACCTATACTTTTATCAAACCCCCCCTTCCCCCCACCTAAATTTTTCTATTCCATGACAAACCCCAAAAGCATGGAACTCAATTTAGGCCTCTACGCATTCTAGTAATCTACAAAACAAGACTTCAAATTTAGCATTGGGAAAATTTTTATATATGCACCCCCTCAATGCCTTTTACTAATTGGCATAAAATCATTTAACATTAGTGGTACATTATACATACAGCTTATGTAGCTTATCAATAAAGCAAAGGCTTATTTCTAGCTATGCACTACACATCAGACACAACTACAGCATTCTCATCAGTAACACACATCTGCCGAGACGTCAACTACGGCTGACTTATCCGATACATACACGCAAACGGAGCCTCAATATTCTTCATCTGCTTATTCCTTCATGTAGGGCGAGGAATATATTATGGATCATACACATTCACAGAGACATGAAACATTGGAGTTATATTATTATTTGCTGTAATAGCAACAGCATTCATAGGATACGTACTTCCATGAGGCCAAATATCATTCTGAGGGAGGAACAACCCTGGTAGAGTGAATCTGAGGGGGGTTCTCAGTAGACAAAGCAACACTAACACGATTCTTCGCATTCCACTTTATCCTACCATTCATCATCACAGCCCTAGTAGTAGTTCACCTATTATTCCTACATGAAACAGGATCTAACAACCCATCAGGCCTAAACTCAGACGCAGATAAAATTCCATTTCACCCCTACTACACCATTAAAGATATTTTAGGAATCCTCCTGCTATTAATAGTTCTCATAATTTTGGTTTTATTTTTCCCAGATGTTCTCGGAGACCCCGATAATTACACTCCTGCAAATCCACTTAATACTCCAGCACACATTAAACCAGAATGATACTTCCTCTTCGCCTACGCCATCCTACGCTCAATCCCTAACAAACTAGGAGGAGTAATAGCCCTAGTTCTTTCAATCCTAATCCTAACCCTCCTGCCTCTACTACAAACCTCAAAACAACGAGGATTAATATTCCGACCTATCTCCCAGACCCTATTCTGAATCCTAGTAGCCAACCTATTTATCCTCACATGAATTGGAGGTCAGCCTGTTGAACACCCATTCGTTCTAATTGGACAACTAGCCTCAATCAGCTACTTTACCATTATTATTATCTTAATACCCGTAGCAGGAATGATTGAAAACAACATACTAAAATTCACGCATTGCCCTGATAGTATAACTAATTACTTTGGGATTTATTACTATCATATCTACCATTATCACACTATTCGTACTTATACAACTAAAAATCTCTACAATCAACTTCCCACTTAGCCCCTCAATCAAATCCACAGAGTTGGTAAAAACTGACAACCCATGAGAATCAAAATGAACGAAAATCTATTCGCCATAGGATTGCGCTGTTATCCCTAGGGTAACTTGGTCCGTTGATCAAAAAAAATTGGGTCAATTGGATTCAGGTGCTTAGACTTGTGTGTCTTGGCTATAATCTTTCGGAGGTTTTTTTATTCTCCGAGGTCACCCCAACCGAAATTTTAACTTAAGTTCTTGTGTATTTGATCCAGTAGGTTATTTGGTTTAAAATGTTAAGTTGTTAATTAAAGCTCCATAGGGTCTTCTCGTCTTATTTTTTCATTCCCGCCTCTTCACGGGAAGGTCAATTTCACTGATTGGAAATAAGAGAGGAGCATTCTCAGCCCTCCTACTAACATCAGGCTTAGTAATATGATTTCACTACAATTCATACACCCTAATAACTATCGGTTTATTAACAAATATCATAACAATATATCAATGATGACGAGATATTGTACGAGAGGGGACCTACCAAGGCCACCACACACCAATTGTACAAAAAGGGCTTCGCTACGGAATAATCCTATTTATCGTATCAGAAGTCTTTTTCTTCGCTGGGTTCTTCTGAGCCTTCTACCACTCTAGTCTAGCACCAACCCACGACTTAGGGGGGTGCTGACCTCCCACAGGAATCTCCCCTTTAAACCCATTAGAAGTCCCATTACTTAACACATCAGTACTTCTGGCATCCGGAGTATCCATCACATGAGCTCACCACAGCCTAATAGAAGGGAAACGCAATAATATAAATCAAGCTCTTCTTATTACAATCCTACTTGGAATCTATTTCACTGTTCTTCAAGCCTCAGAATATTTTGAAACCCCATTCTCTATCTCAGATGGAATTTATGGGTCTACATTCTTTATAGCAACTGGATTTCACGGTCTACATGTAATTATTGGGACCACCTTCCTAATAGTATGCTTACTACGCCAACTCAAATATCACTTTACATCTAAACATCACTTCGGGTTTGAAGCCGCAGCATGATACTGACATTT
;
end;

begin sets;
charset D_Loop = 1-842;
charset Cyt_B = 843-1832;
charset ATP8 = 1833-1990;
charset 16S = 1991-2284;
charset COIII = 2285-2958;  
end;
